# Supplementary material for: Transcriptomic characteristics according to tumor size and SUVmax in papillary thyroid cancer patients
Source: Sci Rep. 2024 May 14;14:11005. doi: 10.1038/s41598-024-61839-0 (PMC11094162; doi:10.1038/s41598-024-61839-0)
Supplement: Supplementary file 5 — Supplementary Tables. [file 41598_2024_61839_MOESM5_ESM.xlsx]

## Sheet: Supplementary tables lists
Supplementary Table 1. DEG lists between SUVmax high group and SUVmax low group
Supplementary Table 2. KEGG analysis between SUVmax high group and SUVmax low group
Supplementary Table 3. Gene Ontology (biological process) analysis between SUVmax high group and SUVmax low group
Supplementary Table 4. SUVmax -adjusted comparisons of clinicopathologic characteristics by tumor size group.
Supplementary Table 5. DEG lists between PTMC with SUVmax high group and PTMC with SUVmax low group
Supplementary Table 6. KEGG analysis between PTMC with SUVmax high group and PTMC with SUVmax low group
Supplementary Table 7. Gene Ontology (biological process) analysis between PTMC with SUVmax high group and PTMC with SUVmax low group
Supplementary Table 8. DEG lists between MacroPTC with SUVmax high group and MacroPTC with SUVmax low group
Supplementary Table 9. KEGG analysis between MacroPTC with SUVmax high group and MacroPTC with SUVmax low group
Supplementary Table 10. Gene Ontology (biological process) analysis between MacroPTC with SUVmax high group and MacroPTC with SUVmax low group
Supplementary Table 11. Up- and down-regulated DEGs from the intersection of three sets in Supplementary Figure 5.

## Sheet: Supple_T_1
Supplementary Table 1. DEG lists between SUVmax high group and SUVmax low group
gene_name	baseMean	log2FoldChange	lfcSE	stat	pvalue	padj
MYH2	38.3672	7.63715	1.08371	7.04725	1.82485e-12	3.28218e-08
TNNI1	188.266	3.5816	0.569924	6.28436	3.29216e-10	1.97376e-06
MYBPC1	52.8077	3.42826	0.652114	5.25715	1.46305e-07	0.000526288
AC005258.1	2.80174	3.0794	2.52118	1.22141	0.22193	0.582295
LGALS13	6.12025	3.00538	0.849556	3.53759	0.000403791	0.041739
AC010422.5	0.582544	2.99043	3.001	0.996481	0.319017	0.667887
AC011455.2	1.35072	2.83125	1.0274	2.75575	0.00585577	0.129975
ZIC4	0.784976	2.44186	0.842214	2.89933	0.00373958	0.110625
OR2T27	0.389847	2.40861	3.0045	0.801667	0.422746
DUSP13	17.4905	2.38661	0.465295	5.12924	2.90916e-07	0.000747489
SPATA31A6	1.55167	2.3038	1.67575	1.37478	0.169198	0.522423
AARD	3.93535	2.29373	0.462689	4.9574	7.14445e-07	0.001285
AC008403.1	1.51777	2.2625	2.99503	0.755416	0.449999	0.760767
CDH15	13.9166	2.22408	0.516346	4.30734	1.6523e-05	0.00751934
TP53TG3E	0.748168	2.22051	1.18788	1.86931	0.0615798	0.343967
AC010616.2	2.96944	2.18397	0.976602	2.2363	0.0253323	0.244293
CYP3A7-CYP3A51P	0.639149	2.16655	0.831362	2.60603	0.00915993	0.158262
GADL1	0.46876	2.15201	1.52458	1.41154	0.158085	0.510286
NEB	684.031	2.14656	0.454884	4.71891	2.37106e-06	0.0021323
PAX7	0.575737	2.1415	1.54782	1.38356	0.166492	0.519486
KCNG3	0.934348	2.12034	0.665267	3.18721	0.00143652	0.0744746
PTH	1.99226	2.12028	1.21301	1.74795	0.0804719	0.385629
KRTAP5-4	0.383379	2.06621	1.77319	1.16525	0.243918
NMU	267.758	2.03514	0.507235	4.01223	6.01471e-05	0.0154544
AC022506.1	0.829036	1.98447	0.944059	2.10206	0.0355478	0.278029
PSG4	4.07613	1.97369	0.82491	2.39261	0.016729	0.208241
CACNA1S	1.80541	1.96018	0.695243	2.81942	0.00481111	0.122362
MYO18B	19.1088	1.93751	0.687231	2.8193	0.00481287	0.122362
IGFN1	4125.62	1.92887	0.536152	3.59761	0.000321149	0.0374662
PLK5	0.872104	1.91359	0.961466	1.99028	0.0465601	0.308787
KRTAP3-3	0.63291	1.91192	1.80057	1.06185	0.288306	0.642327
POU4F1	1.47272	1.89942	0.980904	1.93639	0.0528196	0.323777
AC008878.1	0.462385	1.89175	2.18064	0.867518	0.385658	0.718639
TBC1D3F	20.2875	1.88538	1.63984	1.14973	0.250253	0.609148
PRAMEF17	0.680067	1.87131	1.15824	1.61565	0.106171	0.434707
AL136295.1	7.90759	1.81138	2.27045	0.797805	0.424984	0.743051
SMPX	3.27599	1.8082	0.701267	2.57848	0.0099236	0.164783
AC034102.2	2.48107	1.80163	1.74195	1.03426	0.301015	0.653085
PRR32	0.975122	1.7998	0.792293	2.27164	0.0231085	0.237015
SULT4A1	2.88481	1.79157	0.639842	2.80002	0.00510991	0.124924
CADM3	324.971	1.78244	0.379731	4.69397	2.67955e-06	0.00219066
FOXL2	0.577693	1.74108	0.736083	2.36533	0.0180138	0.215848
LHX2	2.07586	1.73161	0.612627	2.82653	0.0047055	0.121425
P2RX3	2.6203	1.72826	0.524857	3.29282	0.000991886	0.0614043
MUC21	461.079	1.71981	0.536885	3.2033	0.00135862	0.0722962
PRAMEF25	0.343745	1.69057	2.1744	0.77749	0.43687
PSG11	9.16939	1.68742	0.996776	1.69288	0.0904789	0.405312
AL138752.2	16.5016	1.65872	0.720845	2.30107	0.0213877	0.231684
ADAMTS20	0.718896	1.65287	0.730253	2.26342	0.0236098	0.238171
PSG5	3.35372	1.64291	0.589893	2.7851	0.00535116	0.126881
NMRK2	1.40788	1.64041	0.981686	1.67101	0.0947193	0.411503
HOXD10	5.98917	1.62945	0.634309	2.56886	0.0102034	0.165943
PSG8	208.243	1.6152	0.568989	2.83873	0.00452938	0.120869
EIF1AY	34.4036	1.60696	2.17366	0.739291	0.45973	0.766473
FUT9	1.96958	1.60545	0.656753	2.44453	0.014504	0.198181
MC5R	0.43562	1.59182	0.931225	1.70939	0.0873796	0.399456
CACNG6	0.761247	1.58662	1.05472	1.50431	0.132502	0.47578
ZIC1	1.40158	1.58438	1.08769	1.45665	0.145212	0.494002
AC120114.4	2.75809	1.57832	0.687542	2.2956	0.0216986	0.233099
PAX3	0.763543	1.57386	0.989613	1.59038	0.11175	0.444018
SMCO1	0.346469	1.55938	1.08644	1.43532	0.151197
LRRC3C	0.59933	1.55591	0.728555	2.13561	0.0327115	0.269393
ANKRD2	4.90914	1.55309	0.629358	2.46773	0.0135973	0.192114
HSPB3	0.627295	1.54776	1.15896	1.33547	0.181723	0.539244
BIRC7	161.168	1.54621	0.494405	3.12743	0.00176345	0.082813
ACTC1	24.685	1.53319	0.457587	3.35059	0.000806403	0.0562169
SETSIP	1.42881	1.52255	0.493953	3.08237	0.00205362	0.0871805
ACTN2	23.7833	1.52036	0.469153	3.24066	0.00119255	0.067877
AC024592.3	19.4105	1.49635	0.449255	3.33075	0.000866134	0.0583263
PSG9	2.32432	1.49609	0.719906	2.07818	0.0376931	0.283779
HORMAD2	2.27534	1.46544	0.483246	3.03249	0.00242543	0.0948343
TBC1D3D	6.46272	1.46226	1.4416	1.01434	0.310423	0.661289
FOXA1	13.467	1.46078	0.437013	3.34265	0.00082981	0.0571702
MKRN2OS	36.3381	1.44085	0.369546	3.89898	9.65977e-05	0.0214495
SIM2	25.4895	1.4383	0.381277	3.77233	0.000161728	0.0266866
FRMD1	0.426042	1.42823	1.22622	1.16474	0.244124	0.602576
MYPN	0.67423	1.40915	0.786414	1.79187	0.0731545	0.370914
CDH4	329.969	1.40862	0.380281	3.70416	0.000212089	0.0310431
CDH10	0.424082	1.40751	1.09132	1.28973	0.197143	0.558308
SHOX	0.412274	1.39968	1.33196	1.05085	0.293329	0.646388
SNCG	271.533	1.39843	0.281905	4.96064	7.0261e-07	0.001285
AL022312.1	0.55947	1.39485	1.2273	1.13652	0.25574	0.614189
IL36G	0.471234	1.3943	0.997351	1.39801	0.162111	0.514979
CYP4F3	4.85293	1.38943	0.519206	2.67606	0.00744924	0.146271
RPS4Y1	908.678	1.38202	1.46246	0.944999	0.344659	0.690043
FUT5	0.253931	1.38057	2.49454	0.553436	0.579965
CACNG1	2.34495	1.37654	0.593239	2.32038	0.0203203	0.227317
KRTAP5-2	13.9609	1.37463	0.508094	2.70547	0.00682071	0.139565
ZNF511-PRAP1	0.646895	1.35802	1.30577	1.04001	0.298333	0.650817
DPYSL5	0.506786	1.35611	0.821565	1.65064	0.0988114	0.418761
HIST3H2A	172.385	1.35508	0.28868	4.69407	2.67826e-06	0.00219066
MS4A15	1.1854	1.35267	0.728218	1.85751	0.0632388	0.347728
PSG1	204.279	1.34465	0.471713	2.85058	0.00436401	0.119917
ACTA1	9.36472	1.32993	0.767542	1.73272	0.0831457	0.390867
SLN	0.74836	1.32696	0.964511	1.37579	0.168886	0.521882
POTEM	1.33097	1.32528	0.929089	1.42643	0.153744	0.504787
CIDEC	4.74934	1.32146	0.920498	1.43559	0.151118	0.501108
ARL5C	0.750957	1.32075	0.663828	1.98959	0.0466361	0.309177
SLC18A1	1.02116	1.32014	0.722933	1.82609	0.0678373	0.357622
CENPVL3	0.392976	1.31936	1.01581	1.29882	0.194004
CDHR2	1.85559	1.31266	0.51367	2.55545	0.010605	0.169849
PNLDC1	2.72782	1.30511	0.595286	2.19241	0.02835	0.256604
CCL1	1.20809	1.30178	0.727824	1.78859	0.0736808	0.37194
CALHM1	1.98428	1.30177	0.568347	2.29045	0.0219952	0.233671
TMSB4Y	2.76497	1.29515	2.024	0.639895	0.522241	0.805197
ADCY8	291.669	1.29155	0.498138	2.59275	0.00952124	0.161403
MYL10	0.308887	1.27984	1.27457	1.00413	0.315314
MAS1L	0.488041	1.26689	1.03594	1.22295	0.22135	0.581567
SRCIN1	403.319	1.26422	0.306244	4.12815	3.65699e-05	0.0114859
BHLHE23	0.352465	1.25985	1.66594	0.756236	0.449508
AC008575.1	0.517727	1.24933	3.00761	0.415391	0.677856	0.877495
TERT	2.30762	1.24501	0.863271	1.44221	0.149244	0.498259
SAA4	0.35154	1.23503	1.20865	1.02183	0.306863
DMBX1	29.6344	1.23088	0.639609	1.92443	0.0543006	0.326473
AC092329.3	0.86525	1.22971	1.42506	0.862916	0.388183	0.720956
TMEM184A	289.13	1.22697	0.293842	4.17561	2.97191e-05	0.0109087
NEUROG2	0.539105	1.22474	1.0967	1.11675	0.264103	0.622809
MARCH11	6.36523	1.21586	0.485198	2.5059	0.0122141	0.182781
HCRTR2	0.719916	1.21376	0.676768	1.79347	0.072898	0.370799
PRAMEF18	0.179924	1.20602	3.01429	0.400102	0.689082
CCDC155	0.948615	1.20511	0.57227	2.10585	0.0352174	0.278029
AHSG	0.610438	1.20414	1.10807	1.08671	0.277166	0.632846
RNASE11	0.919721	1.20367	0.806374	1.49269	0.135518	0.480394
ATP2A1	30.526	1.20285	0.36517	3.29395	0.000987903	0.0614043
MYOG	0.383973	1.198	2.21957	0.539746	0.589372
TMEM52	10.7172	1.19746	0.375715	3.18715	0.00143682	0.0744746
PSG2	0.74837	1.19402	1.02396	1.16609	0.243578	0.602198
GDF15	1460.34	1.18785	0.33071	3.59182	0.000328379	0.0376472
AC005832.4	27.4771	1.18626	0.817959	1.45027	0.146984	0.495754
FOXL2NB	0.617243	1.17918	0.953229	1.23704	0.216072	0.5761
FADS6	0.420659	1.17398	1.27607	0.92	0.357573	0.699466
HLA-B	6995.86	1.17327	0.375382	3.12554	0.00177477	0.0830237
CDSN	97.3581	1.17064	0.585224	2.00033	0.0454644	0.306263
FOXB1	1.09369	1.15929	0.837147	1.38481	0.16611	0.519486
FBXO40	0.999072	1.15777	0.852238	1.35851	0.174302	0.530272
KRT31	1.47745	1.1496	0.665666	1.727	0.0841678	0.3929
CHRNA1	14.5128	1.14773	0.475882	2.41179	0.0158743	0.203214
TNNC2	29.4433	1.14445	0.413072	2.77059	0.0055954	0.127909
ERN2	1.48714	1.14409	0.676524	1.69112	0.090813	0.405703
ARL2-SNX15	1.76759	1.14169	1.23044	0.927871	0.353475	0.696341
TRIM71	0.644249	1.13828	0.627789	1.81315	0.0698083	0.362673
SCGB1D2	1.09523	1.13436	0.612611	1.85168	0.0640712	0.349318
TMEM151A	1.40196	1.1219	0.532989	2.10492	0.035298	0.278029
FNDC7	0.525335	1.11132	0.808166	1.37512	0.169095	0.522209
DRD1	1.74358	1.10582	0.586458	1.88558	0.059351	0.340832
CDX2	0.250852	1.10565	1.61621	0.6841	0.493912
CPNE9	2.71821	1.10557	0.471392	2.34533	0.0190105	0.219823
ITLN1	4.78009	1.10066	0.488369	2.25375	0.0242121	0.239406
CAPN8	31.7499	1.09906	0.354196	3.10297	0.00191589	0.0848212
CEACAM16	0.553925	1.09626	1.25162	0.875871	0.3811	0.716245
KRTAP5-1	14.5298	1.09435	0.481902	2.2709	0.0231533	0.237015
SCT	2.84154	1.08945	0.475437	2.29147	0.021936	0.233541
PDZD7	65.1361	1.08805	0.262861	4.13925	3.48444e-05	0.0113948
PNMA8C	0.626127	1.0859	0.563401	1.9274	0.0539297	0.326391
P2RX2	1.60425	1.08034	0.805674	1.34091	0.179948	0.536744
PLA2G2E	2.48733	1.07111	0.578682	1.85094	0.0641779	0.349318
PRTN3	3.50451	1.07047	0.390929	2.73828	0.00617609	0.133674
PLAC1	0.857286	1.06485	0.723336	1.47214	0.140983	0.489143
KRT80	313.179	1.06414	0.265809	4.00342	6.24323e-05	0.0156076
TMEM265	177.828	1.06135	1.00198	1.05925	0.289485	0.643434
EREG	13.0836	1.06057	0.527135	2.01195	0.0442252	0.303559
KRT32	0.229412	1.05646	2.87126	0.367944	0.712915
C5orf47	0.266627	1.05201	0.881672	1.1932	0.23279
CEACAM7	0.288207	1.04458	1.02895	1.01519	0.310016
LRRC31	0.564556	1.0376	0.850276	1.22031	0.222347	0.582539
TCF23	3.15419	1.0332	0.621231	1.66315	0.0962832	0.4137
TRPV3	44.1936	1.02832	0.264972	3.88088	0.000104077	0.0217667
FRMD5	338.131	1.02796	0.315673	3.25639	0.00112837	0.0656791
OR2T35	1.25535	1.01961	1.51591	0.672607	0.501197	0.792694
TMEM179	3.03611	1.01914	0.533424	1.91056	0.0560613	0.330891
FAM43A	515.242	1.01774	0.235655	4.31876	1.56906e-05	0.00742662
OVOL3	0.779814	1.01752	0.870836	1.16844	0.242628	0.601614
THRSP	178.727	1.01694	0.284424	3.57543	0.000349659	0.0388669
C4orf54	1.30949	1.01549	0.954286	1.06413	0.287269	0.641522
SHISA9	31.4027	1.01374	0.391423	2.58988	0.00960104	0.161915
SGCA	60.5767	1.00903	0.355599	2.83755	0.00454608	0.121127
THBS4	731.779	1.00458	0.378751	2.65234	0.00799359	0.150452
CRLF2	60.7539	1.00445	0.384078	2.61523	0.00891679	0.157534
TRIM63	17.7486	1.00425	0.482488	2.08141	0.0373968	0.283331
ERICH2	7.48041	1.00213	0.403267	2.48502	0.0129545	0.187149
FGG	0.539087	1.00156	1.13803	0.880084	0.378814	0.715012
TINCR	7.14582	1.00016	0.546873	1.82887	0.0674194	0.357174
HOXD9	13.6245	0.996613	0.41292	2.41357	0.015797	0.203214
HIST1H2AB	2.44582	0.996247	0.664476	1.4993	0.133797	0.47728
PACSIN1	39.9641	0.995294	0.318479	3.12515	0.00177717	0.0830237
INSC	10.5319	0.995039	0.395815	2.5139	0.0119404	0.181459
JPH1	238.351	0.994411	0.224735	4.42482	9.65213e-06	0.0057907
CHAC1	26.3179	0.986352	0.350493	2.81418	0.00489016	0.122927
RYR1	1340.29	0.984241	0.269109	3.65741	0.000254778	0.034651
C8orf89	1.41252	0.980123	0.426529	2.2979	0.0215673	0.232414
OLAH	20.0352	0.977591	0.353698	2.76392	0.00571121	0.12822
TEX19	0.272297	0.976859	0.767409	1.27293	0.203042
TACSTD2	5627.45	0.975663	0.354729	2.75044	0.00595148	0.131503
SP9	0.327688	0.972573	2.19169	0.443755	0.65722
SLC34A2	73410.3	0.972343	0.365382	2.66117	0.00778694	0.148917
FP565260.2	1.20672	0.971395	1.79211	0.54204	0.587791	0.834308
SLC38A4	22.2578	0.966204	0.320409	3.01554	0.00256524	0.0969856
EYS	2.41896	0.964666	0.566966	1.70145	0.0888578	0.401759
AC093668.1	22.726	0.964356	0.487426	1.97847	0.047876	0.31194
SMTNL2	4.68966	0.958771	0.439957	2.17924	0.0293141	0.260239
CYP4B1	655.854	0.957116	0.320345	2.98776	0.00281026	0.0998215
MS4A12	3.08038	0.955517	0.486641	1.9635	0.0495885	0.315256
VSTM2L	114.285	0.955478	0.303911	3.14394	0.00166691	0.080796
DUX4	0.521391	0.954708	0.724266	1.31817	0.187446	0.546499
CYP2C9	1.10749	0.951578	0.606814	1.56816	0.116845	0.451948
HABP2	0.583242	0.950211	0.772892	1.22942	0.218914	0.579721
ATP1B4	0.334397	0.947973	1.44552	0.655801	0.511952
CASQ1	10.8577	0.946963	0.406737	2.3282	0.0199017	0.225127
TP53TG3	0.807771	0.945059	0.877845	1.07657	0.281673	0.636375
PABPC1L	698.964	0.94319	0.308829	3.05408	0.00225751	0.0918633
RDM1	2.97471	0.943179	0.373848	2.52289	0.0116393	0.179478
GAL3ST1	4.4577	0.938046	0.416092	2.25442	0.0241696	0.239406
OOEP	4.49489	0.936438	0.601757	1.55617	0.119667	0.456099
CYP4F8	0.517661	0.935439	1.47521	0.634107	0.526011	0.80703
HNF4G	0.905967	0.929262	0.896052	1.03706	0.299707	0.652078
KLHL34	3.84814	0.929002	0.432499	2.14799	0.0317149	0.267829
PSG6	8.15277	0.926094	0.620276	1.49304	0.135428	0.480394
HOXD13	0.318189	0.925793	1.20577	0.7678	0.442606
AC131160.1	2.98411	0.92471	0.887524	1.0419	0.297459	0.65027
IQGAP3	107.613	0.923652	0.305097	3.02741	0.0024666	0.0960264
SYT1	179.877	0.92162	0.392007	2.35103	0.0187216	0.218773
FAM178B	25.6014	0.919765	0.317123	2.90034	0.00372756	0.110451
FGA	0.617706	0.919563	1.31403	0.699805	0.484049	0.780838
FANCD2OS	0.503771	0.919312	0.967878	0.949822	0.342203	0.687931
SSTR5	0.165229	0.918818	2.57141	0.357321	0.720852
AC117378.1	4.30894	0.916317	0.653237	1.40273	0.160696	0.513463
CDX1	1.16532	0.910553	0.500111	1.8207	0.0686522	0.35947
ENO3	200.135	0.907362	0.30227	3.00183	0.00268364	0.0991129
AMPD1	49.9907	0.907052	0.58006	1.56372	0.117883	0.453696
COX6A2	0.212777	0.905456	1.00807	0.898203	0.369077
SLCO4C1	103.672	0.90448	0.321051	2.81725	0.00484374	0.122569
AL355102.2	0.696272	0.903628	0.570837	1.58299	0.113424	0.446476
AGTR2	1.52028	0.902352	1.0803	0.835276	0.403563	0.731112
FUT3	39.5787	0.901516	0.419948	2.14673	0.0318148	0.268019
SEPT3	96.5098	0.899237	0.248883	3.61309	0.000302573	0.0367708
ADAMTSL5	26.0297	0.898349	0.297758	3.01704	0.00255254	0.0968564
CST1	243.645	0.89653	0.619898	1.44625	0.148106	0.49644
AL603832.3	5.19293	0.895305	0.607055	1.47483	0.140258	0.487945
PFKFB3	1014.61	0.894954	0.188	4.7604	1.93209e-06	0.00204415
ANKRD18B	3.25915	0.892569	0.532639	1.67575	0.0937874	0.410281
HOXB8	1.165	0.892168	0.853732	1.04502	0.296013	0.648805
C4BPA	0.700707	0.889898	0.822132	1.08243	0.279063	0.6339
IGFL1	1.24977	0.887359	0.754392	1.17626	0.239492	0.598417
AC008687.4	0.745122	0.887096	0.656718	1.3508	0.176759	0.533152
WFDC5	0.643248	0.885366	0.906469	0.97672	0.328708	0.676831
SIK1	144.292	0.883148	0.443372	1.99189	0.0463834	0.308069
CLDN14	3.49082	0.881953	0.489164	1.80298	0.0713913	0.366502
TBC1D3B	3.56991	0.880735	0.569256	1.54717	0.121822	0.458964
FN1	439281	0.878342	0.35009	2.5089	0.0121107	0.182194
LURAP1L	216.888	0.876444	0.242786	3.60994	0.000306268	0.0367865
LHX5	0.462333	0.875275	0.653551	1.33926	0.180486	0.537276
PERM1	9.42774	0.87232	0.505445	1.72585	0.0843748	0.39337
CSMD3	3.6632	0.872067	0.76866	1.13453	0.256573	0.614967
RGS9BP	4.07893	0.870836	0.451836	1.92733	0.0539389	0.326391
PRPH	26.3055	0.865986	0.264843	3.26981	0.00107621	0.0634645
SYN2	5.3457	0.862424	0.404966	2.12962	0.0332029	0.271079
PHGR1	0.851783	0.859415	0.763883	1.12506	0.260563	0.620074
HAGHL	117.801	0.857281	0.22631	3.78809	0.000151812	0.0260047
TBL1Y	17.2591	0.855243	1.97564	0.432893	0.665092	0.872273
SP8	0.219526	0.854303	1.76448	0.484168	0.628267
KPRP	0.150469	0.854225	3.01654	0.28318	0.777038
AC008764.1	0.323992	0.852516	1.39434	0.611413	0.540926
ANKDD1B	25.6833	0.851824	0.292657	2.91065	0.00360673	0.109125
PRDM12	0.52003	0.851454	0.794318	1.07193	0.283752	0.638311
KCNJ4	0.42326	0.850419	0.74901	1.13539	0.256212	0.614372
FKBP6	0.83205	0.849559	0.780826	1.08803	0.276584	0.632175
PDE4C	135.095	0.849448	0.364852	2.3282	0.0199016	0.225127
ACTL8	0.140787	0.849431	3.01656	0.28159	0.778258
CDH22	88.7917	0.848962	0.358385	2.36885	0.0178433	0.215182
UBE2L5	0.950693	0.847613	0.483192	1.7542	0.0793971	0.383468
PTK6	8.39218	0.84744	0.300825	2.81706	0.00484658	0.122569
COL19A1	81.9003	0.847208	0.380718	2.22529	0.0260618	0.247445
CTXN3	0.185276	0.842961	1.24985	0.674452	0.500024
CKMT2	188.51	0.842121	0.304855	2.76237	0.00573836	0.128371
DCHS2	176.861	0.84145	0.276623	3.04187	0.00235113	0.0935564
C2CD4A	91.2947	0.839867	0.440482	1.9067	0.0565594	0.331849
OVCH2	1.16013	0.839045	0.883995	0.949152	0.342543	0.688066
WIF1	2.63643	0.837204	0.686361	1.21977	0.222551	0.582761
GOLGA6C	2.19606	0.833905	0.619962	1.34509	0.178595	0.535995
PADI2	123.259	0.832334	0.276194	3.01358	0.00258185	0.0969856
KCNG1	9.15636	0.831925	0.464631	1.79051	0.0733725	0.371427
ZP3	37.0611	0.831361	0.245762	3.38279	0.000717528	0.0537728
HLA-DQA1	1824.45	0.829872	0.553485	1.49936	0.133781	0.47728
KRTAP12-3	1.10258	0.829329	1.35932	0.610106	0.541792	0.816547
DDIT3	1120.76	0.827124	0.244098	3.3885	0.000702773	0.0530144
GMNC	0.778275	0.826511	0.758198	1.0901	0.275669	0.631697
ASCL5	2.45645	0.826456	0.445025	1.8571	0.063297	0.347728
OPRPN	0.250544	0.826389	1.48107	0.557967	0.576867
MAP7D2	21.5129	0.825046	0.308795	2.67183	0.00754399	0.147646
PAEP	0.381136	0.821125	1.51336	0.542583	0.587417
SLC25A18	3.70531	0.818385	0.320515	2.55335	0.0106694	0.170577
AC096887.1	1.39371	0.818179	0.580889	1.4085	0.158984	0.511104
MSLN	6.93772	0.815031	0.485478	1.67882	0.0931867	0.409383
KRTAP4-12	0.3748	0.814492	1.9585	0.415876	0.677501
SPTBN2	829.867	0.813357	0.251963	3.22809	0.00124621	0.0694145
SPINK1	0.456424	0.813123	0.829924	0.979756	0.327206	0.675365
PDK4	1848.32	0.813055	0.292816	2.77667	0.00549184	0.127733
ONECUT1	0.308724	0.812859	1.04164	0.780368	0.435174
LOR	0.573678	0.809505	0.705575	1.1473	0.251258	0.609623
PRAMEF7	0.345034	0.809166	1.50243	0.53857	0.590184
TNNC1	214.801	0.809017	0.307508	2.63088	0.00851637	0.154221
SLCO4A1	86.883	0.808014	0.255518	3.16226	0.00156551	0.0784051
TRIM54	34.3038	0.807222	0.373939	2.1587	0.0308734	0.265908
KLHL40	1.19672	0.802633	0.972347	0.825459	0.409111	0.734571
B3GNT3	496.581	0.801866	0.427705	1.87481	0.0608185	0.343381
UBE2F-SCLY	3.15807	0.800264	0.643696	1.24323	0.213782	0.575241
AC007731.5	9.32677	0.79857	0.861265	0.927206	0.35382	0.696671
SLC34A3	10.4966	0.798312	0.379369	2.10432	0.0353507	0.278029
CGREF1	31.1869	0.795715	0.335056	2.37488	0.0175549	0.213094
TP53TG3D	5.31557	0.790384	0.700671	1.12804	0.259304	0.618701
CCDC150	13.4241	0.790143	0.293321	2.69378	0.00706466	0.142164
PSG7	5.51419	0.787862	0.793145	0.99334	0.320544	0.66914
DRD2	2.9733	0.785705	0.542513	1.44827	0.147542	0.496015
CYP4Z1	3.7441	0.784852	0.416787	1.8831	0.0596868	0.341166
MT3	8.65908	0.782825	0.47877	1.63507	0.102034	0.425598
HEPACAM2	0.62326	0.781909	0.684705	1.14196	0.253469	0.612169
ACTBL2	27.032	0.78103	0.363285	2.14991	0.0315623	0.267829
GJA10	0.156878	0.780136	2.59606	0.300507	0.76379
ZNF556	1.20923	0.77883	0.684754	1.13739	0.255376	0.613982
PRR9	0.736224	0.777664	0.702153	1.10754	0.268059	0.626309
MYL2	5.84616	0.776911	0.896884	0.866234	0.386362	0.719369
MLXIPL	264.98	0.776716	0.283158	2.74305	0.00608709	0.133353
Z84488.2	14.6133	0.776046	0.557835	1.39117	0.164172	0.516896
LRFN2	5.03657	0.775375	0.535726	1.44734	0.147803	0.496131
GNAO1	243.618	0.774024	0.185996	4.16152	3.16143e-05	0.0113189
CDT1	124.678	0.773744	0.225863	3.42572	0.000613165	0.0494121
AL645922.1	1.09458	0.772166	1.30275	0.592719	0.553369	0.820219
CATSPER4	1.75689	0.771684	0.650114	1.187	0.235228	0.594795
ITPR3	12382.5	0.77136	0.158867	4.85537	1.20162e-06	0.00158406
FBLL1	28.0186	0.771029	0.338848	2.27544	0.0228793	0.236444
CCDC197	0.324749	0.769415	1.03773	0.741442	0.458426
ZC2HC1B	0.449837	0.767656	0.758372	1.01224	0.311422	0.661808
IGFBP1	0.487037	0.765589	1.13878	0.67229	0.501399	0.792694
IFITM10	10.6116	0.765503	0.381351	2.00734	0.0447132	0.304626
TSACC	3.04382	0.765455	0.398845	1.91918	0.0549614	0.328199
GPT	66.0521	0.764708	0.2721	2.81039	0.00494811	0.123524
DCC	22.3939	0.764351	0.53857	1.41922	0.155834	0.507852
UTP14C	55.6917	0.764349	1.17075	0.652873	0.513838	0.80137
C2CD4B	51.0858	0.759883	0.364182	2.08655	0.0369291	0.281718
GALNTL6	16.8648	0.757897	0.385874	1.96411	0.0495177	0.315216
THEM5	4.09383	0.755929	0.393966	1.91877	0.0550136	0.328293
AC026464.3	0.0831435	0.75517	3.0168	0.250322	0.802338
RENBP	304.936	0.754949	0.202597	3.72636	0.000194268	0.0296111
ARL14	2.25226	0.752592	0.43387	1.7346	0.082811	0.390212
KIF18B	34.9818	0.752559	0.277078	2.71606	0.00660639	0.137558
TRIM6-TRIM34	23.0703	0.752559	0.674729	1.11535	0.264701	0.623336
ATP6V1B1	7.05043	0.752217	0.389545	1.93101	0.0534815	0.325534
MTRNR2L1	1.94853	0.751551	0.576383	1.30391	0.192264	0.552559
DMRTA2	0.375457	0.751418	0.812707	0.924587	0.355181
CRYAA	0.364427	0.747969	1.77936	0.420358	0.674224
CAPN13	0.810813	0.747553	0.748454	0.998797	0.317893	0.666546
C10orf142	1.22895	0.746102	0.623341	1.19694	0.231329	0.591591
RAB4B-EGLN2	35.6045	0.745582	0.338507	2.20256	0.0276257	0.25325
DACH1	15.7764	0.744418	0.368335	2.02103	0.0432763	0.30018
ITPKA	9.73438	0.743681	0.311172	2.38994	0.0168512	0.209169
AL132671.2	9.49184	0.741589	0.777508	0.953802	0.340184	0.686397
WDR62	92.7019	0.741377	0.202352	3.66379	0.000248508	0.034651
ZFP42	0.470072	0.741124	1.10928	0.668114	0.504061	0.793985
SPINK9	0.453682	0.741052	1.02599	0.722278	0.470124	0.771571
RPL36A-HNRNPH2	1303.91	0.740296	0.520847	1.42133	0.155221	0.506625
E2F1	109.631	0.738348	0.204013	3.61912	0.000295605	0.0366673
DPF1	1.69246	0.735111	0.436641	1.68356	0.0922665	0.408484
DMRT2	3.67597	0.733338	0.393429	1.86397	0.0623264	0.345932
INO80B-WBP1	41.8809	0.732945	0.763634	0.959813	0.337149	0.684353
AL096814.1	0.103193	0.728546	2.36661	0.307844	0.758201
FAM153B	52.3327	0.72845	0.365297	1.99413	0.0461379	0.307718
AL163195.3	0.268607	0.726255	1.66665	0.435757	0.663013
AC006978.2	1.05633	0.724386	0.496708	1.45837	0.144737	0.493435
TNNT3	45.1091	0.723231	0.473943	1.52599	0.127013	0.466797
ENHO	6.57484	0.720483	0.326619	2.20588	0.0273921	0.252309
MS4A8	0.597013	0.719837	0.873865	0.82374	0.410087	0.735084
KRT15	108.39	0.719672	0.35918	2.00366	0.0451069	0.30583
PADI4	3.50012	0.71942	0.466213	1.54311	0.122803	0.460529
TMEM211	0.569708	0.718567	0.646881	1.11082	0.266647	0.625424
SDR16C5	21.2273	0.715784	0.454437	1.5751	0.115233	0.449389
CEACAM8	6.26071	0.714954	0.697908	1.02442	0.305635	0.657414
GABRA3	0.45557	0.714173	0.888348	0.803934	0.421435	0.74
DHDH	12.0214	0.713328	0.371718	1.919	0.0549838	0.328224
FAM216B	1.00486	0.711407	0.886115	0.802839	0.422068	0.740688
AL021997.3	0.78309	0.711174	0.570765	1.246	0.212764	0.574246
TNFSF12-TNFSF13	9.4553	0.711007	0.94701	0.750791	0.452778	0.76236
HPDL	12.6692	0.710332	0.272122	2.61035	0.00904509	0.157793
CDC45	47.012	0.709894	0.210734	3.36868	0.000755299	0.0547774
SMCO2	1.34737	0.709424	0.56649	1.25231	0.210456	0.57191
RFPL1	1.58154	0.709374	0.73039	0.971226	0.331436	0.678875
MATN3	120.427	0.70904	0.384066	1.84614	0.0648721	0.350598
HLA-DQB1	2005.66	0.70749	0.658725	1.07403	0.28281	0.63758
REEP2	71.2661	0.705808	0.250371	2.81905	0.00481665	0.122362
SLURP1	0.479098	0.705469	0.94996	0.74263	0.457705	0.765517
CPLX3	1.14558	0.705047	0.7438	0.9479	0.343181	0.688592
PDIA2	5.20141	0.704967	0.545519	1.29229	0.196258	0.557178
SLC26A10	15.2833	0.70345	0.450334	1.56206	0.118273	0.454238
INF2	3414.03	0.701609	0.184101	3.811	0.000138406	0.0250268
AC233723.1	0.590255	0.699965	0.458639	1.52618	0.126965	0.466797
MOBP	1.17207	0.69747	0.500119	1.39461	0.163134	0.515769
SORCS3	3.53666	0.696693	0.779008	0.894334	0.371143	0.70862
SPATA21	1.40979	0.696652	0.43478	1.60231	0.109087	0.439035
PNMT	16.1488	0.69619	0.319232	2.18083	0.0291964	0.259835
PLCD3	2095.5	0.696139	0.25692	2.70955	0.00673736	0.138648
HIST3H2BB	43.0335	0.695372	0.328733	2.11531	0.0344037	0.27612
CLDN16	1765.43	0.693864	0.395072	1.7563	0.0790374	0.382245
ST6GALNAC5	109.89	0.693684	0.423728	1.6371	0.10161	0.424522
UTY	113.077	0.693583	1.53094	0.453044	0.650517	0.863484
HRG	0.77316	0.693497	0.737013	0.940956	0.346727	0.691877
VSIG8	1.94082	0.692745	0.692418	1.00047	0.317082	0.665733
MRLN	0.20889	0.692552	1.23885	0.559028	0.576142
AC011530.1	0.643221	0.690576	0.693028	0.996463	0.319025	0.667887
SLC17A1	0.222901	0.690361	1.13994	0.605613	0.544772
FAM153A	88.1916	0.690005	0.350014	1.97137	0.0486821	0.313245
FGF22	2.79822	0.689834	0.367681	1.87618	0.0606311	0.34282
CITED1	3413.24	0.68957	0.375716	1.83535	0.0664541	0.355446
TPD52L1	2181.78	0.687067	0.208319	3.29815	0.000973258	0.0614043
TSPO2	2.92544	0.687044	0.416954	1.64777	0.0994002	0.419674
PGAM2	127.433	0.684979	0.345375	1.98329	0.0473353	0.311667
ASB4	5.65965	0.683044	0.394646	1.73078	0.0834915	0.391459
PROK2	1.67231	0.682376	0.537001	1.27072	0.203829	0.564968
AZGP1	3.22439	0.681785	0.865156	0.788049	0.430668	0.747755
CILP	208.186	0.681185	0.456954	1.49071	0.136038	0.481566
AC048338.1	0.27912	0.681105	3.01654	0.22579	0.821365
ASB10	0.264207	0.68099	2.84449	0.239406	0.81079
SFRP1	147.379	0.679282	0.407609	1.66651	0.0956126	0.412981
SLC35G6	8.89268	0.679214	0.567496	1.19686	0.231361	0.591591
GNAZ	118.053	0.678559	0.185789	3.65232	0.000259886	0.0348829
ADAMTS14	139.655	0.678365	0.404089	1.67875	0.0932005	0.409383
SLURP2	22.342	0.678026	0.466493	1.45345	0.146098	0.495226
USP17L12	0.3253	0.677941	2.1731	0.311969	0.755064
USP17L21	0.3253	0.677941	2.1731	0.311969	0.755064
AC027796.3	26.9745	0.676275	0.596282	1.13415	0.25673	0.615182
C19orf33	730.301	0.675656	0.314852	2.14595	0.0318772	0.268293
C21orf58	53.6998	0.674348	0.198568	3.39605	0.000683667	0.0523252
DCSTAMP	2977.48	0.673976	0.472829	1.42541	0.154038	0.504981
CCDC196	0.448835	0.672814	0.724526	0.928626	0.353083	0.69625
DKKL1	1.04008	0.672631	0.415061	1.62056	0.105113	0.432519
OR5A2	5.71055	0.669726	0.589404	1.13628	0.25584	0.614189
DRICH1	25.2302	0.669674	0.350041	1.91313	0.0557313	0.330499
TNNT1	5.84784	0.66846	0.494051	1.35302	0.176049	0.532029
KLC3	54.7044	0.668437	0.240455	2.77988	0.00543784	0.127159
TMEM233	397.039	0.667396	0.295749	2.25663	0.0240311	0.239406
NT5C1A	15.7479	0.666387	0.352725	1.88925	0.0588578	0.338782
SLC6A8	362.076	0.664723	0.210736	3.1543	0.00160886	0.0790629
CLGN	15.8857	0.664098	0.411531	1.61373	0.106587	0.43539
TRIM74	12.9286	0.663096	0.402482	1.64752	0.0994522	0.419795
MYH1	0.642748	0.662206	0.819323	0.808236	0.418955	0.738303
AREG	106.699	0.661822	0.34661	1.90941	0.0562087	0.331291
ETV3L	0.310456	0.660567	0.713161	0.926252	0.354315
CHRNA2	2.81575	0.659737	0.547953	1.204	0.228588	0.588518
ADAMTS16	37.8834	0.658825	0.373244	1.76513	0.0775416	0.379331
AL109827.1	0.753073	0.65718	2.75443	0.23859	0.811423	0.934033
SLC4A9	3.36167	0.656977	0.395726	1.66018	0.0968785	0.414969
TRIB3	355.833	0.655831	0.394913	1.6607	0.0967742	0.414759
KCNK9	1.1707	0.654729	0.677571	0.966288	0.3339	0.681285
SEMA3E	178.045	0.654706	0.35067	1.86701	0.0618995	0.345324
C17orf50	2.12583	0.654698	0.37198	1.76004	0.0784017	0.380849
TGM3	3.16106	0.653766	0.478153	1.36727	0.17154	0.525428
TMEM266	8.49078	0.652098	0.302283	2.15724	0.0309868	0.266054
SYT5	1.97748	0.651322	0.525781	1.23877	0.215431	0.575655
SALL3	2.86017	0.650943	0.740892	0.878594	0.379621	0.715185
EME1	18.5481	0.650147	0.206583	3.14714	0.00164874	0.0805823
AC091167.2	4.39398	0.650126	0.446758	1.45521	0.145611	0.494798
RNF225	9.56162	0.650055	0.365762	1.77727	0.0755246	0.375695
SMIM22	8.13659	0.649951	0.566065	1.14819	0.250889	0.609496
DDX43	32.442	0.649184	0.473772	1.37025	0.17061	0.524365
AL034430.2	1.24886	0.648939	0.422315	1.53662	0.124385	0.463058
DOK7	111.032	0.647146	0.244711	2.64453	0.00818044	0.152363
RBM46	4.67645	0.647115	0.748195	0.864901	0.387093	0.720144
B3GAT1	590.9	0.647034	0.231224	2.79831	0.00513716	0.124924
ADRA2C	33.432	0.644015	0.285016	2.25958	0.0238476	0.238821
DBI	4048	0.642751	0.180528	3.56039	0.000370302	0.040122
MYBPH	24.0288	0.642625	0.43053	1.49263	0.135533	0.480394
AC113554.1	0.246382	0.641796	2.18647	0.293531	0.769116
KCNB2	1.36318	0.641413	0.475965	1.34761	0.177785	0.534812
GRIN1	5.89051	0.640753	0.352624	1.8171	0.0692019	0.360982
CRP	0.525463	0.640627	0.843668	0.759335	0.447652	0.759717
DDN	1.44082	0.640558	0.597592	1.0719	0.283766	0.638311
DSG1	0.657437	0.639242	0.789807	0.809366	0.418305	0.738136
KRT19	6279.59	0.636301	0.28773	2.21145	0.0270046	0.250751
OR1Q1	0.932617	0.636209	0.712054	0.893484	0.371598	0.709357
CHI3L1	7914.67	0.635509	0.370401	1.71573	0.0862106	0.397178
FAM184B	1.3501	0.63399	0.705688	0.8984	0.368972	0.70765
MKX	124.869	0.633369	0.322008	1.96693	0.0491908	0.314744
TRIM29	151.04	0.632416	0.377677	1.67449	0.094034	0.410421
CD70	22.758	0.632339	0.40231	1.57177	0.116004	0.450988
ISL1	3.52364	0.631204	0.649367	0.972028	0.331036	0.678598
RIMS2	267.528	0.631147	0.346302	1.82253	0.0683741	0.359215
RNF223	1.48907	0.631066	0.513805	1.22822	0.219364	0.579876
ACBD7	136.223	0.63029	0.281031	2.24278	0.0249113	0.242656
CRNN	0.825997	0.629193	0.768542	0.818684	0.412967	0.735671
MISP	170.85	0.627741	0.3201	1.96108	0.0498696	0.316212
AC008763.2	3.75515	0.625125	0.887285	0.704537	0.481098	0.778991
S100A1	5605.92	0.62489	0.24279	2.57379	0.0100591	0.165076
LDHAL6B	6.46725	0.624263	0.397518	1.5704	0.116322	0.450988
LGSN	0.538898	0.623572	0.721561	0.864198	0.387479	0.720251
GOLGA6D	1.57779	0.623475	1.26352	0.493443	0.6217	0.851454
LY6D	4.81954	0.623462	0.763486	0.816599	0.414158	0.736289
AL662884.4	0.742933	0.622695	0.528458	1.17832	0.238668	0.597716
LRRC10B	6.95596	0.621722	0.368236	1.68838	0.091339	0.406785
SSX5	2.90421	0.621503	0.463742	1.34019	0.180183	0.536895
OR13A1	4.85675	0.620979	0.490112	1.26701	0.20515	0.566534
CRHR1	17.3644	0.620596	0.302584	2.05099	0.0402679	0.291535
ZIC2	0.338748	0.620193	1.2487	0.496672	0.61942
YIPF7	1.60294	0.619916	0.53801	1.15224	0.249223	0.608412
HOXA11	3.74981	0.619177	0.481648	1.28554	0.198604	0.559975
HNRNPCL3	0.129478	0.61901	2.31407	0.267499	0.789085
METTL7B	603.325	0.6171	0.305009	2.02322	0.0430509	0.299997
PITX3	7.51482	0.616331	0.490582	1.25633	0.208997	0.570241
IL11	2.60481	0.615059	0.507929	1.21091	0.225928	0.585653
DPPA4	0.718015	0.612932	0.821311	0.746284	0.455496	0.764159
APOBEC2	8.70854	0.612454	0.281403	2.17643	0.0295228	0.261189
ALOX15B	548.677	0.612289	0.309758	1.97667	0.0480789	0.311993
INHBE	2.13425	0.611924	0.713072	0.858152	0.390809	0.722732
STX1B	42.7511	0.611442	0.279225	2.18978	0.0285404	0.256817
EMILIN3	38.4374	0.60981	0.287719	2.11946	0.0340516	0.274463
HSPA2	224.467	0.609417	0.176633	3.4502	0.000560179	0.0468435
IGFBP3	763.023	0.609144	0.258688	2.35475	0.0185352	0.217607
SPDYE6	108.704	0.608688	0.287516	2.11705	0.0342553	0.275421
ZAR1	1.16419	0.60848	0.538191	1.1306	0.258223	0.617113
PLA2G12B	20.2076	0.608415	0.462665	1.31502	0.188502	0.547281
GOLGA6L9	304.024	0.60828	0.267813	2.27128	0.0231299	0.237015
HIST2H2AA3	702.299	0.605557	0.474319	1.27669	0.201712	0.563442
DHRS11	400.877	0.605284	0.16823	3.59796	0.000320729	0.0374662
AKNAD1	2.44873	0.60484	0.347237	1.74187	0.0815318	0.387227
BAG3	1752.86	0.604585	0.142088	4.25501	2.09038e-05	0.00874361
CALCB	10.4028	0.604527	0.528478	1.1439	0.252664	0.611219
AL117348.2	1.66504	0.60434	0.772074	0.782748	0.433775	0.750059
RHBDF1	954.446	0.603336	0.172939	3.48872	0.00048534	0.0440875
KCNE1B	1.47754	0.602566	0.665213	0.905824	0.365029	0.704793
PFKP	3536.4	0.601202	0.143573	4.18744	2.82117e-05	0.0109087
UTF1	0.53606	0.600537	0.51873	1.15771	0.246983	0.606367
OLIG1	0.987176	0.600446	0.559136	1.07388	0.282876	0.63761
PDCL2	0.79847	0.598508	0.806662	0.741956	0.458114	0.765517
CELF4	42.0742	0.597517	0.323205	1.84872	0.0644976	0.34973
MUC1	2242.08	0.59736	0.276708	2.15881	0.0308648	0.265908
OR4D10	25.8457	0.597004	0.45535	1.31109	0.189828	0.549179
AC104581.2	0.614503	0.59692	0.831746	0.717671	0.47296	0.774247
AC005154.5	10.1273	0.59656	0.620613	0.961242	0.33643	0.684127
FABP7	0.738288	0.596243	0.980819	0.607903	0.543252	0.817287
AL110118.2	3.06083	0.59604	0.694638	0.858058	0.390861	0.722732
ALOX5	2288.6	0.595584	0.330404	1.80259	0.0714523	0.366563
EGFL6	53.7387	0.59445	0.44118	1.34741	0.177849	0.534915
POTEE	3.70606	0.594125	0.376461	1.57819	0.114523	0.448329
GSTA1	4.73011	0.593482	0.43415	1.367	0.171626	0.525513
CPNE4	160.524	0.59274	0.497625	1.19114	0.233599	0.593267
RFPL4A	2.36729	0.591426	0.73809	0.801293	0.422962	0.741534
IK	4417.17	0.590811	0.151813	3.89171	9.95406e-05	0.021583
SSX1	47.8245	0.589793	0.367731	1.60387	0.108743	0.438623
ALKAL2	26.4512	0.58951	0.237799	2.47902	0.0131743	0.18876
PDLIM4	1942.63	0.588951	0.283491	2.0775	0.0377555	0.284013
RLN3	0.288958	0.588817	1.26895	0.464021	0.642633
KCNK1	387.713	0.587863	0.135261	4.34613	1.38561e-05	0.00692266
LAD1	655.416	0.587484	0.22373	2.62586	0.00864294	0.155473
SIX2	10.2446	0.586903	0.328636	1.78587	0.07412	0.372902
HIGD2B	0.322298	0.585287	0.771516	0.758619	0.44808
SYT13	176.771	0.584438	0.369508	1.58167	0.113726	0.446902
TUBB4A	16.178	0.584178	0.296325	1.97141	0.0486768	0.313245
UCN	15.0889	0.583558	0.280733	2.07869	0.0376458	0.283779
S100A14	1704.26	0.583542	0.184622	3.16074	0.00157368	0.0784051
MAST2	1431.16	0.583499	0.12598	4.63166	3.62738e-06	0.00271842
LHX8	4.64356	0.581211	0.549052	1.05857	0.289795	0.643626
HAPLN3	358.946	0.579689	0.283564	2.0443	0.0409241	0.293555
MAEL	3.16885	0.579183	0.374441	1.54679	0.121913	0.459113
HSPB7	170.606	0.578495	0.379023	1.52628	0.12694	0.466797
CTPS1	400.35	0.576597	0.136019	4.2391	2.24421e-05	0.00901547
CRH	0.192254	0.576568	1.15839	0.497733	0.618672
SVOP	0.20253	0.576542	1.49475	0.38571	0.699711
VWDE	131.681	0.576212	0.205937	2.79799	0.0051421	0.124924
GUCA2A	0.147755	0.575921	1.36589	0.421646	0.673283
MUC13	0.860951	0.575639	0.574394	1.00217	0.316262	0.665216
MSLNL	0.102648	0.575586	3.01698	0.190782	0.848696
PRNP	6080.11	0.574672	0.176335	3.25898	0.00111815	0.0652956
LRP5L	588.475	0.574119	0.242403	2.36845	0.017863	0.215182
CHRNA3	7.63677	0.574112	0.382901	1.49938	0.133776	0.47728
OCSTAMP	1.99277	0.573868	0.640318	0.896224	0.370133	0.708562
WNT9B	7.42294	0.57295	0.294893	1.94291	0.0520273	0.322093
GOLGA6A	5.75734	0.572696	0.560568	1.02164	0.306954	0.658696
ELL3	84.537	0.572291	0.144859	3.95069	7.7926e-05	0.0186435
DDC	0.590075	0.572032	1.334	0.42881	0.668061	0.873513
GOLGA8A	12604.4	0.571948	0.339375	1.6853	0.0919309	0.407761
FGF16	1.01359	0.571798	0.689855	0.828866	0.40718	0.73371
S100A5	95.7663	0.571604	0.254444	2.24648	0.024673	0.242364
SYT12	1018.19	0.570954	0.441961	1.29187	0.196403	0.557178
BNC1	149.826	0.569451	0.336725	1.69114	0.0908094	0.405703
CTTNBP2	677.607	0.568384	0.229886	2.47246	0.0134188	0.190791
ALDH3B2	7.37017	0.568352	0.495981	1.14591	0.251831	0.610188
POLR2J3	2364.09	0.567387	0.206476	2.74796	0.0059968	0.132165
UBE2QL1	143.286	0.566732	0.24729	2.29177	0.0219187	0.233541
ULBP1	34.5172	0.566377	0.35062	1.61536	0.106233	0.434707
NR1I3	4.63429	0.566031	0.309063	1.83144	0.067035	0.356608
GFY	0.180347	0.565534	1.97305	0.286629	0.774397
RAPSN	4.5776	0.565446	0.441651	1.2803	0.20044	0.562507
ITPK1	1603.25	0.56498	0.133314	4.23796	2.25562e-05	0.00901547
NEDD8-MDP1	4.96969	0.563874	0.468505	1.20356	0.22876	0.588706
PPL	8345.46	0.563165	0.176912	3.1833	0.00145607	0.0751927
MCHR1	2.52194	0.562584	0.577548	0.97409	0.330012	0.677966
PCK1	3.57001	0.562508	0.608461	0.924476	0.355238	0.697905
SYNGR4	0.891612	0.561289	0.612707	0.91608	0.359625	0.700576
CACNG4	93.1415	0.560461	0.371792	1.50746	0.131693	0.47471
SYT7	259.156	0.560126	0.246423	2.27303	0.0230247	0.236776
GPR50	0.339018	0.559873	1.29627	0.431911	0.665806
PSAT1	298.314	0.559026	0.353246	1.58254	0.113526	0.446672
CCDC169	10.9671	0.55884	0.278229	2.00856	0.0445836	0.304088
DNM1	252.178	0.558714	0.2936	1.90298	0.0570434	0.333219
CCDC192	1.0303	0.55826	0.555824	1.00438	0.315194	0.664848
CEACAM6	205.17	0.558183	0.497242	1.12256	0.261625	0.621364
PET117	263.427	0.556464	0.185007	3.0078	0.00263144	0.0981932
SPACA4	0.832872	0.556123	0.896761	0.620146	0.535162	0.812032
KRT40	0.265037	0.555831	1.3596	0.40882	0.682671
KRT83	118.883	0.555385	0.287784	1.92987	0.0536228	0.325721
USP2	104.598	0.554931	0.261166	2.12482	0.0336014	0.272745
TUNAR	0.490644	0.554902	0.803658	0.69047	0.489898	0.785392
FAM71A	2.13805	0.554677	1.02292	0.54225	0.587646	0.834273
KRTAP1-5	0.299003	0.554519	1.36915	0.405009	0.685471
ANKRD23	56.1049	0.554358	0.244217	2.26994	0.0232114	0.237339
LYNX1	414.983	0.55402	0.167203	3.31345	0.000921511	0.059835
RASA4	2353.9	0.553674	0.202095	2.73967	0.0061501	0.133602
PC	1277.68	0.55337	0.19181	2.88499	0.00391421	0.114102
KRT84	0.202597	0.55164	1.4789	0.373008	0.709142
NUDT11	71.2265	0.551231	0.367696	1.49915	0.133835	0.47728
CLDN7	3881.62	0.550053	0.157185	3.4994	0.00046631	0.0432322
CXCL17	189.135	0.549854	0.375286	1.46516	0.142877	0.491291
GALE	1298.77	0.548655	0.222754	2.46306	0.0137758	0.193567
MFGE8	6376.27	0.547571	0.229673	2.38413	0.0171194	0.210608
OBP2A	1.73976	0.546864	0.627719	0.871192	0.383649	0.717363
CYP2A7	2.33863	0.54652	0.550982	0.991902	0.321246	0.670059
AC002985.1	0.14519	0.54448	2.04644	0.266062	0.790192
MMP16	249.323	0.54408	0.289952	1.87644	0.0605943	0.34272
WNT10A	151.764	0.543555	0.363011	1.49735	0.134301	0.478041
BEST4	16.084	0.542738	0.258511	2.09948	0.0357748	0.278156
CENPU	83.4355	0.542644	0.191449	2.83441	0.00459111	0.121127
IRS2	1022.61	0.542465	0.173842	3.12044	0.00180579	0.0832836
PRSS3	6.1589	0.541206	0.325373	1.66334	0.0962446	0.413641
FAM81A	66.4902	0.54051	0.22298	2.42403	0.0153493	0.202251
EPPK1	1120.01	0.540258	0.274118	1.97089	0.0487359	0.313245
AC025165.3	8.65389	0.539385	0.441011	1.22307	0.221305	0.581567
MICA	354.072	0.538996	0.239824	2.24747	0.0246101	0.242023
ASIP	2.95001	0.538797	0.367154	1.4675	0.142241	0.490488
ZNF695	6.20092	0.538715	0.305846	1.76139	0.0781721	0.380608
DPF3	30.2053	0.538242	0.249829	2.15444	0.0312057	0.267035
TRPC7	0.623235	0.536907	0.880671	0.609656	0.542089	0.816749
CPEB1	103.462	0.536757	0.172146	3.11802	0.00182069	0.083538
TGIF2LX	0.134618	0.535736	3.017	0.177572	0.859059
AC107959.5	0.0757375	0.535736	3.017	0.177572	0.859059
AGXT	0.10251	0.535736	3.017	0.177572	0.859059
EGR4	2.29085	0.534743	0.653306	0.818519	0.413061	0.735721
CTSH	8390.11	0.534358	0.220359	2.42495	0.0153105	0.201888
DEPDC1B	172.608	0.534086	0.316992	1.68486	0.0920161	0.407937
FAM72C	11.7349	0.533607	0.430496	1.23952	0.215154	0.575557
HMX1	0.183384	0.533542	1.28466	0.415318	0.677909
GALNT13	8.37247	0.533293	0.485897	1.09754	0.272404	0.629225
ALOXE3	6.61012	0.533158	0.298438	1.78649	0.0740195	0.372823
CCDC144NL	1.53344	0.533018	0.617722	0.862877	0.388205	0.720956
RPRM	9.04263	0.532749	0.387619	1.37441	0.169313	0.522506
PLXNA3	1796.29	0.532621	0.17329	3.07358	0.00211506	0.0890902
CERS1	64.3768	0.5326	0.188716	2.82222	0.00476918	0.122362
RGS11	139.412	0.531552	0.298695	1.77958	0.0751451	0.374957
PEG10	429.428	0.531354	0.219718	2.41834	0.0155914	0.202437
SLC29A2	249.698	0.530754	0.160143	3.31425	0.000918888	0.059835
SLC30A2	978.075	0.530606	0.271368	1.9553	0.0505474	0.317994
SPERT	0.2312	0.530383	1.35708	0.390827	0.695925
TCAP	10.8538	0.529365	0.413659	1.27971	0.200646	0.562822
RTN4R	320.411	0.528211	0.194942	2.70958	0.00673694	0.138648
TEX35	0.243656	0.527695	1.10057	0.479476	0.6316
GREB1	73.9189	0.52748	0.313358	1.68331	0.0923143	0.408484
KLK12	48.9036	0.526017	0.543899	0.967123	0.333483	0.680694
HDC	18.946	0.525696	0.494912	1.0622	0.288144	0.642327
S100A6	27623.9	0.525635	0.232155	2.26416	0.0235644	0.238171
LMOD3	6.23685	0.525631	0.368561	1.42617	0.153819	0.50484
MESP2	3.53321	0.525081	0.407692	1.28794	0.197768	0.559374
PDE6A	3.2068	0.524895	0.386931	1.35656	0.174921	0.530993
FBXO32	762.968	0.524203	0.151253	3.46572	0.000528805	0.0464322
TRIM7	171.543	0.523346	0.229376	2.28161	0.0225123	0.235001
GLRB	119.56	0.52279	0.205073	2.54929	0.0107941	0.171504
AC004832.3	8.30341	0.522758	0.445178	1.17427	0.240288	0.599187
ACSL6	26.5102	0.52157	0.353711	1.47456	0.14033	0.488101
OTOR	0.726512	0.521199	0.602618	0.864891	0.387098	0.720144
MCF2L2	49.784	0.519877	0.186606	2.78596	0.00533691	0.126881
CKMT1A	177.642	0.519814	0.370963	1.40126	0.161137	0.513685
ADRB3	7.90068	0.519638	0.476034	1.0916	0.275009	0.631319
GAREM2	54.0461	0.519547	0.173937	2.98699	0.00281743	0.0998215
MST1R	330.243	0.519531	0.2194	2.36797	0.017886	0.215182
ANXA13	0.378195	0.519208	1.05082	0.494097	0.621238
IL37	0.932739	0.518801	0.95802	0.541535	0.588139	0.834308
OVOL1	84.4354	0.518682	0.215436	2.40759	0.0160584	0.203685
CPA1	0.705548	0.518251	0.774752	0.668925	0.503543	0.793614
AC010646.1	0.0972692	0.517871	2.75164	0.188204	0.850716
PRSS41	0.161086	0.517849	2.25152	0.23	0.818092
B3GNT6	0.83208	0.517731	0.604599	0.85632	0.391821	0.723689
SLITRK4	77.1719	0.517342	0.239012	2.1645	0.0304257	0.264238
ATAD3B	621.79	0.516962	0.229648	2.2511	0.0243789	0.240526
AADAT	172.59	0.515991	0.178695	2.88755	0.00388252	0.113546
NECTIN4	642.264	0.515818	0.30984	1.66479	0.0959553	0.413081
PROS1	5126.45	0.515684	0.261011	1.97571	0.0481873	0.311993
ARSH	1.17917	0.514942	0.423833	1.21496	0.22438	0.58429
ADSSL1	273.644	0.514266	0.176016	2.92171	0.00348119	0.10814
EPHA10	164.452	0.514136	0.327354	1.57058	0.11628	0.450988
MYADML2	0.891889	0.513958	0.817969	0.628334	0.529785	0.808683
CACNB1	402.441	0.513327	0.264169	1.94318	0.051995	0.322093
TK1	96.7372	0.513105	0.199488	2.57211	0.010108	0.165425
CHRNE	42.3685	0.512982	0.182864	2.80527	0.00502741	0.124127
IL17REL	2.97432	0.512849	0.626831	0.818162	0.413265	0.735851
ARG2	1156.54	0.512691	0.254139	2.01736	0.0436576	0.302242
AC139530.2	6.53109	0.51213	0.937278	0.546401	0.58479	0.832667
PLPP2	564.04	0.511783	0.252218	2.02913	0.0424449	0.297999
NGEF	606.572	0.510343	0.325747	1.56669	0.117188	0.452593
DPP4	3045.97	0.510227	0.296792	1.71914	0.0855894	0.395634
CD164L2	41.2003	0.509452	0.33485	1.52143	0.128151	0.468763
TCTE1	1.84999	0.509279	0.463996	1.09759	0.272382	0.629225
IVL	79.5315	0.509239	0.566356	0.89915	0.368573	0.707562
TIGD3	6.32779	0.50898	0.286902	1.77405	0.0760544	0.376393
TNNI2	27.843	0.508807	0.409258	1.24324	0.213778	0.575241
AC069257.3	0.818009	0.50811	0.982515	0.517153	0.60505	0.843169
SERPINA11	0.613917	0.507987	0.745367	0.681527	0.495538	0.788823
CELA2A	0.174394	0.507838	1.98905	0.255316	0.798479
CBS	1387.4	0.507766	0.203724	2.49242	0.0126876	0.184821
NOXO1	2.86718	0.507726	0.40079	1.26681	0.205223	0.56656
MRGPRE	48.7048	0.507605	0.307501	1.65074	0.0987915	0.418761
DUPD1	0.266626	0.5075	1.36374	0.372138	0.70979
FXYD3	41.275	0.507476	0.6044	0.839636	0.401113	0.729833
ARL14EPL	2.58749	0.507062	0.421014	1.20438	0.228441	0.588268
C17orf99	1.23976	0.506963	0.802548	0.631693	0.527588	0.807467
AC003002.1	0.199523	0.506796	1.98775	0.254959	0.798755
FAM129A	1240	0.506793	0.187944	2.69651	0.00700704	0.141605
RDH5	302.506	0.50676	0.270231	1.87528	0.060754	0.343299
AC087721.2	6.7673	0.506745	0.642186	0.789094	0.430057	0.747343
ITGA3	15927.7	0.506021	0.180266	2.80708	0.00499934	0.123922
PDE9A	643.626	0.505442	0.155382	3.2529	0.00114235	0.0659174
FGF3	0.215631	0.505048	1.64685	0.306675	0.759091
AC093227.2	1.10001	0.504964	0.797702	0.633023	0.526718	0.80703
COL2A1	3.10098	0.503868	0.471658	1.06829	0.285389	0.639542
GSTM1	499.654	0.503668	0.677922	0.742959	0.457507	0.765517
C1orf61	1.87204	0.503524	0.565652	0.890166	0.373377	0.710785
RBP1	493.934	0.503047	0.246326	2.0422	0.0411315	0.294738
KLK10	562.959	0.502847	0.439104	1.14517	0.252141	0.610364
AC005697.1	0.487742	0.502339	1.18448	0.424103	0.671491	0.87472
CREB5	342.83	0.501936	0.237678	2.11184	0.0347005	0.277165
NPTXR	526.434	0.499261	0.178476	2.79736	0.00515226	0.124924
MARCOL	0.195592	0.498971	1.24367	0.401208	0.688267
C10orf67	22.3809	0.498137	0.304547	1.63567	0.101909	0.425375
PACSIN3	571.227	0.498115	0.156075	3.19151	0.00141529	0.0739983
UFSP1	13.0558	0.496905	0.243153	2.04359	0.0409939	0.293868
OTOF	7.57335	0.496836	0.402038	1.2358	0.216535	0.576415
AC140504.1	6.46756	0.496708	0.464926	1.06836	0.285358	0.639542
SFRP2	4409.3	0.495629	0.44908	1.10365	0.269744	0.627147
COMP	3322	0.494189	0.435236	1.13545	0.256186	0.614372
TMEM249	2.09886	0.494102	0.528373	0.935139	0.349717	0.693279
MMP3	4.66995	0.493318	0.565942	0.871675	0.383385	0.717173
OR2T12	0.279604	0.492388	1.60475	0.306832	0.758971
FAM72D	11.8072	0.491996	0.455539	1.08003	0.28013	0.634401
CSMD1	123.135	0.491503	0.42542	1.15533	0.247953	0.607372
CCDC33	30.9187	0.491325	0.335632	1.46388	0.143226	0.491522
IRX1	9.61846	0.491123	0.258058	1.90314	0.0570217	0.333201
C8A	3.1413	0.490928	0.682415	0.719398	0.471896	0.773426
HTR3C	0.21956	0.490879	1.26787	0.387167	0.698632
MSN	19922.9	0.49082	0.134185	3.65779	0.000254402	0.034651
TMEM38A	52.2625	0.490447	0.255951	1.91618	0.0553428	0.329071
TYRP1	1.37969	0.490336	0.846987	0.578918	0.562645	0.824513
ABCB5	1.63922	0.490111	0.681844	0.718802	0.472263	0.77352
CXCR1	14.9888	0.489934	0.355157	1.37949	0.167744	0.520719
TBC1D2	1398.71	0.489871	0.178291	2.74759	0.00600348	0.132165
NUSAP1	100.229	0.489535	0.243476	2.0106	0.0443673	0.303709
EBLN1	0.17431	0.489312	1.80358	0.271301	0.78616
TOX3	1.00751	0.488761	0.853597	0.57259	0.566923	0.826213
ABTB2	451.385	0.488324	0.24691	1.97774	0.0479578	0.311993
CHD5	19.9583	0.488124	0.251466	1.94112	0.0522443	0.322577
PCDHA6	88.0522	0.48668	0.303169	1.60531	0.108425	0.437875
CDC20B	1.81418	0.48636	0.419926	1.1582	0.246781	0.606035
AC068790.8	0.441044	0.486025	0.589403	0.824606	0.409595	0.734796
CYP26A1	19.9397	0.485699	0.576274	0.842825	0.399326	0.728351
ALPP	0.414751	0.485358	1.54875	0.313388	0.753986	0.910383
TYMS	219.39	0.484474	0.192733	2.51371	0.011947	0.181459
MYBPC3	3.17519	0.483071	0.474315	1.01846	0.308459	0.659214
SLC7A5	547.079	0.482443	0.260067	1.85507	0.0635864	0.34836
CTXN2	0.292589	0.481974	0.912463	0.528212	0.597352
FOXQ1	587.411	0.481536	0.276056	1.74434	0.0810994	0.386706
AC008758.1	4.24604	0.481252	0.918016	0.52423	0.600118	0.840895
INSL3	6.34172	0.480794	0.326841	1.47104	0.141282	0.489517
PDE1C	265.956	0.480591	0.225526	2.13097	0.0330912	0.270905
LPAR5	567.262	0.479994	0.232789	2.06193	0.0392144	0.287569
SYT8	3.96473	0.479967	0.51365	0.934424	0.350085	0.693614
KCNH2	8.80922	0.479965	0.39926	1.20214	0.229311	0.589174
AC233992.2	0.868003	0.479805	0.966532	0.496419	0.619599	0.850424
KCNA4	0.583884	0.479752	0.70562	0.679901	0.496567	0.789083
SAPCD1	16.6789	0.479633	0.303186	1.58198	0.113655	0.446819
SLC2A4	85.2018	0.479619	0.317418	1.511	0.130788	0.473747
SLC7A4	11.3529	0.479536	0.287391	1.66858	0.0951999	0.412412
KIFC1	88.7705	0.478193	0.20746	2.30499	0.0211671	0.230874
AARS	5856.37	0.478101	0.145137	3.29413	0.000987279	0.0614043
NEUROD1	0.115346	0.478028	3.017	0.158445	0.874106
OR7G2	0.116058	0.478028	3.017	0.158445	0.874106
MISP3	93.0938	0.477821	0.171481	2.78644	0.00532901	0.126881
TEX12	0.330803	0.477189	0.858203	0.556033	0.578188
KBTBD12	3.52904	0.477182	0.400495	1.19148	0.233465	0.593267
CLEC3A	0.324828	0.477168	1.38328	0.344955	0.730128
STRA6	699.356	0.476727	0.352352	1.35298	0.176061	0.532029
AJM1	88.6892	0.47641	0.197455	2.41275	0.0158325	0.203214
CPT1B	472.744	0.476389	0.273689	1.74062	0.0817502	0.387753
CAMK2N2	9.63051	0.475838	0.338042	1.40763	0.15924	0.511632
SLC20A1	1200.2	0.474837	0.207667	2.28653	0.0222233	0.234022
ENTPD8	24.5177	0.474772	0.255867	1.85554	0.0635192	0.348254
CTSG	13.7627	0.47422	0.375704	1.26222	0.20687	0.568161
ASF1B	61.8792	0.474185	0.196734	2.41029	0.01594	0.203472
SLITRK3	5.01936	0.47378	0.453061	1.04573	0.295685	0.648638
STX3	957.542	0.473156	0.118193	4.00325	6.24788e-05	0.0156076
PLIN1	30.1844	0.473089	0.386612	1.22368	0.221073	0.581567
FAM19A4	0.778916	0.472945	0.663337	0.712978	0.475859	0.775953
UHRF1	125.598	0.472857	0.215684	2.19236	0.0283533	0.256604
TTN	1111.81	0.472818	0.346888	1.36303	0.172873	0.527447
AC026464.6	4.7799	0.472775	0.728567	0.64891	0.516397	0.802688
MYH14	9847.71	0.472241	0.134365	3.5146	0.000440412	0.0423063
SH2D5	25.1466	0.471349	0.294556	1.6002	0.109554	0.440035
C17orf98	0.216832	0.470651	1.07735	0.436862	0.662212
TNC	4526.26	0.470542	0.277245	1.69721	0.0896572	0.403721
UROC1	0.878657	0.470384	0.767597	0.6128	0.540008	0.815435
AGT	172.102	0.467928	0.259514	1.80309	0.0713737	0.366502
NLRP10	1.52498	0.467738	0.616483	0.758721	0.44802	0.760053
BLOC1S5-TXNDC5	29.0086	0.467721	0.718892	0.650613	0.515296	0.801948
SERINC2	1935.69	0.466758	0.176342	2.64689	0.00812349	0.152197
KCNE5	4.0316	0.466239	0.411563	1.13285	0.257277	0.615992
YBX3	2363.36	0.465734	0.123435	3.77311	0.000161228	0.0266866
KCNV1	18.2371	0.46553	0.243401	1.91261	0.0557981	0.330516
PLEKHG4	492.06	0.465143	0.201063	2.31342	0.0206995	0.229184
ANKRD1	12.6586	0.464535	0.511155	0.908795	0.363458	0.703242
MYC	379.555	0.46448	0.239771	1.93718	0.0527227	0.323777
KCNJ12	141.744	0.462945	0.213979	2.1635	0.0305024	0.264776
PLK3	779.505	0.462892	0.176755	2.61883	0.00882321	0.157123
SPOCK2	3211.15	0.462795	0.280723	1.64859	0.0992324	0.419407
MYLPF	15.5719	0.462416	0.547807	0.844122	0.398602	0.727916
GALR2	3.51564	0.462332	0.375042	1.23275	0.217671	0.577791
SEZ6L	25.8872	0.462227	0.362479	1.27518	0.202245	0.563933
RHBG	0.190794	0.462167	1.29144	0.35787	0.72044
IL17C	1.29489	0.461685	0.464269	0.994435	0.320011	0.668725
CDH13	354.263	0.461222	0.203722	2.26398	0.0235755	0.238171
HK2	3050.96	0.459807	0.182033	2.52596	0.0115383	0.17866
ADRA2B	22.5293	0.459605	0.241458	1.90346	0.0569803	0.333201
IFNB1	0.666253	0.458545	0.797213	0.575185	0.565167	0.825793
ALPK2	47.4838	0.458355	0.463794	0.988273	0.323019	0.671501
SPTB	84.3494	0.45816	0.21309	2.15007	0.0315493	0.267829
CDKN2A	113.077	0.457533	0.311844	1.46719	0.142325	0.490488
KCP	217.117	0.457355	0.293777	1.55681	0.119515	0.456004
IER5L	470.184	0.457256	0.18955	2.41233	0.0158511	0.203214
EPHB3	282.606	0.457107	0.213455	2.14147	0.0322364	0.268709
ADAMTS17	166.717	0.456442	0.193638	2.35719	0.0184138	0.217106
UGT1A7	0.578602	0.45457	1.23447	0.36823	0.712701	0.893348
GCNA	186.931	0.454126	0.203159	2.23532	0.0253963	0.244527
TBC1D3L	411.169	0.454076	0.241606	1.87941	0.0601889	0.341609
SERPINI2	1.02102	0.453891	0.776827	0.584288	0.559027	0.823005
OPLAH	127.055	0.45376	0.218831	2.07357	0.0381195	0.284371
NLGN4Y	38.1746	0.45376	1.543	0.294076	0.7687	0.916788
MKNK2	3973.26	0.453724	0.132353	3.42812	0.000607767	0.0493971
AC019117.2	191.683	0.453709	0.440302	1.03045	0.302799	0.654895
PKP1	93.0386	0.453692	0.329338	1.37759	0.16833	0.521369
MCM4	748.832	0.453676	0.137064	3.30996	0.000933108	0.0603701
RAB3B	6.50939	0.453592	0.471291	0.962445	0.335826	0.683508
PDYN	0.417536	0.453539	0.702419	0.645682	0.518485	0.803914
GLS2	201.653	0.453444	0.198283	2.28685	0.0222046	0.234022
CCL22	169.021	0.453392	0.413534	1.09638	0.272911	0.62948
SNTN	0.50803	0.453223	1.67797	0.270102	0.787082	0.923388
LMAN1L	0.549839	0.45318	0.776664	0.583495	0.55956	0.823251
TUBA4A	1023.35	0.453102	0.150131	3.01804	0.00254418	0.0968564
B4GALNT3	968.431	0.45297	0.202171	2.24053	0.0250563	0.242945
SLC35D3	6.79811	0.452832	0.763258	0.593287	0.552989	0.820219
HYAL4	0.595119	0.451045	0.910559	0.49535	0.620353	0.850758
CYP4F11	162.742	0.45063	0.350188	1.28682	0.198156	0.559807
EXD1	0.397361	0.450495	0.793346	0.567842	0.570142
LONP1	2155.31	0.449886	0.133523	3.36936	0.00075343	0.0547774
ALDH3B1	463.546	0.44977	0.175745	2.55922	0.0104908	0.168772
LKAAEAR1	1.33054	0.449548	0.416376	1.07967	0.280289	0.634602
CARD17	0.70966	0.449127	0.808714	0.555359	0.578649	0.82962
DUSP6	5046.66	0.448581	0.228187	1.96585	0.0493159	0.314923
FUT6	2.13283	0.448504	0.426326	1.05202	0.292789	0.646069
RPA4	2.67044	0.448503	0.507352	0.884009	0.376691	0.713476
ENAH	1755.99	0.448349	0.133558	3.35695	0.000788067	0.0557029
CCDC158	96.7121	0.448201	0.172257	2.60193	0.00927007	0.159271
SOHLH1	0.221066	0.448035	1.61845	0.276829	0.781911
METTL27	100.186	0.448017	0.195739	2.28885	0.0220881	0.233968
FANCE	249.97	0.448005	0.113954	3.93146	8.44301e-05	0.0194687
SKOR2	1.22761	0.447824	0.909256	0.492517	0.622354	0.851877
TCF15	7.23165	0.447418	0.398377	1.1231	0.261394	0.620979
OR2L13	1.81406	0.44697	0.54009	0.827585	0.407906	0.733848
CST2	43.5468	0.445557	0.451601	0.986618	0.32383	0.672332
GBX2	1.88851	0.445478	0.606148	0.734932	0.462381	0.76816
ESPL1	43.0329	0.444986	0.270533	1.64485	0.1	0.420369
STRIP2	49.3728	0.44485	0.227336	1.95679	0.0503718	0.317705
KLHL21	657.909	0.444224	0.111621	3.97974	6.89905e-05	0.0169981
TM4SF19-TCTEX1D2	1.98817	0.444208	1.02221	0.434558	0.663883	0.871352
CGN	985.311	0.443987	0.160389	2.76818	0.00563701	0.127909
OR2T29	0.819235	0.443847	1.0314	0.430333	0.666953	0.873036
LRRC39	21.492	0.443736	0.326011	1.36111	0.17348	0.528669
TMC6	2789.79	0.442896	0.183658	2.41153	0.0158857	0.203214
MYH7	26.6615	0.441306	0.822081	0.536816	0.591395	0.836164
REN	27.8657	0.440862	0.365646	1.20571	0.22793	0.587917
DPYS	2.39681	0.440756	0.398755	1.10533	0.269015	0.62664
MPP7	1300.37	0.44052	0.153693	2.86623	0.00415391	0.11692
ZPBP2	0.173356	0.440479	1.35662	0.324689	0.745416
DNAI1	14.9424	0.44029	0.31223	1.41014	0.158497	0.510755
SLC39A2	0.67816	0.440217	0.597443	0.736835	0.461222	0.767325
C6orf222	0.73459	0.439856	0.821741	0.535273	0.592461	0.836805
NFATC4	933.142	0.439855	0.194788	2.25812	0.0239384	0.239406
TSPY2	0.0891096	0.439557	3.017	0.145694	0.884163
CTAG1B	0.070944	0.439557	3.017	0.145694	0.884163
CYP1B1	2107.91	0.439539	0.293441	1.49788	0.134165	0.477933
TRIM31	2.40999	0.439392	0.393379	1.11697	0.264007	0.622809
SRD5A2	0.796705	0.439103	0.869027	0.505281	0.613361	0.846915
BRSK1	61.2512	0.439093	0.306408	1.43303	0.151849	0.502285
TEX22	4.59162	0.43896	0.44166	0.993886	0.320278	0.668818
EFNA2	2.17697	0.438796	0.532342	0.824274	0.409784	0.734833
TCL1B	0.208359	0.438634	1.50637	0.291185	0.77091
KLF1	1.4034	0.4386	0.548031	0.800321	0.423525	0.742023
ZBTB7C	1575.88	0.438006	0.14113	3.10357	0.00191203	0.0848212
TCF19	70.1681	0.437903	0.141607	3.09239	0.00198553	0.0853951
WASF1	101.703	0.437825	0.156554	2.79664	0.00516366	0.124924
TGM1	179.393	0.437724	0.220807	1.98238	0.0474367	0.311748
MAP3K12	455.05	0.43745	0.190401	2.29752	0.0215888	0.232414
XKR4	16.1501	0.437283	0.322594	1.35552	0.175252	0.531476
NR1D1	915.858	0.436919	0.250771	1.74231	0.0814549	0.387202
SSC5D	286.555	0.436879	0.250834	1.74171	0.0815597	0.387258
PRSS22	205.61	0.436313	0.185054	2.35776	0.0183853	0.217106
ABHD3	438.554	0.435775	0.146025	2.98426	0.00284266	0.0998215
CAMK1G	11.2384	0.435765	0.312751	1.39333	0.163521	0.51628
OTX1	1.80018	0.435611	0.763989	0.57018	0.568556	0.826213
ALPK3	505.46	0.435387	0.173882	2.50393	0.0122824	0.182781
POC1A	76.333	0.435078	0.148049	2.93874	0.00329544	0.105951
DKK1	9.41712	0.435057	0.377893	1.15127	0.249621	0.608767
TM4SF4	116.451	0.434943	0.422952	1.02835	0.303784	0.655689
VAT1	3387.96	0.434657	0.124066	3.50345	0.000459271	0.0432322
DHRS2	5.41965	0.433699	0.351495	1.23387	0.217251	0.577176
MYEF2	583.531	0.433059	0.155109	2.79197	0.00523877	0.126137
EPN1	2689.02	0.432485	0.17113	2.52723	0.0114966	0.178564
AC134669.1	31.9104	0.432385	0.332442	1.30063	0.193384	0.55359
CLDN1	8265.91	0.43235	0.26289	1.64461	0.100051	0.420369
CRCT1	0.168799	0.432337	1.46876	0.294355	0.768487
KRT1	2.47172	0.432194	0.559132	0.772973	0.439539	0.7542
MCM2	684.902	0.430815	0.1355	3.17945	0.00147555	0.0752632
DKK2	39.7734	0.430399	0.274395	1.56854	0.116756	0.451858
MYO19	500.604	0.430394	0.141679	3.03781	0.00238305	0.0944287
SLC7A1	657.559	0.430303	0.15981	2.69259	0.00709002	0.142164
OR4D6	8.43463	0.429953	0.424496	1.01286	0.311129	0.661808
AC003002.3	9.65762	0.429782	0.425953	1.00899	0.312979	0.663044
HCN4	133.27	0.429597	0.31565	1.36099	0.173516	0.52869
UPP1	679.907	0.429397	0.204215	2.10267	0.0354943	0.278029
KBTBD11-OT1	80.7304	0.429378	0.623417	0.688749	0.490981	0.785867
CHRM4	3.27856	0.429118	0.314365	1.36503	0.172243	0.526095
NKAIN4	53.7785	0.429009	0.351981	1.21884	0.222904	0.583394
DVL1	1839.47	0.428877	0.12561	3.41436	0.00063933	0.0502774
AMOT	1325.44	0.428654	0.185706	2.30824	0.0209856	0.23001
PPP1R13L	743.269	0.428551	0.139603	3.06977	0.00214221	0.0898128
MGRN1	2190.88	0.427527	0.126804	3.37156	0.000747439	0.0547774
PYCR1	265.612	0.426486	0.250339	1.70363	0.0884499	0.401044
CALR3	1.26292	0.425797	0.494732	0.860663	0.389424	0.721327
TMOD4	5.41817	0.425693	0.33969	1.25318	0.210141	0.57191
THBS3	792.377	0.425557	0.175271	2.428	0.0151823	0.20155
KHDC1L	0.758764	0.425258	0.707432	0.60113	0.547754	0.819069
CTSB	107750	0.424602	0.153643	2.76357	0.00571735	0.12822
ADM	540.761	0.424396	0.272079	1.55983	0.118801	0.454769
LLGL2	1051.2	0.424279	0.137968	3.07521	0.00210357	0.088814
OR51B4	0.98825	0.424148	0.582011	0.728762	0.466147	0.769399
FBN3	524.133	0.424082	0.263447	1.60974	0.107455	0.436025
LRRC74B	0.253058	0.423874	1.6465	0.257439	0.79684
AL162417.1	54.2089	0.423845	0.603982	0.701751	0.482834	0.780187
SCN1B	535.044	0.423825	0.210306	2.01528	0.0438758	0.302821
LCN12	1199.5	0.423251	0.226086	1.87208	0.0611951	0.343418
MTHFD2	430.199	0.423132	0.20193	2.09543	0.0361325	0.279278
MANEAL	273.629	0.422788	0.169635	2.49234	0.0126906	0.184821
TMPRSS5	6.05839	0.422472	0.296521	1.42476	0.154226	0.505067
BIVM-ERCC5	2.63398	0.422207	2.03214	0.207765	0.835412	0.944547
TMEM105	6.04621	0.421709	0.375374	1.12344	0.261253	0.620807
CYSRT1	35.0001	0.421657	0.233391	1.80665	0.0708169	0.365694
TAT	1.77035	0.421577	0.466451	0.903797	0.366103	0.705481
SLC47A1	665.838	0.42154	0.161198	2.61505	0.00892151	0.157534
SOGA3	144.408	0.421161	0.246743	1.70688	0.0878441	0.399892
WRB-SH3BGR	43.6176	0.421125	0.30675	1.37286	0.169796	0.522847
SPIRE1	744.067	0.420959	0.164449	2.55981	0.0104729	0.168685
GPATCH4	507.594	0.420888	0.1018	4.13447	3.55781e-05	0.0114269
ABCC3	1762.59	0.420707	0.255142	1.64891	0.0991658	0.419275
SPC25	9.60706	0.420633	0.317901	1.32316	0.185783	0.544573
FAM71E2	0.114056	0.420321	3.017	0.139318	0.889199
RD3	0.0991424	0.420317	1.67317	0.251209	0.801653
POU1F1	0.45848	0.420041	0.677504	0.619983	0.535269	0.812032
TP73	29.1754	0.419686	0.237618	1.76622	0.0773593	0.379052
DUSP5	1542.06	0.419636	0.236199	1.77662	0.0756307	0.375744
AC131097.2	10.8036	0.419374	0.479386	0.874813	0.381676	0.716245
GPR20	11.3831	0.419049	0.312602	1.34052	0.180077	0.536858
NRBP2	882.268	0.418669	0.22165	1.88888	0.0589085	0.338941
RASA4B	1080.96	0.418628	0.19723	2.12253	0.033793	0.273416
DPYSL4	20.1201	0.418581	0.281773	1.48552	0.137405	0.483633
DHRS3	4834.59	0.418552	0.199008	2.1032	0.0354484	0.278029
GPR61	31.2665	0.418371	0.332108	1.25974	0.207762	0.568909
AMH	14.3862	0.417744	0.359762	1.16117	0.245574	0.60422
HRASLS2	4.30424	0.417733	0.391056	1.06822	0.285422	0.639542
LAMB3	4782.84	0.417123	0.326946	1.27582	0.202021	0.563879
PDZK1IP1	798.609	0.416786	0.379743	1.09755	0.272401	0.629225
CEP170B	2442.68	0.416759	0.12826	3.24933	0.00115678	0.0664725
ADAT3	57.199	0.416019	0.171364	2.42769	0.0151952	0.20155
PRG4	22.8256	0.415989	0.534657	0.778048	0.436541	0.751999
SV2A	288.104	0.41591	0.195952	2.12251	0.0337949	0.273416
PTGER1	7.20121	0.415771	0.393901	1.05552	0.291187	0.644718
ERFE	540.466	0.414607	0.295623	1.40249	0.16077	0.513568
PRR23D1	0.438547	0.414085	1.07989	0.38345	0.701386	0.8888
PRR23D2	0.438547	0.414085	1.07989	0.38345	0.701386	0.8888
AC011498.4	9.68892	0.413829	0.467058	0.886035	0.375599	0.712684
HPN	1356.11	0.413674	0.181179	2.28323	0.0224168	0.234276
KRT7	17189.2	0.413405	0.147846	2.79619	0.0051709	0.124924
RNF207	237.559	0.413026	0.249133	1.65785	0.0973473	0.416086
HSF2BP	22.7331	0.412851	0.185399	2.22682	0.0259591	0.247037
AP3B2	148.14	0.412324	0.168704	2.44407	0.0145226	0.198181
AC068987.5	0.949835	0.412162	0.438392	0.940167	0.347132	0.692188
SPHK1	240.123	0.411675	0.155698	2.64407	0.00819164	0.152363
NAB2	1601.81	0.411433	0.199959	2.05759	0.0396295	0.289357
GLYATL2	0.906885	0.4111	0.538822	0.762961	0.445487	0.75869
SULT2B1	76.9357	0.410737	0.274239	1.49773	0.134202	0.477939
TMEM238	80.3907	0.410567	0.196594	2.0884	0.0367617	0.281048
POLE	579.282	0.410489	0.137097	2.99414	0.00275217	0.0998215
ALOX12	7.34281	0.410442	0.264516	1.55167	0.12074	0.457771
LRRC20	141.207	0.410421	0.12348	3.32378	0.000888076	0.0589658
NT5DC4	2.02698	0.409837	0.447663	0.915503	0.359927	0.700783
BPIFB4	2.00195	0.409829	0.873972	0.468927	0.639122	0.859538
ZFYVE19	714.404	0.40935	0.125852	3.25262	0.00114346	0.0659174
LEMD1	71.3985	0.409339	0.289078	1.41602	0.156771	0.508235
LIF	386.759	0.409285	0.221662	1.84644	0.064829	0.350531
RSPO4	209.676	0.408705	0.281336	1.45273	0.146298	0.495354
PCDHA7	39.0193	0.40865	0.218422	1.87091	0.0613569	0.343682
VSIG10L	21.8052	0.408339	0.209383	1.9502	0.0511525	0.319787
KLHL30	39.3628	0.40826	0.285205	1.43146	0.152298	0.503023
SYNGAP1	884.76	0.408118	0.149845	2.7236	0.00645745	0.13664
CHAF1A	313.535	0.408111	0.0989308	4.12521	3.70391e-05	0.0114859
PPBP	39.4327	0.408064	0.443645	0.9198	0.357677	0.699487
HTR1D	4.78308	0.407766	0.422517	0.965088	0.334501	0.681957
MELK	37.5709	0.407503	0.26617	1.53099	0.125773	0.465221
TBC1D3I	0.696913	0.407244	1.00279	0.406109	0.684662	0.880791
FNDC4	400.697	0.406734	0.267674	1.51951	0.128634	0.469289
PPEF1	28.4396	0.406253	0.278931	1.45646	0.145265	0.494087
LPO	1.88051	0.40557	0.45225	0.896783	0.369835	0.708546
PIANP	30.6784	0.405409	0.263214	1.54022	0.123506	0.462112
EVPL	1717.19	0.405019	0.163836	2.47211	0.013432	0.190828
D2HGDH	610.059	0.404941	0.23625	1.71404	0.0865221	0.398307
TMEM97	70.3875	0.404854	0.178483	2.2683	0.0233109	0.237681
CD3EAP	130.25	0.404397	0.116831	3.46138	0.000537419	0.0464322
HACD1	169.717	0.403776	0.197105	2.04854	0.0405073	0.292713
RNF187	1754.82	0.40364	0.169609	2.37982	0.017321	0.212338
ZBTB7B	867.367	0.403515	0.11331	3.56116	0.000369214	0.040122
GPD1	73.9126	0.403374	0.245507	1.64302	0.100379	0.421136
CHP2	0.647075	0.402927	0.53935	0.74706	0.455027	0.763842
AC012213.5	0.152498	0.402464	3.01698	0.1334	0.893877
ANKS4B	0.138481	0.402376	1.64021	0.24532	0.806208
SLC16A12	150.7	0.402303	0.301628	1.33377	0.182278	0.539655
RGS2	348.194	0.40169	0.272655	1.47326	0.140682	0.488626
GOLGA7B	91.4284	0.401532	0.305404	1.31476	0.188592	0.547363
NT5DC3	199.689	0.401526	0.148719	2.6999	0.00693612	0.141121
AL512506.3	2.15739	0.401507	0.600061	0.66911	0.503425	0.793567
OR1K1	1.40856	0.40149	0.601217	0.667796	0.504264	0.793985
RNF183	26.966	0.401343	0.488141	0.822187	0.410971	0.735373
ADORA1	335.468	0.40124	0.219629	1.8269	0.067715	0.357622
PADI6	0.393371	0.400919	0.739405	0.542219	0.587668
PTPN5	26.2421	0.400815	0.246498	1.62604	0.103941	0.430036
RAB11FIP4	1054.92	0.400654	0.135512	2.95658	0.00311072	0.10361
RAET1L	8.00371	0.400474	0.374586	1.06911	0.285019	0.639276
CEP131	250.685	0.40015	0.131008	3.0544	0.00225508	0.0918633
PSG3	2.56335	0.39983	0.558933	0.715345	0.474396	0.775138
ATP2B2	4.70949	0.399815	0.413322	0.967321	0.333384	0.680639
HIST1H2BJ	85.1462	0.399781	0.192705	2.07458	0.0380256	0.284371
CATSPERG	123.298	0.398747	0.182793	2.18141	0.0291534	0.259656
CENPM	28.0929	0.398435	0.229283	1.73774	0.0822565	0.388923
NTRK1	15.0379	0.398432	0.443048	0.899298	0.368494	0.707486
ENTPD1	5160.9	0.398001	0.214161	1.85842	0.0631093	0.347728
OSBP2	263.341	0.397762	0.134829	2.95013	0.00317641	0.10484
ELF3	608.707	0.397663	0.214748	1.85177	0.0640594	0.349318
MRM1	65.1184	0.397652	0.145931	2.72492	0.00643171	0.136579
XYLB	50.8383	0.397247	0.137074	2.89805	0.00375492	0.110715
IGSF3	1474.14	0.397147	0.182033	2.18174	0.0291291	0.259656
NPC1	1838.32	0.397129	0.13631	2.91343	0.00357482	0.109041
ADAMTS4	295.934	0.397025	0.276724	1.43473	0.151364	0.501276
SMG5	2703.06	0.396789	0.105827	3.7494	0.000177255	0.0284652
ATAD2	687.823	0.396683	0.114822	3.45477	0.000550759	0.0465068
AC079594.2	18.385	0.396654	0.494229	0.802572	0.422222	0.740745
FAXC	218.397	0.395952	0.232025	1.70651	0.087914	0.399904
ADTRP	78.741	0.395461	0.348086	1.1361	0.255914	0.614189
KCNB1	16.2691	0.395444	0.234207	1.68844	0.0913268	0.406785
N4BP3	157.402	0.395177	0.140397	2.81471	0.00488206	0.122927
DNAH2	30.7781	0.394821	0.290676	1.35828	0.174374	0.530315
TUBB6	2296.94	0.394633	0.144308	2.73466	0.00624454	0.13469
HIST1H3D	38.023	0.394311	0.508063	0.776106	0.437686	0.752891
PRAME	0.641533	0.393951	0.662496	0.594646	0.55208	0.820219
NKAIN1	0.836181	0.393514	0.541864	0.726222	0.467702	0.770056
PRR36	351.993	0.393449	0.274409	1.43381	0.151628	0.501762
PPP1R17	0.442282	0.393343	0.702849	0.55964	0.575725	0.829029
TNIK	1264.6	0.392934	0.167528	2.34548	0.0190025	0.219823
UGT3A1	0.25003	0.392781	2.8358	0.138508	0.889839
GPHN	1041.87	0.392768	0.136454	2.87839	0.00399706	0.115122
NPC2	40164.4	0.39253	0.20075	1.95532	0.0505458	0.317994
CD1B	32.9963	0.392125	0.460995	0.850605	0.394989	0.725405
CENPK	33.0812	0.392066	0.201779	1.94304	0.0520108	0.322093
RGR	0.247509	0.391576	1.33517	0.293279	0.769309
LGALS3	4303.26	0.39146	0.222117	1.76241	0.0780008	0.380264
CAP2	191.565	0.391034	0.176911	2.21035	0.0270811	0.251202
WNT3	89.7579	0.390844	0.162541	2.40459	0.0161905	0.204927
EEF1A2	17.5872	0.390518	0.410126	0.952189	0.341001	0.686891
ARSJ	99.5046	0.390389	0.22238	1.7555	0.0791733	0.382789
ITGB1BP2	16.2846	0.389966	0.271041	1.43877	0.150215	0.499674
RHOQ	1097.43	0.389507	0.115884	3.36118	0.000776107	0.0551742
DDO	87.3153	0.389423	0.144529	2.69443	0.00705096	0.142164
STAC	151.827	0.389126	0.31943	1.21819	0.223153	0.58346
PYDC1	1.29909	0.389096	0.611634	0.636158	0.524673	0.806493
PPP1R3C	129.808	0.388966	0.244908	1.58821	0.112238	0.444248
PIGY	25.897	0.38894	0.226522	1.71701	0.0859781	0.396439
LDOC1	1146.32	0.388726	0.159872	2.43149	0.015037	0.200995
ASB11	0.229106	0.38823	1.10696	0.350718	0.7258
KCNA7	1.34049	0.388087	0.556389	0.697509	0.485484	0.782258
CNTNAP5	0.597875	0.387601	0.797213	0.486195	0.626829	0.85459
ANKRD45	7.00857	0.387131	0.509419	0.759946	0.447287	0.759443
STK26	110.396	0.38701	0.133268	2.90401	0.00368422	0.109709
RAB3A	89.2206	0.386703	0.208286	1.8566	0.0633684	0.347907
GPR157	137.515	0.386392	0.143608	2.69059	0.00713253	0.142714
PDE5A	5410.55	0.38635	0.242647	1.59223	0.111333	0.443142
BAIAP2	1056.56	0.38629	0.124663	3.09867	0.00194391	0.0852761
PALM3	655.687	0.386284	0.253404	1.52438	0.127414	0.467514
MTERF4	1070.94	0.386175	0.184936	2.08816	0.0367834	0.281048
PHEX	839.113	0.386113	0.444865	0.867934	0.385431	0.718468
MAT1A	13.8867	0.386018	0.353947	1.09061	0.275445	0.631579
MYBBP1A	1064.71	0.385863	0.120433	3.20396	0.00135551	0.0722962
CHTF18	185.6	0.385593	0.18301	2.10695	0.0351218	0.278029
GJB3	225.454	0.385394	0.304365	1.26623	0.205432	0.566877
ARHGEF38	305.846	0.385101	0.304704	1.26386	0.206282	0.567797
C1orf105	0.296865	0.385088	1.08963	0.353413	0.723779
LRRC75A	180.093	0.384827	0.150921	2.54986	0.0107766	0.171377
PITX1	2.53702	0.384535	0.412011	0.933314	0.350658	0.693966
MYO1D	6455.44	0.38449	0.122549	3.13745	0.00170427	0.0817411
AL355987.3	3.67767	0.384257	0.418019	0.919234	0.357973	0.699554
PPP2R3B	285.259	0.384202	0.163566	2.3489	0.0188288	0.218941
RNF227	58.3082	0.38413	0.138356	2.77638	0.0054968	0.127733
USP9Y	263.159	0.384052	1.56043	0.24612	0.805589	0.931576
MYH7B	69.9926	0.38401	0.237282	1.61837	0.105583	0.433427
MARCH10	5.43291	0.383841	0.382199	1.0043	0.315236	0.664848
FAM207A	183.378	0.383551	0.15319	2.50377	0.012288	0.182781
ARHGAP19-SLIT1	26.7542	0.382848	0.466669	0.820385	0.411997	0.735373
KCNQ4	15.6794	0.382774	0.251814	1.52006	0.128495	0.46907
MUSK	4.37521	0.382233	0.59123	0.646504	0.517953	0.80358
TTC39A	503.666	0.381996	0.175426	2.17754	0.0294406	0.260847
AXIN1	1116.15	0.381871	0.0926961	4.1196	3.79523e-05	0.0115697
OR6Q1	0.102979	0.38185	3.017	0.126566	0.899284
OR7A10	0.101008	0.38185	3.017	0.126566	0.899284
MRGPRX1	0.10126	0.38185	3.017	0.126566	0.899284
AFDN	5185.9	0.381751	0.111937	3.41042	0.00064864	0.0505041
CAST	6592.22	0.381547	0.099265	3.84372	0.000121182	0.0234364
AC026316.5	1.01757	0.381477	0.840294	0.45398	0.649843	0.863202
COL10A1	1518.11	0.381081	0.369952	1.03008	0.302971	0.65491
AC078927.1	1.68588	0.380961	1.64037	0.232242	0.81635	0.935861
ZAR1L	0.201518	0.380907	1.47843	0.257643	0.796682
P4HA2	1535.03	0.380894	0.144717	2.632	0.00848838	0.154221
RPS2	15666.7	0.380517	0.11668	3.2612	0.00110942	0.064997
CLEC4F	26.5609	0.380502	0.379224	1.00337	0.315682	0.665216
CSDC2	14.845	0.380125	0.396994	0.957506	0.338312	0.685102
METTL11B	1.66715	0.379929	0.710544	0.534701	0.592857	0.837111
PALM	890.751	0.379385	0.203436	1.86488	0.0621976	0.345932
SCEL	1536.31	0.379302	0.293708	1.29143	0.196556	0.557474
CD5L	2.02828	0.379083	0.544877	0.695722	0.486603	0.78262
HES5	5.30243	0.378725	0.306225	1.23675	0.216179	0.576114
TLCD1	133.913	0.378624	0.149003	2.54104	0.0110523	0.174527
UNC5CL	131.93	0.377516	0.269393	1.40136	0.161107	0.513685
TECPR2	979.149	0.377388	0.0957029	3.94334	8.03562e-05	0.01877
LTO1	272.552	0.377111	0.177325	2.12666	0.033448	0.272237
BORCS8-MEF2B	140.522	0.376911	0.179368	2.10132	0.0356125	0.278029
FANCA	195.803	0.376628	0.181873	2.07083	0.0383746	0.285716
CLDN9	102.337	0.376391	0.295492	1.27377	0.202744	0.564366
TUBB2B	92.5181	0.37597	0.356035	1.05599	0.290971	0.644718
MYOM3	80.3853	0.375949	0.291472	1.28983	0.197111	0.558304
AC127029.3	0.298865	0.375777	1.76261	0.213194	0.831176
CLEC18C	4.21383	0.375125	0.613238	0.611712	0.540728	0.815927
MYO7A	225.992	0.375098	0.230264	1.62899	0.103316	0.428609
LYNX1-SLURP2	12.6555	0.375081	0.265922	1.41049	0.158394	0.510734
CHRNB4	12.4194	0.374876	0.334323	1.1213	0.26216	0.621651
GINS2	74.349	0.374657	0.172232	2.17531	0.0296071	0.261549
TMEM256-PLSCR3	16.473	0.374565	0.359815	1.04099	0.29788	0.650518
CLPSL2	0.653767	0.374526	0.543066	0.68965	0.490414	0.78561
EPYC	22.5204	0.374465	0.62266	0.601395	0.547577	0.819069
TSEN54	408.961	0.374218	0.112592	3.32366	0.000888453	0.0589658
SHMT2	1210.4	0.373984	0.140581	2.66028	0.00780757	0.148917
SLC16A1	291.85	0.373982	0.185934	2.01137	0.0442866	0.303648
CHAF1B	134.579	0.37354	0.140066	2.6669	0.0076555	0.148056
PHLDA2	299.772	0.373504	0.227389	1.64258	0.10047	0.421422
NPY	1.15082	0.373008	0.669421	0.55721	0.577384	0.829123
PNCK	3.1906	0.372304	0.629551	0.59138	0.554266	0.82084
AC105052.1	198.165	0.372135	0.277204	1.34246	0.179448	0.536508
ANKRD30B	8.23165	0.372085	0.425211	0.87506	0.381541	0.716245
KISS1R	8.95499	0.372043	0.333909	1.11421	0.265191	0.623901
SPECC1	1031.87	0.372007	0.144331	2.57747	0.00995276	0.164783
HIST1H2AE	186.693	0.371865	0.20728	1.79402	0.07281	0.370539
ERBB3	2544.7	0.371837	0.222153	1.67378	0.0941731	0.410518
FAT2	171.659	0.371568	0.272898	1.36156	0.173337	0.528478
AZU1	8.39294	0.371545	0.564654	0.658005	0.510535	0.798616
NPBWR1	2.95068	0.371469	0.531612	0.69876	0.484702	0.7814
IRX2	148.155	0.371289	0.380676	0.975341	0.329391	0.677261
PTPRE	1411.14	0.371262	0.194427	1.90952	0.0561947	0.331291
GTPBP2	1293.44	0.371077	0.128295	2.89237	0.00382352	0.11252
WTIP	708.835	0.371022	0.161058	2.30365	0.0212423	0.231134
RSRP1	1362.55	0.370979	0.218361	1.69892	0.0893338	0.402999
RAD23B	4387.6	0.370878	0.130227	2.84793	0.00440039	0.119917
SFN	223.59	0.370819	0.385956	0.96078	0.336663	0.684127
TPBGL	3.3639	0.369994	0.451795	0.818943	0.412819	0.735582
ELOVL7	548.486	0.369989	0.188806	1.95962	0.0500397	0.316683
SPDYE2	127.953	0.369151	0.307739	1.19956	0.23031	0.590415
SCRT1	1.19492	0.369099	0.5334	0.691975	0.488953	0.784926
PKMYT1	33.1612	0.369085	0.197964	1.8644	0.062265	0.345932
NMNAT2	191.033	0.369054	0.251696	1.46627	0.142574	0.490752
AP002373.1	24.8327	0.368852	0.399296	0.923755	0.355614	0.698142
HIST1H2AG	194.729	0.368516	0.241393	1.52662	0.126855	0.466797
SLCO1B3	0.625788	0.368283	0.969105	0.380024	0.703928	0.890418
PLPPR1	2.61036	0.368175	0.383279	0.960592	0.336757	0.684127
COL8A1	5085.27	0.367992	0.166616	2.20862	0.0272008	0.251664
TWIST1	40.2158	0.367928	0.27966	1.31563	0.1883	0.546896
C19orf57	25.1739	0.367911	0.179696	2.0474	0.0406186	0.293079
SH3GL3	0.648185	0.367893	0.583629	0.630355	0.528462	0.807898
BRIP1	44.7973	0.367835	0.228195	1.61194	0.106976	0.435726
FAM57B	2.3001	0.367775	0.491736	0.747912	0.454513	0.763607
PNPLA3	9.8494	0.367556	0.301108	1.22068	0.222207	0.582539
ZBTB47	948.352	0.367231	0.129451	2.83684	0.00455629	0.121127
C10orf90	3.17799	0.367159	0.57458	0.639004	0.522821	0.805493
GSTA2	0.397583	0.366244	0.820944	0.446125	0.655507
AC068234.1	771.476	0.365904	0.502889	0.727603	0.466856	0.769862
INO80E	798.874	0.365756	0.134246	2.72452	0.0064396	0.136579
IL17A	0.374227	0.36523	1.21918	0.29957	0.764505
CDC42BPG	1348.42	0.365226	0.136862	2.66856	0.00761762	0.147814
ANKRD66	0.257843	0.364795	1.1343	0.321603	0.747753
TUBG1	764.036	0.364616	0.100638	3.62306	0.000291135	0.0363636
KAT2A	860.345	0.364613	0.199207	1.83032	0.0672019	0.356644
PHACTR3	14.032	0.364584	0.396741	0.918947	0.358123	0.699554
KRT23	2.79045	0.364546	0.386526	0.943135	0.345612	0.69084
MGAT4B	3864.09	0.364148	0.128832	2.82655	0.00470529	0.121425
ZNF100	483.803	0.364104	0.160707	2.26564	0.0234733	0.238133
NEU1	3188.02	0.364027	0.117139	3.10765	0.00188582	0.0847425
WWC1	2655.87	0.363975	0.138348	2.63087	0.00851668	0.154221
SYNDIG1L	17.6589	0.363895	0.331909	1.09637	0.272917	0.62948
GUCY2D	11.0933	0.363802	0.279335	1.30238	0.192785	0.552993
CMTM1	24.9838	0.363708	0.18913	1.92305	0.0544734	0.327104
BTC	155.762	0.36327	0.130206	2.78996	0.00527139	0.126479
AC097104.1	0.34603	0.363248	0.647314	0.561161	0.574688
ABCG4	36.0687	0.363231	0.184943	1.96402	0.0495275	0.315216
OR5A1	16.6355	0.363069	0.454026	0.799664	0.423905	0.742319
AL020996.2	1.36891	0.362843	0.796029	0.455816	0.648522	0.862618
ICAM5	278.041	0.362798	0.288933	1.25565	0.209244	0.570482
AP000350.4	0.0953875	0.362614	3.017	0.12019	0.904333
AADACL4	0.126953	0.362611	2.30251	0.157485	0.874863
DRD3	0.122101	0.362609	1.64191	0.220845	0.825213
BLNK	1046.43	0.362325	0.153635	2.35835	0.0183564	0.217106
PERP	2291.05	0.362287	0.192704	1.88002	0.0601055	0.341609
FN3K	524.71	0.362255	0.135714	2.66925	0.0076021	0.147814
HLA-C	2751.39	0.362062	0.629176	0.575455	0.564984	0.82576
TIMELESS	463.235	0.361743	0.0913892	3.95827	7.5495e-05	0.0183494
LGR5	15.0379	0.361602	0.421039	0.858833	0.390433	0.722508
AL133352.1	62.4185	0.360927	0.196588	1.83595	0.0663645	0.355446
Z83844.3	70.2749	0.360781	0.328402	1.09859	0.271946	0.628982
FNDC8	0.542448	0.360753	0.570744	0.632074	0.527338	0.80737
RUNX1	1283.87	0.360567	0.208145	1.73229	0.083222	0.391047
OLFM1	149.806	0.36019	0.254749	1.4139	0.157391	0.509144
SLC1A6	0.514082	0.360125	0.764532	0.47104	0.637612	0.859091
CTNND2	9.67969	0.359918	0.453278	0.794033	0.427176	0.744882
GOLGA6L10	92.3867	0.359881	0.243182	1.47988	0.138904	0.485962
SNX27	907.788	0.359738	0.102876	3.4968	0.000470877	0.0434318
DCAF8	2596.06	0.359692	0.120608	2.98232	0.00286077	0.0999362
TRAP1	1281.84	0.358904	0.0947252	3.7889	0.000151317	0.0260047
CORIN	75.2419	0.35833	0.383142	0.935242	0.349664	0.693279
GGT6	63.1573	0.358069	0.390373	0.917249	0.359012	0.700042
SCHIP1	35.8276	0.357579	0.266202	1.34327	0.179186	0.536342
PEX14	777.246	0.357455	0.138817	2.575	0.0100239	0.164948
CHL1	45.2638	0.357227	0.360249	0.991612	0.321387	0.670121
PCDHAC2	313.593	0.356981	0.1947	1.83349	0.0667298	0.355826
ATP6AP1L	70.0826	0.356832	0.16118	2.21387	0.0268378	0.249976
NPIPB12	1024.96	0.356498	0.233931	1.52395	0.127521	0.467737
KNG1	1.21724	0.356371	0.580924	0.613455	0.539576	0.815267
PCDH1	1809.35	0.356337	0.113396	3.14242	0.00167558	0.080796
NHLH1	0.855434	0.356234	0.578469	0.615822	0.538012	0.81433
GP1BB	13.8305	0.355601	0.45239	0.786049	0.431839	0.748921
AC025283.3	3.1019	0.355541	0.491693	0.723095	0.469622	0.771451
GDNF	3.67893	0.355197	0.506956	0.700647	0.483523	0.780584
ITPRID1	1.54362	0.355163	0.50955	0.697012	0.485795	0.782401
KCTD17	207.188	0.355031	0.177467	2.00055	0.0454411	0.306263
AC011499.1	0.732658	0.354982	0.541315	0.655777	0.511968	0.799813
HOXB9	0.436563	0.354932	0.831474	0.426871	0.669474	0.873528
EPOP	23.8412	0.35491	0.366001	0.969696	0.332198	0.679586
CDKN2B	205.869	0.354796	0.267405	1.32681	0.184571	0.542308
ADCY1	408.565	0.354175	0.219813	1.61126	0.107124	0.435726
DCUN1D3	376.179	0.354127	0.133203	2.65855	0.00784785	0.148917
TMCC3	1173.37	0.353664	0.186875	1.89252	0.058422	0.337328
LVRN	5.16689	0.353453	0.377801	0.935552	0.349504	0.693279
BHLHE40	5264.33	0.353379	0.159782	2.21163	0.0269926	0.250751
KREMEN2	3.56924	0.353317	0.360094	0.981179	0.326505	0.675196
ST14	5493.51	0.353251	0.143435	2.46279	0.0137862	0.193567
POSTN	6909.93	0.353	0.406769	0.867813	0.385497	0.718495
ATOH8	767.941	0.352682	0.204763	1.7224	0.0849978	0.394375
EZH2	109.293	0.352678	0.201563	1.74971	0.0801676	0.385224
MSTO1	917.839	0.352616	0.173943	2.02719	0.0426431	0.298784
ABHD14A-ACY1	90.4902	0.352451	0.193176	1.82451	0.068075	0.358221
MFRP	0.937496	0.352443	0.538482	0.654511	0.512783	0.800485
AC104532.1	14.7978	0.352319	0.531624	0.662722	0.507508	0.796249
KIF21A	674.967	0.352297	0.108264	3.25405	0.00113772	0.0659174
EPS8	3974.8	0.352007	0.165108	2.13198	0.0330087	0.270905
TUBB4B	8766.37	0.351916	0.126648	2.77868	0.00545797	0.127159
KIF1C	5156.22	0.351852	0.123776	2.84264	0.00447411	0.120209
RASEF	1703.18	0.351758	0.136997	2.56763	0.0102397	0.16622
FANCI	305.033	0.351733	0.135883	2.58849	0.00963979	0.162342
NOX1	2.65686	0.351566	0.46091	0.762765	0.445604	0.758745
AL355315.1	31.7046	0.351479	0.631077	0.556951	0.577561	0.829123
BID	515.362	0.35137	0.18764	1.87257	0.0611272	0.343381
KIAA1211	61.9816	0.351308	0.279973	1.25479	0.209554	0.57098
MAPK12	130.034	0.351204	0.208009	1.68841	0.0913333	0.406785
RRS1	222.242	0.350465	0.112313	3.12043	0.00180588	0.0832836
PNP	1472.98	0.349784	0.218131	1.60355	0.108814	0.438699
DDX3Y	228.718	0.349404	1.57842	0.221364	0.824809	0.940115
KLLN	9.59306	0.348722	0.24946	1.39791	0.162141	0.514979
MEIS3	132.005	0.348396	0.214705	1.62267	0.104659	0.43105
GIPR	42.2741	0.348297	0.244765	1.42298	0.154741	0.505664
AC124312.1	9.5939	0.347926	0.463209	0.751122	0.452579	0.762253
LEFTY2	2.45532	0.347715	0.418878	0.830109	0.406477	0.73329
SFTPB	18038.9	0.347509	0.425403	0.816893	0.413989	0.736231
MSMP	11.659	0.347435	0.343857	1.0104	0.312301	0.662428
C1QL2	40.8678	0.347227	0.533819	0.650459	0.515396	0.802034
KIFC2	301.446	0.347209	0.210253	1.65139	0.0986597	0.41866
ABCC11	65.8298	0.34705	0.3935	0.881955	0.377801	0.714439
MCIDAS	17.9564	0.34694	0.18422	1.88329	0.0596612	0.341166
CDK16	2695.46	0.34672	0.0994222	3.48735	0.000487831	0.0440911
ADRA1D	5.63137	0.346579	0.332072	1.04369	0.29663	0.649509
GCKR	12.8353	0.346068	0.364041	0.950629	0.341793	0.687562
CBLN1	227.125	0.346016	0.366328	0.944552	0.344887	0.69006
TUBB3	993.896	0.34551	0.384657	0.898228	0.369064	0.70773
C1QL3	21.4206	0.345488	0.215943	1.59991	0.10962	0.440131
EN2	1.01932	0.345485	0.722943	0.477886	0.632731	0.8564
C2orf50	1.93825	0.345059	0.363426	0.949461	0.342386	0.687931
OSBPL7	365.625	0.344873	0.126278	2.73105	0.00631324	0.135338
FGB	0.22372	0.344682	1.74373	0.197669	0.843304
AC027644.4	9.32464	0.344569	0.277053	1.24369	0.213614	0.575239
TANGO2	830.159	0.3445	0.152823	2.25424	0.0241808	0.239406
PNPLA5	13.5614	0.344415	0.583964	0.589788	0.555333	0.821382
ANXA9	294.254	0.344293	0.171922	2.00261	0.0452188	0.305891
IPO4	794.818	0.34388	0.104206	3.30002	0.000966796	0.0614043
SMARCA4	6279.77	0.343704	0.110201	3.11889	0.00181532	0.0835049
ARAP1	4344.89	0.34361	0.10295	3.33764	0.000844937	0.0575811
MAGEA9	0.075813	0.343379	3.017	0.113815	0.909385
OR6C74	0.075813	0.343379	3.017	0.113815	0.909385
KRTAP9-3	0.075813	0.343379	3.017	0.113815	0.909385
RCCD1	117.84	0.343153	0.135858	2.52583	0.0115425	0.17866
IL19	2.82169	0.343119	0.424765	0.807785	0.419214	0.738401
PLIN4	185.899	0.34298	0.332127	1.03268	0.301756	0.653743
POU2F3	137.162	0.34294	0.190656	1.79873	0.0720607	0.368729
FOSL1	47.4876	0.342777	0.276051	1.24172	0.214341	0.575349
GTPBP6	1253.24	0.342512	0.138072	2.48068	0.0131131	0.188394
KDM5D	260.708	0.342344	1.68923	0.202663	0.839399	0.946928
LSM4	772.386	0.342017	0.116382	2.93875	0.00329539	0.105951
KCMF1	1280.87	0.342001	0.114594	2.98446	0.0028408	0.0998215
SGCG	2.41144	0.341843	0.458532	0.745516	0.45596	0.764493
DNAH1	536.559	0.341795	0.204404	1.67215	0.0944947	0.411322
EPN3	96.6995	0.34169	0.234189	1.45903	0.144556	0.493167
EMX2	11.8257	0.341517	0.378307	0.90275	0.366659	0.705977
EPHA8	0.782993	0.341052	1.01928	0.334603	0.737925	0.904796
AC021097.2	669.673	0.340939	0.0912395	3.73674	0.000186419	0.0286575
HSPA1B	2841.27	0.340931	0.171495	1.988	0.046812	0.31
PTGES2	766.358	0.340774	0.106764	3.19185	0.00141366	0.0739983
CCL24	7.68778	0.340734	0.420157	0.810968	0.417384	0.737914
SLC44A4	38.0476	0.340651	0.351366	0.969507	0.332293	0.679624
CAMK2B	697.492	0.340647	0.169174	2.01359	0.0440523	0.303101
HSPA4L	189.739	0.340602	0.20834	1.63484	0.102083	0.425694
DAPK2	4626.44	0.340332	0.219857	1.54797	0.121629	0.458754
LYPD8	0.143783	0.339878	2.03022	0.16741	0.867048
MNT	663.784	0.339797	0.103957	3.26865	0.00108064	0.0635175
FLII	4511.39	0.339771	0.0985825	3.44656	0.000567768	0.0468435
SURF2	254.647	0.339691	0.11612	2.92535	0.00344065	0.10793
GRB7	630.022	0.339416	0.223829	1.51641	0.129416	0.47119
FLCN	1613.21	0.339342	0.11127	3.04973	0.0022905	0.0923699
TNFRSF10A	385.574	0.339305	0.135965	2.49554	0.0125767	0.18447
FAM24B	29.6001	0.339064	0.190452	1.78031	0.0750255	0.374732
SRL	356.948	0.339035	0.214707	1.57906	0.114323	0.448118
PXDN	1365.53	0.338995	0.23201	1.46113	0.143981	0.492269
GGA2	4309.18	0.338888	0.11639	2.91165	0.00359531	0.109109
GJA9-MYCBP	9.94862	0.338873	0.519335	0.652513	0.51407	0.801427
CXCL2	210.885	0.338663	0.362524	0.93418	0.350211	0.693635
SLC7A11	152.392	0.33852	0.291499	1.16131	0.245518	0.60417
TRIM46	31.2867	0.338384	0.32712	1.03443	0.300933	0.653085
EIF4E1B	0.193151	0.338338	1.20942	0.279752	0.779668
AL022238.4	61.7547	0.338315	0.214757	1.57534	0.115178	0.449369
PEBP4	697.348	0.338291	0.268523	1.25982	0.207733	0.568909
CPD	3057.24	0.337982	0.128051	2.63943	0.00830459	0.153669
P2RY2	342.978	0.337794	0.147246	2.29408	0.0217858	0.233099
WBP2	3065.21	0.337728	0.10181	3.31726	0.000909065	0.0596531
ZNF598	486.584	0.337546	0.11513	2.93187	0.00336926	0.106689
ERVV-1	4.46254	0.33754	0.62024	0.544209	0.586297	0.833542
PPP1R2B	6.29284	0.337482	0.216668	1.5576	0.119327	0.45577
GALNT7	1991.55	0.337429	0.195207	1.72857	0.0838863	0.391993
CBX8	118.607	0.337369	0.171276	1.96974	0.0488683	0.313245
MAPK8IP2	40.3772	0.337123	0.241636	1.39517	0.162964	0.515769
KHDC4	973.468	0.337024	0.147736	2.28125	0.0225335	0.235008
SLC9A5	84.9989	0.336997	0.251188	1.34161	0.179723	0.536744
AP002884.3	4.67025	0.336435	0.557449	0.603527	0.546158	0.818575
SARS	3602	0.336284	0.114573	2.9351	0.00333436	0.106483
ACAP3	544.322	0.33626	0.180523	1.8627	0.0625048	0.346018
KLHL22	816.331	0.336236	0.140994	2.38475	0.0170906	0.210554
NKAIN2	6.07177	0.335806	0.276797	1.21319	0.225059	0.585212
MET	12457.6	0.335692	0.228871	1.46673	0.14245	0.490544
SVIL	7048.93	0.335561	0.119442	2.80941	0.0049633	0.123524
ABCA12	14.4794	0.335407	0.39814	0.842435	0.399544	0.728381
PLIN2	797.448	0.335329	0.165197	2.02987	0.0423699	0.297978
STXBP2	2308.4	0.335284	0.0994592	3.37107	0.000748762	0.0547774
CLASRP	1139.26	0.335242	0.141872	2.36299	0.0181279	0.216118
GPRC5D	19.6112	0.335209	0.313299	1.06993	0.284649	0.639164
GRIA2	4.08292	0.335108	0.584103	0.573714	0.566161	0.826141
STAM	761.312	0.334964	0.122069	2.74405	0.00606863	0.13311
CEBPB	1423.27	0.334494	0.149205	2.24185	0.0249713	0.242656
ZMIZ2	2562.68	0.334488	0.138812	2.40965	0.0159678	0.203541
CATSPERD	0.200665	0.334347	1.60927	0.207764	0.835413
PTPRN	15.3804	0.33422	0.627247	0.532836	0.594147	0.83768
SCYL1	2077.1	0.333763	0.103588	3.22202	0.0012729	0.0697999
AC084121.9	0.363903	0.33375	2.14134	0.15586	0.876143
YWHAG	1650.78	0.333577	0.105298	3.16793	0.0015353	0.0773501
GSX2	0.828664	0.333552	1.18932	0.280455	0.779128	0.920218
NME1-NME2	149.325	0.333488	0.158499	2.10403	0.0353755	0.278029
SQSTM1	14544	0.333421	0.114752	2.90558	0.00366574	0.10934
MAPKAPK3	3365.91	0.333406	0.117175	2.84537	0.00443595	0.119977
SPINT1	3330	0.332761	0.15087	2.20562	0.0274109	0.252309
SLC25A4	1064.12	0.33263	0.133995	2.48241	0.0130498	0.18777
XRCC2	15.5459	0.332578	0.201086	1.65391	0.0981454	0.417611
POLR2J2	94.5747	0.332382	0.247874	1.34093	0.179942	0.536744
TDRD5	35.32	0.332252	0.263831	1.25934	0.207908	0.568909
ACTG1	120157	0.331542	0.130326	2.54394	0.010961	0.173542
CHCHD3	944.717	0.331529	0.0932843	3.55396	0.000379478	0.0403528
MSH5-SAPCD1	39.6005	0.331467	0.251192	1.31958	0.186976	0.545593
MPP3	77.2132	0.331246	0.176915	1.87234	0.0611593	0.343381
MAG	144.399	0.331231	0.391839	0.845323	0.39793	0.727651
RTL4	81.2704	0.33088	0.465186	0.711286	0.476907	0.776539
RBM24	9.90411	0.33077	0.419911	0.787715	0.430864	0.74799
LMNB2	1279.71	0.330666	0.102533	3.22496	0.00125988	0.0695099
RAD51L3-RFFL	2.52469	0.330619	0.754958	0.437931	0.661436	0.869591
CTXN1	104.913	0.330074	0.298585	1.10546	0.268959	0.62664
PTPRU	1151.6	0.330025	0.180281	1.83061	0.0671584	0.356644
HDGF	3850.32	0.329521	0.0891757	3.69519	0.000219724	0.0316156
AC137834.1	66.532	0.329456	0.213023	1.54658	0.121965	0.459114
HSD17B14	533.49	0.329009	0.197011	1.67	0.0949187	0.411872
HMGA1	1874.63	0.328941	0.15306	2.1491	0.0316263	0.267829
MAPK8IP3	1330.35	0.328863	0.230617	1.42601	0.153865	0.50484
WDR76	125.097	0.328812	0.13478	2.43961	0.014703	0.199132
TOLLIP	1158.65	0.328543	0.120447	2.7277	0.00637767	0.136187
DGCR6	298.759	0.328501	0.190058	1.72842	0.0839123	0.392012
SLC38A1	1839.43	0.328411	0.175549	1.87077	0.0613771	0.343682
RRAGD	781.502	0.328322	0.195555	1.67893	0.0931658	0.409383
P3H4	446.14	0.328188	0.132611	2.47481	0.0133306	0.189836
AC008397.2	60.0967	0.328149	0.508739	0.645024	0.518912	0.803977
AHNAK2	8101.73	0.328098	0.312446	1.0501	0.293674	0.646514
HHIPL1	50.5687	0.32791	0.23319	1.40619	0.159666	0.512174
GOLGA6L22	11.7577	0.327753	1.06356	0.308166	0.757956	0.911942
AL358472.7	0.524152	0.327594	0.618844	0.529365	0.596552	0.839097
ERICH6B	2.74452	0.32735	0.370216	0.884213	0.376581	0.713418
FOXD1	9.36307	0.326893	0.360647	0.906408	0.36472	0.704699
ROR1	167.309	0.326832	0.201169	1.62466	0.104234	0.430681
DAGLA	211.416	0.32645	0.122527	2.6643	0.00771491	0.148566
PPP1R9A	996.581	0.32635	0.124166	2.62834	0.00858016	0.154804
SUN3	0.543392	0.326245	0.58525	0.557445	0.577223	0.829029
PLA2G2C	1.05939	0.326155	0.510003	0.639517	0.522486	0.805403
CCNA1	32.3937	0.326076	0.314122	1.03805	0.299245	0.652075
CCDC154	52.4684	0.325692	0.268424	1.21335	0.224997	0.585186
RAB15	457.098	0.325411	0.178718	1.8208	0.0686366	0.35947
KDM4E	7.86238	0.325135	0.519882	0.625401	0.531708	0.810199
NCKIPSD	566.137	0.325121	0.105529	3.08087	0.002064	0.0873485
NBPF10	1679.62	0.32508	0.130559	2.48991	0.0127775	0.185472
MPG	811.52	0.324877	0.108449	2.99567	0.00273841	0.0998215
CHST8	2.87908	0.324828	0.422262	0.769258	0.44174	0.755413
RNASE10	2.09998	0.324791	0.338325	0.959995	0.337058	0.684353
NBL1	1384.4	0.324726	0.260925	1.24452	0.213309	0.574595
ANKRD36C	271.878	0.324708	0.220833	1.47038	0.141459	0.48966
ALOX12B	3.75755	0.324545	0.392266	0.827361	0.408033	0.733857
IDI2	0.137653	0.324139	2.26939	0.142831	0.886424
BOLL	0.146973	0.324139	2.24578	0.144333	0.885238
C1orf21	325.959	0.324104	0.133139	2.43432	0.0149198	0.200409
DDX21	1490.16	0.324093	0.0774541	4.18432	2.8602e-05	0.0109087
SS18L1	366.633	0.323876	0.126086	2.56869	0.0102085	0.165943
ENTPD2	51.3607	0.323851	0.285074	1.13602	0.255947	0.614189
GOLGA8H	103.303	0.323825	0.165836	1.95268	0.0508573	0.319051
HIST2H4A	733.323	0.323782	0.172095	1.88142	0.0599152	0.341609
ZFY	67.8031	0.3229	1.77424	0.181994	0.855588	0.953327
JCAD	4134.16	0.322786	0.133291	2.42166	0.0154497	0.202437
HIST1H2BN	161.96	0.322509	0.148009	2.17899	0.0293323	0.260272
HOXB6	42.3085	0.322078	0.267335	1.20477	0.228291	0.588259
AC008770.1	0.468022	0.321741	0.769069	0.418351	0.67569	0.876521
FSTL3	519.544	0.32155	0.188418	1.70658	0.0879007	0.399904
STBD1	62.1563	0.32151	0.201044	1.5992	0.109776	0.440131
AC006064.6	257.908	0.321362	0.209415	1.53457	0.124889	0.463705
LOXHD1	15.1366	0.321183	0.303814	1.05717	0.290434	0.644251
HOMER2	1082.56	0.320734	0.112551	2.84966	0.00437655	0.119917
COL16A1	2659.17	0.320599	0.185778	1.72571	0.0843999	0.39337
CUL7	2403.4	0.320351	0.0934716	3.42726	0.000609706	0.0493971
FBXW7	808.113	0.320178	0.0964215	3.32061	0.0008982	0.0591759
FAM69C	7.68763	0.320054	0.577933	0.553791	0.579722	0.830364
LARGE1	566.338	0.319466	0.0915066	3.49118	0.0004809	0.0439059
FRMPD1	6.76938	0.319153	0.350032	0.911782	0.361884	0.702458
FADS3	443.904	0.31915	0.143476	2.22442	0.0261205	0.247561
BICD1	878.312	0.31913	0.121122	2.63479	0.008419	0.154221
IZUMO2	1.59047	0.319087	0.616268	0.517773	0.604616	0.843047
CNGB1	3.54038	0.318712	0.440987	0.722724	0.469849	0.77146
SDR42E2	0.946634	0.318337	0.454907	0.699784	0.484062	0.780838
KANK1	2564.69	0.318274	0.140114	2.27154	0.0231145	0.237015
BHLHE41	4391.03	0.318155	0.185063	1.71917	0.0855839	0.395634
LRRC8A	1791.37	0.318126	0.100015	3.18078	0.00146881	0.0752632
SPDYE2B	43.3157	0.31811	0.452298	0.70332	0.481856	0.779586
DSC2	1286.93	0.31778	0.184261	1.72462	0.0845958	0.393588
SHPK	218.606	0.31741	0.335669	0.945605	0.34435	0.689774
UCKL1	561.433	0.317401	0.115888	2.73886	0.00616522	0.133674
PPP1R2C	0.469962	0.317369	1.15202	0.27549	0.78294	0.921904
NLGN2	571.753	0.317053	0.176738	1.79392	0.0728264	0.370539
DTL	74.7632	0.316678	0.203698	1.55464	0.120031	0.456808
TMEM79	287.754	0.316628	0.212593	1.48937	0.136391	0.482077
TTL	513.296	0.316375	0.0895287	3.53378	0.000409655	0.0417487
CCR7	117.526	0.316325	0.344326	0.918679	0.358264	0.699554
PLRG1	1917.15	0.316242	0.116272	2.71986	0.00653096	0.136705
CLUH	947.292	0.316109	0.122379	2.58303	0.00979371	0.163713
APLP2	55502.6	0.316097	0.13523	2.33747	0.0194148	0.221993
ARRDC2	809.29	0.316091	0.137733	2.29496	0.0217355	0.233099
MVP	4567.57	0.315556	0.166784	1.89201	0.0584903	0.337504
TNFSF9	16.7749	0.315527	0.399039	0.790716	0.42911	0.746809
SEMA3C	475.874	0.315418	0.345608	0.912645	0.361429	0.702448
GGTLC3	219.892	0.315407	0.341242	0.924291	0.355335	0.698018
EMP2	870.628	0.315201	0.134516	2.34322	0.019118	0.220332
ANKMY1	437.194	0.315176	0.117024	2.69326	0.00707565	0.142164
KCTD14	265.758	0.315146	0.143204	2.20067	0.0277591	0.253955
SPOCK3	13.7478	0.315013	0.497081	0.633726	0.52626	0.80703
SLFN13	617.782	0.314755	0.147684	2.13128	0.0330661	0.270905
NCL	16324.8	0.314676	0.0878415	3.58231	0.000340568	0.0382842
ERN1	693.07	0.314636	0.161662	1.94626	0.051624	0.321506
FAM50A	1989.79	0.314215	0.118158	2.65929	0.00783055	0.148917
OSM	35.4532	0.314101	0.352036	0.892241	0.372264	0.709811
SPATC1	5.90622	0.313757	0.347163	0.903773	0.366116	0.705481
POLR3E	1239.29	0.313671	0.114427	2.74123	0.00612105	0.133546
CCDC43	441.121	0.313588	0.075719	4.14147	3.45085e-05	0.0113948
TMEM63C	72.0745	0.313557	0.284358	1.10268	0.270164	0.627459
NACC1	1031.68	0.313259	0.119432	2.62289	0.00871864	0.156189
NFKBID	182.193	0.313245	0.217008	1.44347	0.148888	0.497657
SLC47A2	9.73939	0.313229	0.271631	1.15314	0.248852	0.608297
MGAT3	405.537	0.313207	0.266426	1.17559	0.23976	0.598566
ENO2	1123.77	0.313182	0.148698	2.10617	0.03519	0.278029
TRMT1	594.833	0.312362	0.123372	2.53186	0.0113459	0.177685
THSD4	1753.11	0.312256	0.114997	2.71534	0.00662068	0.137664
CCDC113	168.463	0.311914	0.128867	2.42043	0.015502	0.202437
HIST1H2AH	5.345	0.311856	0.628048	0.496547	0.619508	0.850376
TTC36	5.75158	0.311827	0.262836	1.18639	0.235466	0.594901
SLC35F2	435.609	0.311673	0.140816	2.21334	0.0268743	0.250057
ETV4	436.386	0.31158	0.231101	1.34824	0.177581	0.534376
KCNK15	184.318	0.311509	0.200616	1.55276	0.120481	0.457175
RAP1GAP2	658.702	0.311138	0.118462	2.62647	0.0086275	0.155473
RAB11FIP1	2257.88	0.3105	0.116787	2.65869	0.00784454	0.148917
SGK2	25.6193	0.310186	0.355955	0.871419	0.383525	0.717206
ADORA2A	8.70588	0.310159	0.637635	0.48642	0.626669	0.854562
ALDH1L1	73.9374	0.309757	0.376432	0.822876	0.410579	0.735373
LY6G6D	0.613424	0.309485	0.740387	0.418005	0.675944	0.876597
MEIKIN	0.560047	0.309316	0.463171	0.667822	0.504247	0.793985
PIAS3	725.493	0.309241	0.136257	2.26955	0.0232352	0.237366
EHBP1L1	1689.91	0.309101	0.182026	1.69812	0.0894858	0.403432
HAGH	1135.15	0.308952	0.101229	3.05203	0.00227303	0.0920781
TACC2	1722.99	0.308825	0.160315	1.92637	0.0540581	0.326391
KLK11	196.828	0.308722	0.618063	0.4995	0.617427	0.849406
ENOPH1	800.715	0.308649	0.096977	3.18271	0.00145904	0.0751927
AANAT	1.5005	0.308536	0.515004	0.599094	0.54911	0.819387
ASB16	21.0321	0.308325	0.250307	1.23179	0.218029	0.578085
EARS2	523.212	0.308098	0.080495	3.82754	0.000129431	0.024197
TMEM92	66.961	0.30809	0.431494	0.714007	0.475223	0.775757
CARD9	138.09	0.308021	0.206438	1.49208	0.135679	0.480488
DTX4	6269.98	0.308003	0.264018	1.1666	0.243372	0.602081
CLEC18A	40.1039	0.307962	0.231789	1.32863	0.18397	0.541464
HPGD	35.2181	0.307935	0.237971	1.294	0.195664	0.556661
ITIH2	6.05238	0.307688	0.396243	0.776514	0.437445	0.75289
DUSP4	616.895	0.307423	0.193746	1.58673	0.112573	0.444608
PTPRF	8161.33	0.307225	0.135633	2.26512	0.0235051	0.238133
CCSAP	127.955	0.306985	0.156198	1.96536	0.0493731	0.314962
AL132780.3	19.6586	0.306769	0.713129	0.430173	0.66707	0.873036
NCR3LG1	66.1594	0.306001	0.16138	1.89615	0.0579403	0.335732
FAM83G	563.843	0.305938	0.131971	2.31822	0.0204372	0.227687
TTPA	0.642423	0.305894	0.680861	0.449275	0.653233	0.865023
PACS2	1552.51	0.305859	0.0990652	3.08745	0.0020188	0.0860431
PSD3	2593.39	0.305835	0.200127	1.52821	0.126461	0.466378
GTF2H4	374.493	0.305618	0.118218	2.58519	0.0097324	0.163443
TMEM182	58.7338	0.305496	0.141534	2.15846	0.0308918	0.265908
MAP2	1565.28	0.305417	0.16295	1.8743	0.0608893	0.343381
MFSD4A	99.3793	0.305381	0.218456	1.39791	0.162141	0.514979
UVSSA	432.46	0.305252	0.194397	1.57025	0.116356	0.450988
GTF2IRD1	1365.13	0.305192	0.115922	2.63273	0.00847015	0.154221
TRH	1.30577	0.305133	0.428603	0.711924	0.476512	0.776317
PLEKHM1	2150.71	0.305058	0.0880924	3.46294	0.000534314	0.0464322
OR8D1	0.204546	0.304903	2.18947	0.139259	0.889246
PITPNM3	372.534	0.304849	0.144416	2.11091	0.0347802	0.27722
RAPGEF3	2836.37	0.304836	0.194807	1.56481	0.117628	0.453614
IGF2R	8565.64	0.304771	0.111519	2.73289	0.00627804	0.134907
AC017083.3	90.351	0.304724	0.137394	2.21788	0.0265627	0.248702
CHMP2A	2634.03	0.304575	0.126997	2.39828	0.0164723	0.206894
DOCK9	9161.76	0.304551	0.149446	2.03787	0.0415634	0.295625
NOP14	1167.81	0.303802	0.0731778	4.15155	3.30229e-05	0.0113948
RPS8	12483.3	0.303707	0.111929	2.71339	0.00665992	0.138161
ANKRD13B	93.0371	0.30361	0.16489	1.84129	0.0655791	0.353194
C11orf80	428.757	0.303484	0.146989	2.06467	0.0389546	0.287265
MRPS34	752.237	0.303398	0.124324	2.44037	0.0146722	0.198865
EDN1	51.3703	0.303371	0.244562	1.24047	0.214803	0.575557
RELL2	56.3357	0.30312	0.157464	1.92502	0.054227	0.326391
PCDHGA3	159.937	0.302654	0.253757	1.19269	0.23299	0.592507
AC008750.8	6.0648	0.302647	0.31129	0.972236	0.330933	0.678501
ANP32B	4237.02	0.302375	0.11383	2.65637	0.00789875	0.149702
ETNK2	633.451	0.301788	0.190417	1.58487	0.112995	0.445783
GAB2	875.275	0.301753	0.107575	2.80504	0.00503107	0.124127
RFPL2	1.99243	0.301548	0.460547	0.654759	0.512623	0.800401
MAP7D1	2364.17	0.301455	0.135476	2.22516	0.0260708	0.247445
ZNF367	45.8613	0.301188	0.160202	1.88006	0.0601003	0.341609
HSPA6	161.436	0.30117	0.276972	1.08737	0.276874	0.632513
IGF2BP2	1328.51	0.301059	0.208344	1.44501	0.148456	0.497139
ASIC3	25.1266	0.30099	0.339553	0.88643	0.375386	0.712538
GRAMD1C	230.496	0.300945	0.133435	2.25537	0.02411	0.239406
PCDHA3	114.986	0.300936	0.248017	1.21337	0.22499	0.585186
DHFR	435.638	0.300536	0.127532	2.35654	0.018446	0.217106
VARS	1383.58	0.300469	0.0948095	3.16918	0.00152869	0.0772331
OTUD1	480.317	0.300359	0.0969096	3.09937	0.00193931	0.0852761
VARS2	579.367	0.300275	0.125061	2.40102	0.0163494	0.206069
UNC5B	1228.49	0.300154	0.199501	1.50452	0.132446	0.475675
SAMD4A	1309.9	0.300095	0.169037	1.77532	0.0758456	0.376149
EXTL1	14.9257	0.29953	0.311127	0.962727	0.335684	0.683427
IFRD1	783.999	0.299421	0.14679	2.0398	0.0413705	0.295274
ULK3	705.527	0.29937	0.183523	1.63124	0.10284	0.427374
STXBP6	764.185	0.299339	0.216637	1.38176	0.167046	0.519486
CHGB	404.218	0.299218	0.439566	0.680712	0.496053	0.789064
SSTR3	19.3578	0.299017	0.336333	0.889052	0.373975	0.711403
DDX11	454.641	0.298932	0.225832	1.32369	0.185605	0.544406
SERPINA1	35895.5	0.298572	0.319029	0.935878	0.349336	0.693279
LDLRAD3	120.356	0.298181	0.122286	2.43839	0.0147528	0.199657
C17orf53	27.1325	0.298082	0.168387	1.77022	0.0766906	0.378113
PLEKHG3	1107.39	0.297796	0.125939	2.3646	0.0180493	0.215848
CCNB3	22.7861	0.297752	0.18761	1.58708	0.112494	0.444391
CTTN	7865.52	0.297695	0.0998859	2.98036	0.00287914	0.100163
C1QL4	38.6563	0.297598	0.301901	0.985747	0.324257	0.672913
EHF	362.174	0.297419	0.261823	1.13596	0.255975	0.614189
WNK2	92.4957	0.297349	0.281972	1.05453	0.291639	0.644955
C17orf107	278.246	0.297333	0.159471	1.86449	0.0622523	0.345932
UBE2S	313.566	0.297056	0.142816	2.08	0.0375254	0.283466
CAVIN4	14.4106	0.29705	0.253607	1.1713	0.241478	0.600722
AVPI1	129.829	0.297038	0.130262	2.28032	0.0225889	0.235057
SYT14	808.499	0.297028	0.196295	1.51317	0.130235	0.472928
NOS1AP	85.2685	0.297004	0.213117	1.39362	0.163432	0.516256
C9orf40	50.194	0.29699	0.103612	2.86636	0.00415222	0.11692
PCDHGA8	50.3157	0.296944	0.250329	1.18621	0.235538	0.594997
USP13	1106.13	0.296766	0.108283	2.74065	0.0061317	0.133546
CBARP	43.3318	0.296532	0.225397	1.3156	0.188309	0.546896
C10orf55	58.2082	0.296504	0.278035	1.06643	0.286231	0.640317
ORC6	42.5859	0.296339	0.173324	1.70974	0.0873147	0.399456
HJV	0.620873	0.296298	0.698327	0.424298	0.671349	0.874674
LCN2	458.484	0.296293	0.377983	0.783879	0.433111	0.749591
PTH2R	3.1338	0.296199	0.380085	0.779297	0.435805	0.751451
APOB	4.1904	0.295901	0.431709	0.685418	0.49308	0.787195
SCX	479.052	0.295525	0.2011	1.46954	0.141687	0.49023
PHF13	383.924	0.295416	0.101341	2.91508	0.00355601	0.108773
TNFSF11	26.9866	0.295325	0.398622	0.740864	0.458776	0.765591
SFI1	632.728	0.295023	0.118431	2.4911	0.0127349	0.185165
GPA33	18.605	0.295013	0.401357	0.735039	0.462316	0.76816
EVA1A	198.406	0.294644	0.284617	1.03523	0.300563	0.653046
ABCB11	1.93598	0.294538	0.764411	0.385314	0.700005	0.88813
SOX6	353.461	0.294239	0.159046	1.85002	0.064311	0.349561
NPIPA8	373.641	0.294087	0.486007	0.605109	0.545107	0.818124
PCDH19	39.7977	0.293971	0.278258	1.05647	0.290755	0.6447
CRYAB	3379.17	0.293963	0.248421	1.18333	0.236679	0.596206
TMEM54	512.689	0.293867	0.131011	2.24307	0.0248924	0.242656
COPRS	644.668	0.293731	0.151943	1.93317	0.0532153	0.324721
FLNA	33693.6	0.293514	0.140434	2.09004	0.0366139	0.281048
ADAMTS12	278.076	0.293381	0.249419	1.17626	0.239491	0.598417
AL121900.2	305.244	0.293343	0.11559	2.53779	0.0111554	0.175538
HPSE	104.415	0.293226	0.19684	1.48967	0.136311	0.482077
CDCA8	53.4929	0.293218	0.182572	1.60604	0.108265	0.437773
FAM20C	1255.18	0.29321	0.152275	1.92553	0.0541628	0.326391
CDC6	74.4673	0.29316	0.162593	1.80303	0.0713834	0.366502
DEAF1	1523.26	0.293039	0.102262	2.86556	0.00416275	0.116986
PRICKLE3	173.226	0.292951	0.0964371	3.03774	0.00238356	0.0944287
GOLGA6L4	276.063	0.292924	0.23881	1.2266	0.219974	0.580721
MYO1C	6824.34	0.29267	0.0941664	3.10801	0.0018835	0.0847425
INPP5F	840.901	0.291984	0.11097	2.6312	0.00850831	0.154221
PLXNA4	536.144	0.291942	0.284203	1.02723	0.304313	0.656212
LACTB2	193.803	0.291792	0.132846	2.19647	0.0280586	0.255267
CLDN4	3089.49	0.291658	0.149888	1.94585	0.051673	0.321625
H2AFJ	941.774	0.29163	0.153523	1.89958	0.0574876	0.334619
OR2C3	0.408703	0.291582	0.708916	0.411307	0.680848	0.879583
PSORS1C1	52.3487	0.291572	0.258338	1.12864	0.259048	0.618373
ZWINT	132.738	0.291269	0.14099	2.06588	0.0388401	0.287127
SCRIB	1564.59	0.29114	0.101905	2.85699	0.00427686	0.118758
PKLR	0.801998	0.290819	0.743306	0.391251	0.695612	0.886537
TMEM45B	264.385	0.290806	0.156406	1.8593	0.0629853	0.34747
RCOR1	433.84	0.290795	0.079967	3.63645	0.000276426	0.0350127
AC091057.6	25.1217	0.290348	0.246722	1.17682	0.239266	0.598169
TRMT2A	553.883	0.290207	0.119477	2.42897	0.0151416	0.201433
STEAP1B	5.58819	0.29012	0.274411	1.05725	0.290399	0.644251
MTHFD1L	857.14	0.29006	0.119037	2.43672	0.0148213	0.199709
AC020922.1	0.291875	0.289999	0.995516	0.291305	0.770818
SCG2	52.979	0.289487	0.408685	0.708338	0.478735	0.77731
RAB27A	2602.48	0.289388	0.171636	1.68606	0.0917845	0.407524
ATG9B	18.2374	0.289138	0.31867	0.907328	0.364234	0.704193
SPSB4	3.23858	0.289009	0.516721	0.559312	0.575949	0.829029
RBBP8	1469.42	0.288981	0.126157	2.29065	0.0219835	0.233671
ARHGEF16	431.672	0.288923	0.131161	2.20282	0.0276077	0.25325
LRRC18	2.61218	0.288786	0.511112	0.565015	0.572064	0.827945
USP36	1172.67	0.288483	0.0876833	3.29006	0.00100167	0.0615837
ERICH1	523.097	0.288183	0.10176	2.83199	0.00462589	0.121425
PLXNB2	14167.4	0.287828	0.135809	2.11936	0.03406	0.274463
RAB11FIP3	1176.62	0.287671	0.0867439	3.31633	0.000912076	0.0596531
REXO5	47.3297	0.287623	0.125821	2.28597	0.0222561	0.234131
AHCY	3637.69	0.287616	0.114216	2.51817	0.0117966	0.180266
RBFA	282.142	0.287598	0.0961676	2.99059	0.00278436	0.0998215
DPPA5	0.302177	0.287501	1.41622	0.203006	0.83913
FGL1	1.07284	0.287192	0.681693	0.421292	0.673542	0.875445
CELSR3	106.313	0.287107	0.165796	1.73169	0.0833296	0.391164
OR6K6	0.246133	0.287013	2.15876	0.132952	0.894231
GRIPAP1	1382.8	0.286984	0.0945094	3.03656	0.00239291	0.094506
TRIM41	1654.61	0.286984	0.134421	2.13496	0.0327643	0.269455
PDE1A	1279.2	0.28697	0.173905	1.65016	0.0989102	0.418966
PRAMEF8	0.199317	0.286954	1.59854	0.17951	0.857537
OTUD6B	244.762	0.286887	0.0826776	3.46995	0.000520554	0.0461216
CTXND2	0.164185	0.286871	1.24202	0.230971	0.817337
HIST1H2AM	63.8223	0.286794	0.261537	1.09657	0.27283	0.62948
XK	35.7612	0.28678	0.236677	1.2117	0.225629	0.585653
C19orf81	3.2072	0.286688	0.470989	0.608693	0.542728	0.816929
RETREG1	301.908	0.286315	0.139605	2.05089	0.0402776	0.291535
NALCN	195.821	0.286252	0.285302	1.00333	0.315702	0.665216
RGS4	323.458	0.286216	0.348248	0.821874	0.411149	0.735373
PLA2G16	1674.2	0.285955	0.132942	2.15098	0.0314779	0.267816
PDZK1	20.0146	0.285901	0.206801	1.38249	0.16682	0.519486
ATP1B3	1189.1	0.285787	0.105891	2.69889	0.00695714	0.141121
PDK2	1736.62	0.285706	0.12013	2.3783	0.0173929	0.212463
SNAP25	46.8885	0.285697	0.272032	1.05023	0.293611	0.646514
MAGEA1	0.0959961	0.285672	3.017	0.0946874	0.924563
RASGEF1A	91.856	0.285592	0.206648	1.38203	0.166964	0.519486
TDRD10	107.353	0.285577	0.216793	1.31728	0.187746	0.546742
PPM1G	2118.56	0.285577	0.103455	2.7604	0.00577309	0.128827
CENPH	33.9296	0.285215	0.154109	1.85073	0.064208	0.349318
NCMAP	152.977	0.285146	0.193996	1.46985	0.141601	0.49006
FABP3	157.157	0.285062	0.278071	1.02514	0.305295	0.657295
DSCAM	1.68007	0.285036	0.520197	0.547938	0.583734	0.832365
MICAL2	2398	0.285034	0.17779	1.6032	0.10889	0.438788
C1orf226	80.9121	0.285033	0.224341	1.27054	0.203894	0.564972
MTMR11	365.472	0.285021	0.208774	1.36522	0.172185	0.526095
GGA3	1098.94	0.285011	0.0991839	2.87356	0.00405872	0.115506
NDUFS7	1169.66	0.28499	0.136934	2.08121	0.0374143	0.283331
PGR	153.043	0.28483	0.215436	1.32211	0.186132	0.544634
ULBP2	200.684	0.284786	0.233103	1.22172	0.221815	0.58212
CYP4F12	19.6708	0.284736	0.404514	0.703897	0.481497	0.779286
RAET1G	59.5259	0.284712	0.202347	1.40705	0.159412	0.511907
KYAT1	118.016	0.284499	0.126733	2.24488	0.0247761	0.242656
MUC15	2161.54	0.284498	0.169134	1.68208	0.0925529	0.409026
ACYP1	132.721	0.284376	0.115742	2.45698	0.014011	0.194787
TMEM200A	158.223	0.284351	0.241929	1.17535	0.239856	0.598566
MRPL17	666.828	0.284297	0.124674	2.28032	0.0225885	0.235057
AMT	338.292	0.283935	0.272519	1.04189	0.297463	0.65027
SMIM1	100.022	0.28357	0.185876	1.52559	0.127113	0.466931
FAM47E-STBD1	240.188	0.283522	0.131807	2.15103	0.0314738	0.267816
KISS1	1.81177	0.283325	0.500457	0.566134	0.571303	0.827664
GALR3	0.722033	0.283184	0.596105	0.475057	0.634746	0.857282
ACO1	1955.52	0.282724	0.133903	2.11141	0.0347375	0.277191
LDLR	1407.9	0.28263	0.234904	1.20317	0.22891	0.588847
GIPC1	1460.11	0.282552	0.113497	2.48951	0.012792	0.185472
MYO1A	8.85823	0.282474	0.237428	1.18973	0.234154	0.593586
ANKRD13D	480.826	0.282415	0.140841	2.00521	0.0449404	0.305133
DNAJA4	444.525	0.282179	0.144846	1.94813	0.0513988	0.320993
RNF220	1388.01	0.282136	0.0798569	3.53302	0.000410848	0.0417487
AC073610.3	10.7434	0.282093	0.303468	0.929564	0.352597	0.695832
TTC9B	2.0128	0.282015	0.349551	0.806793	0.419786	0.738657
CLEC16A	1507.21	0.281998	0.105286	2.67841	0.00739729	0.146153
RCC1	403.982	0.281841	0.111049	2.53799	0.0111491	0.175538
CCR8	17.536	0.28169	0.33723	0.835304	0.403546	0.731112
CH25H	129.16	0.281672	0.312801	0.900482	0.367864	0.706734
TRIP13	29.123	0.281481	0.193193	1.457	0.145118	0.493828
CEL	58.7908	0.281472	0.264289	1.06502	0.286868	0.641104
SLC26A6	207.258	0.28145	0.208631	1.34904	0.177325	0.533864
XDH	94.3331	0.281434	0.388177	0.725015	0.468443	0.770745
LDLRAD1	0.418561	0.281374	1.11777	0.251728	0.801251	0.929635
ZNF783	406.94	0.280928	0.134188	2.09355	0.0363004	0.280081
POLD1	478.085	0.280906	0.101797	2.75947	0.00578957	0.129014
LDB3	82.6099	0.280633	0.308403	0.909955	0.362846	0.703089
EPS8L1	804.892	0.280602	0.142395	1.97058	0.0487716	0.313245
ATG101	727.217	0.280597	0.112134	2.50235	0.0123372	0.182782
ZSWIM7	496.046	0.280437	0.145659	1.9253	0.0541915	0.326391
CCL17	127.18	0.280303	0.499651	0.560996	0.5748	0.828859
SMIM29	406.058	0.280137	0.111691	2.50814	0.0121367	0.182213
ERGIC1	4978.99	0.280053	0.111741	2.50627	0.0122012	0.182781
RHOBTB3	1684.04	0.279947	0.134705	2.07822	0.0376887	0.283779
CRB3	335.705	0.279924	0.132403	2.11419	0.0344993	0.2766
ISL2	2.79858	0.279903	0.661422	0.423183	0.672162	0.874879
NTMT1	302.865	0.279778	0.0823424	3.39774	0.000679454	0.052225
TRIM55	26.4476	0.279639	0.270727	1.03292	0.301642	0.653706
BCL9L	1451.94	0.279464	0.107759	2.59342	0.00950279	0.161243
BAAT	1.07637	0.279331	0.660434	0.422951	0.672331	0.874879
TMPRSS4	760.42	0.279295	0.442146	0.631679	0.527596	0.807467
NARS	3520.59	0.279278	0.0884957	3.15584	0.00160039	0.0790029
COX7A1	437.387	0.279035	0.265927	1.04929	0.294044	0.647012
DSP	16204	0.279025	0.136854	2.03886	0.041464	0.295558
EFCAB10	3.87632	0.278877	0.306655	0.909416	0.363131	0.703089
DOP1B	919.271	0.278809	0.108179	2.57729	0.00995797	0.164783
WDHD1	158.559	0.278757	0.115723	2.40883	0.0160037	0.203685
POMZP3	282.7	0.278705	0.11762	2.36953	0.0178107	0.215182
KNTC1	407.467	0.278632	0.146792	1.89813	0.0576786	0.334972
ANKFY1	2196.19	0.278588	0.0786403	3.54255	0.000396272	0.0411985
RNF208	130.11	0.278569	0.122351	2.2768	0.0227984	0.236099
ARTN	6.18671	0.278512	0.327707	0.84988	0.395392	0.725665
PPFIA1	2014.75	0.278353	0.0625211	4.45214	8.50179e-06	0.00546119
CCDC85C	559.437	0.278304	0.115044	2.4191	0.0155588	0.202437
HMGB2	926.918	0.278238	0.0881807	3.15531	0.00160325	0.0790029
GTPBP1	1253.59	0.278113	0.091887	3.02668	0.00247253	0.0960494
GRM5	3.68906	0.278102	0.509955	0.545346	0.585516	0.83292
FOXK2	1117.86	0.278081	0.072691	3.82552	0.000130496	0.024197
GRHL1	194.163	0.277806	0.135768	2.04617	0.0407393	0.293289
GRIN3B	17.4131	0.277773	0.319201	0.870213	0.384184	0.717989
DHPS	878.181	0.277631	0.0905162	3.0672	0.00216075	0.0903797
IL36RN	25.4939	0.277517	0.347775	0.797977	0.424884	0.742948
GABBR2	1786.63	0.277436	0.323775	0.856881	0.391511	0.723414
CSAD	448.256	0.27736	0.240652	1.15254	0.249101	0.608412
CBLN3	71.6144	0.27732	0.158663	1.74786	0.0804888	0.385629
AP1M2	2203.93	0.277267	0.134584	2.06017	0.039382	0.288523
PIP5K1B	77.7402	0.277233	0.19661	1.41007	0.15852	0.510755
RASD2	291.399	0.277164	0.263789	1.0507	0.293395	0.646453
FTH1	94924.4	0.277108	0.149602	1.8523	0.0639825	0.349253
CDK18	642.023	0.276712	0.121142	2.2842	0.0223597	0.234131
DYNLL2	2208.03	0.276697	0.13169	2.10112	0.0356308	0.278029
SLC25A37	835.945	0.276323	0.153959	1.79479	0.0726872	0.370434
ELOVL4	42.6226	0.276272	0.164983	1.67455	0.0940234	0.410421
MSH5	172.877	0.276212	0.22821	1.21034	0.226148	0.585653
UGT2B7	2.0101	0.276186	0.76706	0.360059	0.718803	0.896165
HHATL	767.521	0.276178	0.385163	0.717042	0.473348	0.774552
CLPP	639.891	0.276126	0.114961	2.40191	0.0163095	0.205902
SEPT5	583.718	0.275995	0.175394	1.57358	0.115585	0.450275
ZNF430	1137.05	0.275918	0.183671	1.50224	0.133036	0.476609
SEPT9	8187.47	0.275699	0.100159	2.75261	0.00591215	0.130795
PGM1	1525.53	0.275665	0.110583	2.49283	0.012673	0.184821
RAB38	218.29	0.27549	0.138988	1.98212	0.0474663	0.311748
TARS	1900.26	0.275395	0.101331	2.71779	0.00657205	0.137129
TMEM63A	1105.32	0.275211	0.130381	2.11081	0.0347883	0.27722
PMEL	38.824	0.275169	0.175148	1.57107	0.116167	0.450988
SPDYE3	144.405	0.274744	0.126536	2.17127	0.0299107	0.262209
ANKZF1	680.643	0.274732	0.166393	1.6511	0.0987177	0.41866
PRELID3A	118.951	0.274691	0.170232	1.61363	0.106608	0.43539
DAND5	2.05253	0.274623	0.44289	0.62007	0.535212	0.812032
DEPDC1	14.7114	0.274172	0.293466	0.934257	0.350171	0.693635
HGS	1679.98	0.274129	0.0920381	2.97843	0.00289732	0.100423
NCAM2	56.6356	0.27408	0.244795	1.11963	0.262871	0.621743
LTBP3	14608.6	0.273982	0.127925	2.14174	0.0322142	0.268709
IL1F10	0.185168	0.273924	1.2624	0.216986	0.828219
BCAR3	673.509	0.273889	0.135472	2.02174	0.0432035	0.30018
RPTN	1.18369	0.273653	0.709238	0.385841	0.699614	0.88813
SDC1	1477.01	0.273647	0.178553	1.53258	0.125379	0.464388
LLGL1	831.81	0.273546	0.123277	2.21897	0.0264891	0.248142
SPRYD7	173.417	0.273496	0.0850425	3.216	0.00129993	0.0710381
MEGF9	3067.4	0.273419	0.157851	1.73214	0.0832492	0.391047
HPCA	11.6571	0.273413	0.252937	1.08096	0.279717	0.634274
SIGLEC12	44.4594	0.272922	0.374496	0.72877	0.466142	0.769399
ACSM1	54.5645	0.272809	0.187993	1.45117	0.146733	0.495754
COLQ	71.3501	0.272766	0.219654	1.2418	0.214311	0.575349
METRNL	558.225	0.272755	0.118238	2.30684	0.0210636	0.230585
CARNS1	635.633	0.272755	0.251517	1.08444	0.278169	0.633311
CASTOR3	351.051	0.272611	0.165305	1.64914	0.099118	0.419171
RPS18	27813.8	0.272597	0.139672	1.95169	0.050975	0.319344
CEBPD	630.264	0.272579	0.14585	1.8689	0.0616373	0.344181
XKR5	5.96008	0.272548	0.336531	0.809873	0.418013	0.738136
ABCB9	178.07	0.272446	0.149144	1.82673	0.0677398	0.357622
ANGPTL8	3.58739	0.272424	0.333051	0.817967	0.413376	0.735851
HIGD1C	0.203836	0.272404	1.35952	0.200367	0.841193
SLC5A2	51.5408	0.272401	0.236507	1.15177	0.249416	0.608525
FOXRED2	327.439	0.272338	0.160571	1.69606	0.0898749	0.404123
TSLP	21.7763	0.272257	0.262449	1.03737	0.299564	0.652078
CELSR2	3994.31	0.272163	0.112748	2.41391	0.0157824	0.203214
KIAA1211L	306.853	0.272126	0.086002	3.16418	0.00155521	0.0781341
TNIP1	3421.46	0.271996	0.110336	2.46515	0.0136954	0.193197
CYP2S1	333.973	0.271627	0.261607	1.0383	0.29913	0.652075
AC093827.5	12.3001	0.271619	0.360812	0.752798	0.451571	0.761559
XKR6	126.97	0.271613	0.178096	1.5251	0.127235	0.467125
FAM3C	3397.1	0.271561	0.130953	2.07373	0.0381046	0.284371
SNURF	819.105	0.271285	0.196072	1.3836	0.166481	0.519486
CDH20	25.7779	0.271159	0.353276	0.767555	0.442751	0.755965
FANCD2	261.811	0.271146	0.118239	2.29319	0.0218369	0.23323
GADD45A	718.112	0.27112	0.141967	1.90974	0.0561669	0.331291
KIF23	66.4899	0.271119	0.244257	1.10997	0.267011	0.62572
IL9R	19.496	0.270917	0.266518	1.0165	0.30939	0.660253
KCNJ6	14.1811	0.270793	0.490314	0.552284	0.580754	0.830772
SPDYE1	33.2422	0.270684	0.306522	0.883082	0.377192	0.713974
ATAD3A	658.978	0.270435	0.104999	2.57559	0.0100069	0.164821
SET	6189.68	0.270398	0.0950973	2.84339	0.00446367	0.120209
LCNL1	1.60301	0.27037	0.661063	0.408993	0.682544	0.879637
RACGAP1	190.257	0.270346	0.1481	1.82543	0.067936	0.35771
E2F8	19.4524	0.270088	0.24788	1.08959	0.275892	0.631951
PPIP5K1	1955.23	0.270057	0.0949093	2.84542	0.00443523	0.119977
LCE1B	0.194348	0.269899	1.25214	0.215551	0.829338
CBLN4	61.9025	0.269893	0.320057	0.843265	0.39908	0.728199
FAM111B	118.112	0.269873	0.287833	0.937601	0.348449	0.693279
LYST	2814.42	0.269794	0.128572	2.09839	0.0358708	0.278451
PXN	2757.74	0.269563	0.0950583	2.83576	0.00457163	0.121127
NPIPA3	36.1266	0.269534	0.390839	0.689629	0.490427	0.78561
RTKN	656.312	0.269415	0.105938	2.54313	0.0109863	0.173638
ATXN2	1449.85	0.269318	0.0944242	2.85221	0.00434161	0.119917
CCND3	1527.24	0.26928	0.107757	2.49895	0.0124563	0.183489
VASN	1534.85	0.268922	0.166285	1.61723	0.105828	0.433975
LRCOL1	5.57549	0.268872	0.411991	0.652617	0.514003	0.801427
DTD1	682.262	0.268799	0.117395	2.2897	0.0220388	0.23372
NBPF9	3293.4	0.26875	0.128205	2.09626	0.0360594	0.279193
FGF19	0.313614	0.268736	1.75009	0.153555	0.87796
PFDN2	584.633	0.268725	0.10956	2.45276	0.0141764	0.19526
DLG4	663.959	0.268561	0.174183	1.54183	0.123116	0.460955
C1orf115	930.984	0.268442	0.220267	1.21871	0.222954	0.583394
ALDOC	144.779	0.26801	0.247207	1.08415	0.278299	0.633364
MRAS	851.715	0.268008	0.111789	2.39743	0.0165105	0.207072
SPEG	139.373	0.267895	0.266587	1.00491	0.314942	0.66475
AC011005.1	2.50372	0.267873	0.29503	0.907953	0.363903	0.703702
ARL13B	534.776	0.267847	0.119454	2.24226	0.0249446	0.242656
TEX54	0.539573	0.267821	0.690063	0.38811	0.697934	0.887576
TPSD1	5.34657	0.267721	0.485358	0.551595	0.581226	0.830794
TNN	99.1052	0.267646	0.324801	0.824031	0.409922	0.735007
KRT2	0.857652	0.267623	0.668383	0.400404	0.688859	0.882655
EN1	9.20101	0.267573	0.352055	0.76003	0.447237	0.759443
CD320	1033.54	0.267482	0.136392	1.96113	0.0498639	0.316212
GPX4	5038.01	0.267481	0.122236	2.18824	0.0286521	0.257026
G6PC2	0.411477	0.267427	1.0905	0.245234	0.806275	0.93204
SLCO5A1	19.901	0.2673	0.389398	0.686444	0.492433	0.78686
ZFP36L1	9762.35	0.267276	0.154446	1.73055	0.0835328	0.391459
TUFT1	404.555	0.267204	0.166803	1.60191	0.109176	0.439095
ZNF718	177.837	0.267075	0.156226	1.70954	0.0873511	0.399456
AL121594.1	144.34	0.26705	0.16508	1.6177	0.105727	0.433761
ROGDI	246.794	0.267023	0.153787	1.73632	0.0825079	0.389622
JUP	6672.01	0.266699	0.125213	2.12997	0.0331744	0.271079
USP35	321.492	0.266667	0.109516	2.43495	0.0148937	0.200208
BAIAP2L1	725.872	0.266658	0.112798	2.36404	0.0180766	0.216031
MMP11	749.984	0.266569	0.421148	0.63296	0.52676	0.80703
IARS	3123.51	0.266487	0.130576	2.04085	0.0412653	0.295
SULT2A1	0.174646	0.266436	3.017	0.0883114	0.929629
IFNL3	0.0873558	0.266436	3.017	0.0883114	0.929629
COX8C	0.104647	0.266431	2.07894	0.128157	0.898025
SSX4B	0.122978	0.266431	2.0368	0.130809	0.895927
OR2AG2	3.83998	0.266407	0.345887	0.770215	0.441172	0.75506
HELLS	137.175	0.266372	0.169598	1.57061	0.116273	0.450988
PMCH	3.98152	0.266315	0.505277	0.527067	0.598147	0.839775
PTPRM	7256.8	0.266308	0.104417	2.55043	0.010759	0.171248
SRRT	1931	0.266304	0.106107	2.50977	0.0120808	0.181982
EMILIN2	883.804	0.266099	0.216533	1.2289	0.219108	0.579765
HIP1R	1202.31	0.266091	0.126432	2.10463	0.0353238	0.278029
IL1RN	353.289	0.266028	0.280524	0.948328	0.342962	0.688374
FLVCR1	209.893	0.265953	0.121915	2.18146	0.0291496	0.259656
Z83844.1	5.88123	0.26591	0.53435	0.497633	0.618743	0.850039
TRIM47	538.872	0.265879	0.11318	2.34917	0.0188151	0.218941
KLK7	468.257	0.265802	0.510974	0.520187	0.602933	0.842402
BPIFB2	0.304338	0.265638	1.29727	0.204766	0.837755
ARHGAP23	1197.94	0.265616	0.13009	2.04179	0.0411722	0.294794
AIP	1630.83	0.265587	0.110262	2.40869	0.0160099	0.203685
SLC35E1	1088.23	0.265405	0.0885528	2.99713	0.0027253	0.0996286
BRI3	1409.26	0.265317	0.114532	2.31652	0.0205298	0.228072
HIST1H4I	45.9489	0.265115	0.230731	1.14902	0.250547	0.609376
DEFB124	0.397648	0.265098	0.882193	0.300499	0.763797
COPS7A	1485.28	0.264962	0.100416	2.63864	0.00832389	0.15371
MYH10	5626.86	0.264804	0.152796	1.73306	0.0830856	0.390789
TBP	527.511	0.264787	0.125717	2.10621	0.0351865	0.278029
FLAD1	668.043	0.26471	0.09594	2.75912	0.00579579	0.129014
NUP188	1776.79	0.264595	0.0757467	3.49316	0.000477339	0.0438031
SNTB1	2192.3	0.264133	0.124846	2.11566	0.0343735	0.27612
LRRC37B	326.572	0.264056	0.0867849	3.04265	0.00234508	0.0935222
CATSPER1	54.6337	0.263983	0.272786	0.96773	0.333179	0.680619
CLK2	1381.2	0.263981	0.141622	1.86399	0.0623235	0.345932
ATP2A2	9354.68	0.263945	0.0978154	2.6984	0.00696739	0.141121
SFRP4	2184.12	0.263492	0.413238	0.637627	0.523716	0.806116
DNER	2.69925	0.263335	0.471155	0.558913	0.576221	0.829029
EIF3C	19679.6	0.263294	0.0993406	2.65042	0.00803913	0.150773
ODAPH	1.19683	0.26319	0.509742	0.51632	0.605631	0.843169
GRB14	46.4733	0.263094	0.25156	1.04585	0.29563	0.648598
RASGRF1	226.386	0.263092	0.358151	0.734585	0.462593	0.768396
PI15	9.50206	0.263028	0.354583	0.741796	0.458211	0.765517
ACOT7	391.511	0.262753	0.150546	1.74533	0.0809268	0.386497
TRAF7	1874.06	0.262699	0.0930047	2.82458	0.00473432	0.121819
ANXA1	23826.7	0.26263	0.205193	1.27992	0.200573	0.562705
ATIC	2084.83	0.262467	0.116678	2.2495	0.0244805	0.241264
PAK6	304.017	0.262415	0.138207	1.89871	0.0576031	0.334641
LONRF2	2316.43	0.262382	0.266207	0.98563	0.324315	0.672949
PPAN	369.377	0.262286	0.0933646	2.80927	0.0049654	0.123524
STKLD1	13.7125	0.262159	0.21051	1.24535	0.213003	0.574396
CT62	3.26501	0.262104	0.368247	0.711762	0.476612	0.776411
SAC3D1	136.441	0.262081	0.170243	1.53945	0.123695	0.462339
DCT	12.4341	0.261974	0.272399	0.961729	0.336186	0.684009
FNIP2	1113.02	0.261835	0.0843879	3.10276	0.00191727	0.0848212
HNRNPAB	1666.8	0.261802	0.0756886	3.45894	0.000542309	0.0464475
MRPS25	1596.02	0.261789	0.119336	2.19371	0.028256	0.256414
TECRL	1.89045	0.261738	0.7886	0.331902	0.739963	0.905804
ZNF563	299.769	0.261452	0.113124	2.31119	0.0208221	0.229453
CALCOCO1	2760.44	0.261424	0.0911148	2.86917	0.00411549	0.116682
TEDC2	19.0271	0.261287	0.179146	1.45851	0.144699	0.493435
GNPDA1	834.592	0.261258	0.0934411	2.79596	0.00517451	0.124924
GOLT1A	101.934	0.261253	0.276608	0.94449	0.344919	0.69006
DENND4B	978.441	0.261195	0.113873	2.29375	0.0218051	0.233113
ZMYND15	80.9671	0.260794	0.187376	1.39183	0.163975	0.516896
MAD2L1	48.8092	0.260782	0.199536	1.30694	0.191233	0.55085
MYO5C	2456.39	0.260662	0.0940696	2.77095	0.00558929	0.127909
RECQL4	112.347	0.260633	0.126027	2.06806	0.0386341	0.286405
RGL2	1791.14	0.260552	0.125496	2.07618	0.0378769	0.284371
THBS2	4054.76	0.260444	0.367561	0.708575	0.478588	0.77731
TAS2R41	1.71712	0.26044	0.884112	0.294578	0.768316	0.916631
SLC22A18AS	12.27	0.26029	0.244257	1.06564	0.286586	0.640941
ZNF714	954.691	0.260284	0.216121	1.20434	0.228457	0.588268
RND3	255.46	0.260204	0.163673	1.58978	0.111885	0.444033
PKP3	467.395	0.260098	0.152755	1.70272	0.0886207	0.401393
B3GNTL1	85.4997	0.260056	0.122364	2.12527	0.0335642	0.272667
DNAJA3	1006.9	0.26005	0.0804487	3.23249	0.00122716	0.0691905
NPAS1	15.14	0.259833	0.228732	1.13597	0.255969	0.614189
PABPC4L	106.164	0.259644	0.147126	1.76478	0.0776009	0.379331
FXR1	2970.7	0.259597	0.0699236	3.71258	0.000205156	0.0307497
PAQR4	127.296	0.259561	0.148101	1.7526	0.0796705	0.384019
MPHOSPH8	2395.87	0.259551	0.0792147	3.27655	0.00105083	0.0628824
[truncated: 17,511 more rows]

## Sheet: Supple_T_2
Supplementary Table 2. KEGG analysis between SUVmax high group and SUVmax low group
pathway	pval	padj	log2err	ES	NES	size	leadingEdge	rep_genes
KEGG_SPLICEOSOME	1.68318e-11	1.04357e-09	0.863415	0.520209	2.50034	126	HSPA2, RBM17, EFTUD2, LSM4, PRPF18, NCBP2, DDX42, DHX8, PLRG1, EIF4A3, HNRNPA1, PRPF19, PRPF6, SF3B2, HSPA8, DHX15, HNRNPC, PQBP1, DDX23, TXNL4A, WBP11, HSPA1B, RBMX, RBM25, SNRPD1, HNRNPU, XAB2, SART1, PRPF40B, SYF2, SNRNP200, TCERG1, DHX16, USP39, ALYREF, SRSF9, PUF60, DHX38, CCDC12, SF3A3, DDX46, LSM2, SNRPA1, PRPF8, ACIN1, PCBP1, PRPF40A, PRPF31, U2AF2, SNRPB, THOC3, SF3B4, SNW1, CHERP, SF3A1…	HSPA2,RBM17,EFTUD2,LSM4,PRPF18
KEGG_DNA_REPLICATION	1.35834e-07	4.21086e-06	0.690132	0.65261	2.45474	36	MCM4, MCM2, MCM3, POLE, MCM7, POLD1, RNASEH2A, FEN1, POLA1, MCM6, RFC5, LIG1, RFC3, RFC2, POLA2, MCM5, PCNA, POLE2, RNASEH1, RFC4, RNASEH2C, PRIM1, RPA1	MCM4,MCM2,MCM3,POLE,MCM7
KEGG_RIBOSOME	1.86477e-08	8.67119e-07	0.733762	0.530545	2.36334	86	RPS2, RPS8, RPL8, RPS6, RPL23A, RPL3, RPL7A, RPL19, RPS18, RPL14, RPS17, RPS5, RPL41, RPL28, RPL36, RPL12, RPL26, RPLP0, RPS16, RPS28, RPL23, RPL17, RPL36AL, RPL27, RPL11, RPL4, RPL37, RPL38, RPSA, RPL26L1, RPS23, RPS4X, RPS4Y1, RPS24, RPLP1, RPS15A, RPS3, RPL27A, RPS9, FAU, RPL36A, RPS11, RPL10A, RPL18, RPL31, RPL37A, RPL15, RPL13, UBA52, RPS21, RPS26, RPS10, RPL13A, RPL29, RPL32	RPS2,RPS8,RPL8,RPS6,RPL23A
KEGG_CITRATE_CYCLE_TCA_CYCLE	3.6936e-05	0.000680196	0.557332	0.62348	2.24433	29	DLST, PC, CS, ACO1, IDH3B, ACLY, SDHB, OGDH, MDH2, ACO2, IDH3A, MDH1, IDH3G, PDHA1, SUCLG2, SDHA, IDH2	DLST,PC,CS,ACO1,IDH3B
KEGG_PYRIMIDINE_METABOLISM	9.60325e-08	3.57241e-06	0.704976	0.484471	2.19424	97	CTPS1, POLR3C, POLE, POLR3D, POLD1, POLR2J3, UCKL1, TK1, TYMS, POLR1D, POLA1, RRM1, CANT1, CAD, NT5C, TK2, NME1-NME2, POLR3A, UPP1, NME2, NT5C1A, ENTPD6, ENTPD1, ENTPD8, POLA2, POLR2J, PNP, AK3, POLR2J2, POLR1E, POLE2, NT5C3A, POLR2E, ENTPD5, POLR2L, DPYS, NME6, NME1, PRIM1, POLR1A, NME4	CTPS1,POLR3C,POLE,POLR3D,POLD1
KEGG_ONE_CARBON_POOL_BY_FOLATE	5.25587e-05	0.00081466	0.557332	0.71431	2.18643	17	SHMT2, MTHFD1, TYMS, MTHFD1L, DHFR, ATIC, MTHFR, GART, MTHFD2	SHMT2,MTHFD1,TYMS,MTHFD1L,DHFR
KEGG_TIGHT_JUNCTION	6.7302e-07	1.78831e-05	0.659444	0.431064	2.07187	126	MYH2, YBX3, MYH14, CLDN7, AFDN, ACTN2, LLGL2, CTTN, EPB41L1, CGN, ACTG1, CTNNA1, PRKCD, ACTN4, MRAS, PARD3, SYMPK, TJP2, LLGL1, EXOC4, CRB3, SPTAN1, CLDN4, AKT1, CSNK2A2, TJP3, CDK4, CSNK2B, CLDN14, AKT2, CLDN16, MYH10, F11R, CLDN1, CLDN3, MYH7B, HRAS, ACTN1, CTNNB1, MYH9, RRAS, CLDN9, VAPA, MPDZ, MYL12B, SRC	MYH2,YBX3,MYH14,CLDN7,AFDN
KEGG_NUCLEOTIDE_EXCISION_REPAIR	0.000102877	0.00127568	0.538434	0.529065	2.04773	44	CUL4A, POLE, RAD23A, RAD23B, POLD1, GTF2H4, RFC5, XPC, LIG1, CCNH, RFC3, RFC2, ERCC6, DDB2, ERCC3, PCNA, ERCC5, POLE2, DDB1, RFC4, CDK7, RPA1	CUL4A,POLE,RAD23A,RAD23B,POLD1
KEGG_AMINOACYL_TRNA_BIOSYNTHESIS	0.00106673	0.00793645	0.45506	0.595988	1.99589	22	EARS2, VARS2, AARS2, CARS2, WARS2, FARSB, TARS2, NARS2, FARSA, IARS2, HARS2, DARS2, SARS2, LARS2, PARS2	EARS2,VARS2,AARS2,CARS2,WARS2
KEGG_GLYOXYLATE_AND_DICARBOXYLATE_METABOLISM	0.00324412	0.0194647	0.431708	0.645876	1.94214	15	CS, MTHFD1, MTHFD1L, ACO1, MTHFD2, MDH2, ACO2, MDH1, AFMID, GRHPR, MTHFD2L	CS,MTHFD1,MTHFD1L,ACO1,MTHFD2
KEGG_PURINE_METABOLISM	7.2501e-06	0.000168565	0.610527	0.394425	1.93746	151	POLR3C, PDE9A, POLE, POLR3D, POLD1, POLR2J3, ADCY8, POLR1D, IMPDH2, PDE4C, POLA1, ATIC, RRM1, ADSL, GART, CANT1, PDE1C, NT5C, NME1-NME2, POLR3A, NME2, PKM, NT5C1A, ENTPD6, ENTPD1, ENTPD8, GUK1, ADCY6, NUDT5, POLA2, PRPS2, POLR2J, PPAT, PDE1A, ADCY1, PNP, PDE5A, AMPD1, AMPD2, ADK, GMPR, PDE6A, POLR2J2, POLR1E, POLE2, PAPSS1, GUCY2D, NT5C3A, ADCY9, IMPDH1, POLR2E, ENTPD5, ENTPD2, POLR2L, NME6, NME1…	POLR3C,PDE9A,POLE,POLR3D,POLD1
KEGG_MISMATCH_REPAIR	0.00220737	0.0136857	0.431708	0.56437	1.91016	23	POLD1, RFC5, LIG1, RFC3, RFC2, MSH2, PCNA, MLH1, EXO1, RFC4, RPA1, RPA4, RFC1, MSH3	POLD1,RFC5,LIG1,RFC3,RFC2
KEGG_BASE_EXCISION_REPAIR	0.0015778	0.0108693	0.45506	0.508528	1.9035	33	MPG, POLE, POLD1, FEN1, LIG1, XRCC1, APEX1, MUTYH, LIG3, PARP1, PCNA, PARP2, POLE2	MPG,POLE,POLD1,FEN1,LIG1
KEGG_RNA_POLYMERASE	0.00204094	0.0130902	0.431708	0.528428	1.88304	28	POLR3C, POLR3D, POLR2J3, POLR1D, POLR3A, POLR2J, POLR2J2, POLR1E, POLR2E, POLR2L, POLR1A	POLR3C,POLR3D,POLR2J3,POLR1D,POLR3A
KEGG_LYSOSOME	4.02267e-05	0.000680196	0.557332	0.387904	1.85146	121	NEU1, NPC1, GGA2, GGA3, CTSB, IGF2R, CLTA, AP3D1, AP3B2, CTSH, M6PR, GNPTG, HEXB, ATP6AP1, AP1M2, CD63, ATP6V0A1, AP1S1, NPC2, TPP1, NAGPA, CLTB, ABCB9, CTNS, SLC11A2, LAMP1, PSAP, ABCA2, GGA1, MCOLN1, CTSA, GBA, GALNS, TCIRG1, GNPTAB, ATP6V0A2, SORT1, SGSH, SLC17A5, MANBA, IDUA, GUSB, CLN3, CTSG, SUMF1, LAPTM4A, AP3M2	NEU1,NPC1,GGA2,GGA3,CTSB
KEGG_HOMOLOGOUS_RECOMBINATION	0.0042583	0.0247514	0.407018	0.507606	1.80884	28	EME1, POLD1, RAD50, XRCC2, TOP3B, MUS81, RAD52, RAD51B, RPA1, BRCA2, RPA4, TOP3A, RAD51C, MRE11, XRCC3, POLD2, RAD51, RPA3, RAD54L, POLD3	EME1,POLD1,RAD50,XRCC2,TOP3B
KEGG_ADHERENS_JUNCTION	0.000705831	0.00625165	0.477271	0.411562	1.78936	73	AFDN, ACTN2, BAIAP2, WASF1, PTPRM, ACTG1, CTNNA1, ACTN4, PARD3, PTPRF, MAP3K7, WASL, CSNK2A2, CSNK2B, NECTIN4, VCL, WASF2, FYN, ACTN1, MET, ACP1, FGFR1, IQGAP1, CTNNB1, MAPK1, CREBBP, MAPK3, LMO7, SRC	AFDN,ACTN2,BAIAP2,WASF1,PTPRM
KEGG_CELL_CYCLE	0.000166269	0.00193288	0.518848	0.37206	1.77887	124	E2F1, CDC45, MCM4, MCM2, YWHAG, MCM3, MCM7, CCND3, MCM6, MAD1L1, CCNH, BUB3, MYC, GADD45A, PKMYT1, ANAPC7, CDK4, CDC6, YWHAE, MCM5, ORC6, CDKN1B, ESPL1, CCNB3, PCNA, ORC1, CDKN2A, CHEK1, SMC1A, CCNE1, ANAPC1, CDKN2B, MAD2L1, CREBBP, CHEK2, PRKDC, ZBTB17, GSK3B, BUB1B, CDK7, CCND1, CCNA1, BUB1, CDKN2D, SFN, YWHAQ	E2F1,CDC45,MCM4,MCM2,YWHAG
KEGG_ENDOCYTOSIS	0.000207378	0.00226896	0.518848	0.3419	1.71504	181	RUFY1, HSPA2, ARAP1, RAB11FIP3, HLA-B, HGS, PIP4K2B, RAB11FIP4, RNF41, STAM, RAB11FIP1, EPN1, CLTA, CHMP5, CHMP2A, RAB11FIP5, PARD3, DNM2, RAB5B, ASAP2, PIP5K1C, HSPA8, RABEP1, GIT1, CHMP4C, AGAP1, NEDD4L, HSPA1B, AP2A1, ARF6, SMAP1, DNM1, CLTB, AP2M1, ACAP3, RAB5C, CHMP4A, EHD2, EPN2, ERBB3, AP2A2, SH3GL1, PIP5K1A, HRAS, PSD3, LDLRAP1, IQSEC2, MET, EPN3, PIP5K1B, CXCR1, RAB11B, PDCD6IP, TSG101, …	RUFY1,HSPA2,ARAP1,RAB11FIP3,HLA-B
KEGG_UBIQUITIN_MEDIATED_PROTEOLYSIS	0.000531858	0.00494628	0.477271	0.350475	1.69115	132	CUL7, MGRN1, FBXW7, CUL4A, UBE2Q1, PRPF19, STUB1, UBE2QL1, PIAS3, UBE2E2, UBE2S, NEDD4L, KEAP1, UBE2K, RHOBTB2, UBE2I, UBE2H, UBE3C, ANAPC7, UBA2, CDC34, DDB2, BRCA1, UBE2D4, UBA1, UBE2B, FBXW8, UBE2R2, WWP2, SIAH1, ANAPC1, UBE2Z, DDB1, UBE2M, HERC2, FBXW11, SYVN1	CUL7,MGRN1,FBXW7,CUL4A,UBE2Q1
KEGG_OTHER_GLYCAN_DEGRADATION	0.0230281	0.0858558	0.352488	0.553001	1.66286	15	NEU1, HEXB, GBA, MANBA, NEU3, ENGASE, GLB1, MAN2C1	NEU1,HEXB,GBA,MANBA,NEU3
KEGG_INSULIN_SIGNALING_PATHWAY	0.00167136	0.0111026	0.45506	0.34026	1.63175	129	MKNK2, RHOQ, IRS2, ELK1, EXOC7, RPTOR, PRKAR1A, HK2, PTPRF, PYGB, PIK3R2, RPS6, MTOR, ARAF, LIPE, AKT1, ACACA, AKT2, CRK, TRIP10, RAF1, PPP1CB, GYS1, SHC2, PRKAR1B, PRKAB1, MAPK9, BRAF, PPP1R3C, HRAS, FASN, SLC2A4, FLOT2, PRKAG1, MAPK1, PRKAB2, CALM2, FLOT1, MAPK3, GSK3B, PHKA2, MAP2K2, INPP5K, RHEB	MKNK2,RHOQ,IRS2,ELK1,EXOC7
KEGG_PATHOGENIC_ESCHERICHIA_COLI_INFECTION	0.0122773	0.054371	0.38073	0.396639	1.61213	54	NCL, TUBA4A, CTTN, TUBB4B, TUBB6, ARPC1A, ACTG1, NCK2, ARPC5L, WASL, TUBB4A, CLDN1, EZR, FYN, KRT18, CTNNB1, ARHGEF2	NCL,TUBA4A,CTTN,TUBB4B,TUBB6
KEGG_GLYCOSAMINOGLYCAN_DEGRADATION	0.0274494	0.0981844	0.352488	0.495317	1.60855	20	HEXB, HYAL2, HPSE, GALNS, SGSH, IDUA, GUSB, GLB1, IDS, HYAL3	HEXB,HYAL2,HPSE,GALNS,SGSH
KEGG_PENTOSE_PHOSPHATE_PATHWAY	0.0369756	0.118577	0.321776	0.465019	1.60781	24	PFKP, PGM1, RPE, ALDOA, RPIA, PFKM, PRPS2, PFKL, TKT, GPI, H6PD, ALDOC	PFKP,PGM1,RPE,ALDOA,RPIA
KEGG_FRUCTOSE_AND_MANNOSE_METABOLISM	0.0189665	0.0766908	0.352488	0.430097	1.58625	31	PFKFB3, PFKP, HK2, ALDOA, MTMR1, PFKM, MPI, PMM2, PFKL, PMM1, ALDOC, MTMR7	PFKFB3,PFKP,HK2,ALDOA,MTMR1
KEGG_AMINO_SUGAR_AND_NUCLEOTIDE_SUGAR_METABOLISM	0.0230795	0.0858558	0.352488	0.411626	1.57921	42	RENBP, GNPDA1, HK2, PGM1, GALE, HEXB, AMDHD2, MPI, PMM2, CYB5R1, PMM1, GPI	RENBP,GNPDA1,HK2,PGM1,GALE
KEGG_BASAL_TRANSCRIPTION_FACTORS	0.0288528	0.101257	0.352488	0.41998	1.57756	34	GTF2IRD1, GTF2H4, TAF4, TAF1, TAF6, GTF2E2, TBP, GTF2F1, TAF9, TAF7, TAF5L, GTF2F2, TAF10	GTF2IRD1,GTF2H4,TAF4,TAF1,TAF6
KEGG_HUNTINGTONS_DISEASE	0.00106538	0.00793645	0.45506	0.315977	1.57308	173	RCOR1, VDAC1, POLR2J3, DCTN1, CLTA, PLCB3, SLC25A4, TAF4, UQCRC1, DCTN2, CREB5, TBP, NDUFS7, SDHB, AP2A1, NDUFV1, CLTB, AP2M1, HTT, NDUFA10, GRIN1, UQCRHL, SLC25A6, POLR2J, SP1, NDUFB9, DNAH1, AP2A2, NDUFB10, HIP1, UQCRC2, DLG4, NDUFS4, NDUFA6, CYC1, DNAI1, CREB3L4, UQCRH, DNAH2, UQCRFS1, POLR2J2, CREBBP, POLR2E, BBC3, VDAC2, NDUFS8, COX7A2L, NDUFS1, POLR2L, NDUFA7, NDUFV3, SDHA, DCTN4, COX7A1, S…	RCOR1,VDAC1,POLR2J3,DCTN1,CLTA
KEGG_CHRONIC_MYELOID_LEUKEMIA	0.00752397	0.0388739	0.407018	0.358388	1.55818	73	E2F1, GAB2, PIK3R2, CTBP1, MYC, ARAF, AKT1, CDK4, AKT2, CRK, RUNX1, RAF1, CDKN1B, SHC2, BRAF, HRAS, PTPN11, CDKN2A, BCL2L1, MAPK1, STAT5B, RELA, MAPK3, STAT5A, MAP2K2	E2F1,GAB2,PIK3R2,CTBP1,MYC
KEGG_ALANINE_ASPARTATE_AND_GLUTAMATE_METABOLISM	0.0406598	0.123979	0.321776	0.43584	1.53741	27	GPT, DDO, GLS2, ADSL, CAD, GOT2, PPAT, ASS1	GPT,DDO,GLS2,ADSL,CAD
KEGG_GALACTOSE_METABOLISM	0.0559214	0.160021	0.321776	0.44193	1.52799	24	PFKP, HK2, PGM1, GALE, PFKM, GANC, PFKL, MGAM, GAA	PFKP,HK2,PGM1,GALE,PFKM
KEGG_CIRCADIAN_RHYTHM_MAMMAL	0.0679012	0.177882	0.248911	0.532267	1.51716	13	BHLHE40, CSNK1E, CLOCK, CSNK1D, NR1D1, BHLHE41, CRY1, ARNTL, NPAS2	BHLHE40,CSNK1E,CLOCK,CSNK1D,NR1D1
KEGG_GLYCOLYSIS_GLUCONEOGENESIS	0.0294587	0.101469	0.352488	0.357832	1.47305	57	PFKP, ENO3, ALDH3B1, HK2, PGM1, ENO2, GAPDH, ENO1, PGAM2, ALDOA, PKM, ACSS2, PFKM, LDHAL6B, PFKL, ALDH3A2, GPI, PDHA1	PFKP,ENO3,ALDH3B1,HK2,PGM1
KEGG_ARRHYTHMOGENIC_RIGHT_VENTRICULAR_CARDIOMYOPATHY_ARVC	0.0381477	0.120262	0.321776	0.339845	1.46352	71	ACTN2, SGCA, CACNA1S, ITGA3, ATP2A2, ACTG1, DAG1, CTNNA1, ACTN4, CACNG1, JUP, LMNA, DSP, CACNB1, DSG2, DSC2, CACNG4, ACTN1, CACNG6, ITGA7, CTNNB1	ACTN2,SGCA,CACNA1S,ITGA3,ATP2A2
KEGG_VASOPRESSIN_REGULATED_WATER_REABSORPTION	0.0612691	0.17009	0.271289	0.375861	1.44199	42	DCTN1, RAB5B, STX4, DCTN2, CREB5, NSF, DYNLL2, DYNC1H1, RAB5C, ADCY6, CREB3L4, RAB11B, ADCY9, DYNC1I2, GNAS, DCTN4, CREB3, ARHGDIA	DCTN1,RAB5B,STX4,DCTN2,CREB5
KEGG_VIRAL_MYOCARDITIS	0.0360706	0.117704	0.321776	0.336084	1.4319	67	MYH2, MYH14, HLA-B, EIF4G1, SGCA, ACTG1, DAG1, BID, ABL2, MYH10, MYH7B, FYN, HLA-DQA1, MYH9, ICAM1	MYH2,MYH14,HLA-B,EIF4G1,SGCA
KEGG_SNARE_INTERACTIONS_IN_VESICULAR_TRANSPORT	0.0644491	0.173732	0.257206	0.374142	1.42724	38	STX3, STX4, STX1B, STX6, TSNARE1, SNAP47, SNAP29, STX1A, VTI1A, USE1, SNAP25, STX7, VAMP8, GOSR1, STX16, STX18, STX5, YKT6, GOSR2	STX3,STX4,STX1B,STX6,TSNARE1
KEGG_ALZHEIMERS_DISEASE	0.00845167	0.0413687	0.38073	0.286966	1.42166	158	ITPR3, ATP2A1, CAPN2, CACNA1S, ATP2A2, PLCB3, UQCRC1, NDUFS7, GAPDH, SDHB, ERN1, NDUFV1, BID, NDUFA10, GRIN1, UQCRHL, NCSTN, NDUFB9, BACE2, NDUFB10, UQCRC2, CAPN1, NDUFS4, CDK5, FAS, NDUFA6, CYC1, UQCRH, UQCRFS1, MAPK1, ADAM17, CALM2, MAPK3, FADD, NDUFS8, PPP3CA, GSK3B, COX7A2L, NDUFS1, NDUFA7, APBB1, NDUFV3, SDHA	ITPR3,ATP2A1,CAPN2,CACNA1S,ATP2A2
KEGG_CYSTEINE_AND_METHIONINE_METABOLISM	0.0814664	0.207572	0.224966	0.375934	1.40718	33	ENOPH1, MTAP, AHCY, CBS, AHCYL1, DNMT1, APIP, GOT2, LDHAL6B	ENOPH1,MTAP,AHCY,CBS,AHCYL1
KEGG_PYRUVATE_METABOLISM	0.0916844	0.224273	0.216543	0.354971	1.35546	39	HAGHL, HAGH, PC, ACYP1, PKM, ACSS2, ACACA, MDH2, LDHAL6B, ALDH3A2, MDH1, PDHA1	HAGHL,HAGH,PC,ACYP1,PKM
KEGG_ERBB_SIGNALING_PATHWAY	0.0400274	0.123979	0.321776	0.304315	1.35287	87	BTC, ELK1, NCK2, PIK3R2, MTOR, CAMK2B, EREG, MYC, ARAF, AREG, AKT1, PAK6, AKT2, CRK, ABL2, RAF1, ERBB3, CDKN1B, SHC2, MAPK9, BRAF, CAMK2D, HRAS, MAPK1, STAT5B, MAPK3, SRC, STAT5A, GSK3B, MAP2K2	BTC,ELK1,NCK2,PIK3R2,MTOR
KEGG_SELENOAMINO_ACID_METABOLISM	0.0993789	0.231056	0.204295	0.385284	1.34459	25	LCMT1, AHCY, SCLY, TRMT11, CBS, AHCYL1, PAPSS1, SEPHS2, MAT1A, GGT7, GGT6, METTL2B	LCMT1,AHCY,SCLY,TRMT11,CBS
KEGG_P53_SIGNALING_PATHWAY	0.0658174	0.174886	0.257206	0.312218	1.33457	68	CCND3, IGFBP3, GADD45A, PERP, BID, CDK4, DDB2, TP73, ZMAT3, TNFRSF10B, CCNB3, CDKN2A, FAS, CHEK1, STEAP3, CCNE1, RPRM, SESN2, SIAH1, CHEK2, BBC3, CCND1, SFN, TSC2, COP1, EI24, PIDD1, GADD45G, RRM2, CDK2, TP53I3, THBS1, CYCS	CCND3,IGFBP3,GADD45A,PERP,BID
KEGG_RNA_DEGRADATION	0.0742268	0.191753	0.237794	0.323998	1.33377	57	PATL1, ENO3, LSM4, HSPD1, EXOSC5, CNOT3, HSPA9, ENO2, ENO1, TTC37, EXOSC10, SKIV2L, LSM2, TENT4A, EXOSC9, EXOSC6, EDC4, DCPS, EXOSC7, EXOSC4, EDC3	PATL1,ENO3,LSM4,HSPD1,EXOSC5
KEGG_VALINE_LEUCINE_AND_ISOLEUCINE_BIOSYNTHESIS	0.159274	0.325703	0.156312	0.562348	1.31655	7	VARS2, BCAT2, PDHA1, IARS2, LARS2	VARS2,BCAT2,PDHA1,IARS2,LARS2
KEGG_REGULATION_OF_ACTIN_CYTOSKELETON	0.0359726	0.117704	0.321776	0.254859	1.30226	198	MSN, MYH14, ENAH, ACTN2, BAIAP2, IQGAP3, PIP4K2B, PXN, ITGA3, WASF1, DIAPH1, ARPC1A, ACTG1, FN1, ACTN4, MRAS, ARPC5L, PIP5K1C, CYFIP1, GIT1, PIK3R2, SLC9A1, WASL, ARAF, PAK6, FGF22, PIP4K2C, CRK, MYH10, RAF1, PPP1CB, VCL, WASF2, EZR, BRAF, PIP5K1A, HRAS, ACTN1, NCKAP1, PIP5K1B, FGFR1, IQGAP1, ITGA7, CHRM4, MAPK1, MYH9, RRAS, LIMK1, VAV2, MAPK3, MYL12B	MSN,MYH14,ENAH,ACTN2,BAIAP2
KEGG_INOSITOL_PHOSPHATE_METABOLISM	0.093361	0.224273	0.2114	0.319928	1.30034	54	ITPK1, PIP4K2B, PLCD3, PI4KA, INPP4A, PLCB3, ITPKA, SYNJ2, PIP5K1C, PIP4K2C, PI4KB, PIP5K1A, PIP5K1B, IMPA1, INPP5K, PLCD1, INPP5E, PLCG1, ISYNA1, IPPK, OCRL, IMPA2, TPI1, PIK3CB, ITPKB, INPP1	ITPK1,PIP4K2B,PLCD3,PI4KA,INPP4A
KEGG_OXIDATIVE_PHOSPHORYLATION	0.0625	0.170956	0.261664	0.267518	1.28424	125	UQCRC1, ATP6V1G1, ATP6AP1, NDUFS7, ATP6V0A1, SDHB, NDUFV1, ATP6V1B1, NDUFA10, COX17, UQCRHL, NDUFB9, NDUFB10, UQCRC2, NDUFS4, TCIRG1, NDUFA6, CYC1, ATP6V0A2, UQCRH, ATP6V1C1, ATP6V1B2, UQCRFS1, ATP6V1A, NDUFS8, COX7A2L, NDUFS1, NDUFA7, NDUFV3, SDHA, COX7A1, ATP5ME, COX11, MT-ND2, NDUFAB1, PPA1, ATP5F1D, MT-ND1, COX5B, ATP6V1E1, NDUFS2, ATP6V1E2, ATP6V1F, ATP6V0C, ATP5PB, UQCRQ	UQCRC1,ATP6V1G1,ATP6AP1,NDUFS7,ATP6V0A1
KEGG_EPITHELIAL_CELL_SIGNALING_IN_HELICOBACTER_PYLORI_INFECTION	0.10828	0.242652	0.197822	0.299586	1.2764	67	ATP6V1G1, GIT1, ATP6AP1, ATP6V0A1, ATP6V1B1, F11R, MAPK12, MAPK9, MAPK13, PTPN11, MET, TCIRG1, ATP6V0A2, CXCR1, ATP6V1C1, ATP6V1B2, ADAM17, ATP6V1A, RELA, SRC	ATP6V1G1,GIT1,ATP6AP1,ATP6V0A1,ATP6V1B1
KEGG_FC_GAMMA_R_MEDIATED_PHAGOCYTOSIS	0.083871	0.210811	0.227987	0.281491	1.27244	95	PIP4K2B, GAB2, WASF1, SPHK1, ARPC1A, PRKCD, DNM2, ARPC5L, ASAP2, PIP5K1C, PIK3R2, PLPP2, WASL, ARF6, DNM1, AKT1, AKT2, CRK, RAF1, WASF2, PIP5K1A, PIP5K1B, MAPK1, LIMK1, VAV2, MAPK3	PIP4K2B,GAB2,WASF1,SPHK1,ARPC1A
KEGG_ARGININE_AND_PROLINE_METABOLISM	0.117526	0.260236	0.186433	0.312016	1.2648	53	CKMT2, P4HA2, PYCR2, GLS2, ARG2, GOT2, PYCR1, ASS1, ACY1, GAMT, CKMT1A, ALDH3A2	CKMT2,P4HA2,PYCR2,GLS2,ARG2
KEGG_PROGESTERONE_MEDIATED_OOCYTE_MATURATION	0.102397	0.235133	0.206588	0.286449	1.2516	81	CPEB1, ADCY8, HSP90AA1, HSP90AB1, PIK3R2, ARAF, AKT1, PKMYT1, ANAPC7, ADCY6, AKT2, RAF1, MAPK12, MAPK9, ADCY1, MAPK13, BRAF, CCNB3, ANAPC1, MAPK1, PGR, MAD2L1, ADCY9, MAPK3	CPEB1,ADCY8,HSP90AA1,HSP90AB1,PIK3R2
KEGG_GNRH_SIGNALING_PATHWAY	0.0924731	0.224273	0.216543	0.272876	1.2359	97	ITPR3, CACNA1S, ELK1, ADCY8, PLCB3, PRKCD, CAMK2B, PLA2G2E, ADCY6, PTK2B, RAF1, MAPK12, MAPK9, ADCY1, MAPK13, CAMK2D, MAPK7, HRAS, GNA11, ATF4, MAPK1, PLA2G12B, ADCY9, CALM2, MAPK3, SRC, MAP2K2, MAP2K3, GNAS	ITPR3,CACNA1S,ELK1,ADCY8,PLCB3
KEGG_NOTCH_SIGNALING_PATHWAY	0.170213	0.340426	0.155242	0.312704	1.2204	46	DVL1, NCOR2, DVL2, DVL3, RFNG, CTBP1, KAT2A, NCSTN, ADAM17, SNW1, CREBBP, HES5, DTX4, NOTCH3, MAML1, APH1A, NOTCH2, JAG2, MAML2, CTBP2, PSEN2, NUMBL, MAML3	DVL1,NCOR2,DVL2,DVL3,RFNG
KEGG_LEUKOCYTE_TRANSENDOTHELIAL_MIGRATION	0.10515	0.238511	0.202072	0.259844	1.21585	111	MSN, CLDN7, AFDN, ACTN2, PXN, ACTG1, CTNNA1, ACTN4, PIK3R2, CLDN4, CLDN14, CLDN16, PTK2B, F11R, MAPK12, VCL, CLDN1, CLDN3, EZR, MAPK13, RAPGEF3, ACTN1, PTPN11, CTNNB1, ICAM1, CLDN9, VAV2, MYL12B	MSN,CLDN7,AFDN,ACTN2,PXN
KEGG_PHOSPHATIDYLINOSITOL_SIGNALING_SYSTEM	0.151899	0.317451	0.164406	0.277588	1.21056	75	ITPR3, ITPK1, PIP4K2B, PLCD3, PI4KA, INPP4A, PLCB3, ITPKA, SYNJ2, PIP5K1C, PIK3R2, PIP4K2C, PI4KB, PIP5K1A, DGKQ	ITPR3,ITPK1,PIP4K2B,PLCD3,PI4KA
KEGG_SMALL_CELL_LUNG_CANCER	0.159915	0.325703	0.160801	0.270171	1.19609	84	E2F1, ITGA3, LAMC1, FN1, MAX, PIAS3, PIK3R2, MYC, CKS1B, AKT1, LAMB2, CDK4, AKT2, CDKN1B, RXRB, CCNE1, BCL2L1, CDKN2B, LAMB3, RELA, LAMC2, TRAF3, CCND1	E2F1,ITGA3,LAMC1,FN1,MAX
KEGG_GLIOMA	0.203426	0.394138	0.141225	0.278548	1.1708	64	E2F1, PIK3R2, MTOR, CAMK2B, ARAF, AKT1, CDK4, AKT2, RAF1, SHC2, BRAF, CAMK2D, HRAS, CDKN2A, MAPK1, CALM2, MAPK3, MAP2K2, CCND1, PDGFA, PLCG1	E2F1,PIK3R2,MTOR,CAMK2B,ARAF
KEGG_NON_HOMOLOGOUS_END_JOINING	0.269547	0.472979	0.117766	0.409415	1.16699	13	RAD50, FEN1, XRCC6, PRKDC, NHEJ1	RAD50,FEN1,XRCC6,PRKDC,NHEJ1
KEGG_BLADDER_CANCER	0.218818	0.41357	0.137251	0.301975	1.15853	42	E2F1, DAPK3, MYC, ARAF, CDK4, RAF1, BRAF, HRAS, DAPK2, CDKN2A, MAPK1, MAPK3, MAP2K2, CCND1	E2F1,DAPK3,MYC,ARAF,CDK4
KEGG_ENDOMETRIAL_CANCER	0.258197	0.457377	0.120433	0.279805	1.13437	52	AXIN1, ELK1, CTNNA1, PIK3R2, MYC, ARAF, AKT1, AKT2, RAF1, BRAF, HRAS, CTNNB1, MAPK1, MLH1, MAPK3, GSK3B, MAP2K2	AXIN1,ELK1,CTNNA1,PIK3R2,MYC
KEGG_LONG_TERM_DEPRESSION	0.276008	0.478031	0.118288	0.258849	1.10644	68	ITPR3, GNAO1, RYR1, GNAZ, PLCB3, CRHR1, ARAF, PLA2G2E, RAF1, BRAF, HRAS, GNA11, MAPK1, PLA2G12B, MAPK3, MAP2K2, GNAS, GNA13	ITPR3,GNAO1,RYR1,GNAZ,PLCB3
KEGG_MAPK_SIGNALING_PATHWAY	0.220126	0.41357	0.133555	0.208868	1.09896	252	HSPA2, MKNK2, DDIT3, MAPKAPK3, CACNA1S, ELK1, MAX, MRAS, PPP5C, CACNG1, MAP3K12, NFATC4, HSPA8, MAPKAPK2, FLNA, MAP3K7, DUSP3, HSPA1B, MAPKAPK5, DUSP6, CACNB1, MYC, GADD45A, AKT1, FGF22, PLA2G2E, AKT2, DUSP5, CRK, RAF1, MAPK12, TAB1, PTPN5, MAPK9, MAPK13, BRAF, DUSP4, TAOK3, MAPK7, HRAS, MAP3K6, RASA1, CACNG4, CACNG6, PPM1A, ATF4, FAS, MAPK8IP3, MAPK8IP2, FGFR1, DUSP8, MAPK1, PLA2G12B, RRAS, TAOK…	HSPA2,MKNK2,DDIT3,MAPKAPK3,CACNA1S
KEGG_PHENYLALANINE_METABOLISM	0.320166	0.531705	0.10714	0.346014	1.0926	18	ALDH3B1, GOT2, PRDX6, ALDH3B2, MAOA, TAT, MIF, ALDH1A3, GOT1	ALDH3B1,GOT2,PRDX6,ALDH3B2,MAOA
KEGG_CARDIAC_MUSCLE_CONTRACTION	0.299376	0.506218	0.111463	0.251599	1.08665	70	ACTC1, CACNA1S, ATP1B3, ATP2A2, TNNC1, CACNG1, UQCRC1, SLC9A1, CACNB1, UQCRHL, UQCRC2, CACNG4, CACNG6, CYC1, UQCRH, UQCRFS1, TPM3	ACTC1,CACNA1S,ATP1B3,ATP2A2,TNNC1
KEGG_PROTEASOME	0.349451	0.570156	0.105125	0.278954	1.07425	43	PSMC4, PSMD2, PSMD3, PSMD8, PSMC3, PSMD4, PSMB5, PSMA5, PSMD11, PSMC5, PSMB4, PSMB6, PSMA7	PSMC4,PSMD2,PSMD3,PSMD8,PSMC3
KEGG_DILATED_CARDIOMYOPATHY	0.311966	0.522754	0.110565	0.240829	1.07279	86	ACTC1, SGCA, CACNA1S, ITGA3, ATP2A2, TNNC1, ADCY8, ACTG1, DAG1, CACNG1, LMNA, CACNB1, ADCY6, ADCY1, CACNG4, CACNG6, ITGA7, TTN, ADCY9, TPM3	ACTC1,SGCA,CACNA1S,ITGA3,ATP2A2
KEGG_THYROID_CANCER	0.359408	0.581303	0.100991	0.293882	1.05788	29	TPR, MYC, BRAF, HRAS, RXRB, CTNNB1, MAPK1, TPM3, MAPK3, MAP2K2, CCND1	TPR,MYC,BRAF,HRAS,RXRB
KEGG_LONG_TERM_POTENTIATION	0.375796	0.592357	0.09855	0.245298	1.0451	67	ITPR3, ADCY8, PLCB3, CAMK2B, ARAF, GRIN1, RAF1, PPP1CB, ADCY1, BRAF, CAMK2D, RAPGEF3, HRAS, ATF4, MAPK1, CREBBP, CALM2, MAPK3, PPP3CA, MAP2K2, RPS6KA2	ITPR3,ADCY8,PLCB3,CAMK2B,ARAF
KEGG_HYPERTROPHIC_CARDIOMYOPATHY_HCM	0.375	0.592357	0.09855	0.237295	1.04164	80	ACTC1, SGCA, CACNA1S, ITGA3, ATP2A2, TNNC1, ACTG1, DAG1, CACNG1, LMNA, CACNB1, PRKAB1, CACNG4, CACNG6, ITGA7, TTN, PRKAG1, PRKAB2, TPM3	ACTC1,SGCA,CACNA1S,ITGA3,ATP2A2
KEGG_ADIPOCYTOKINE_SIGNALING_PATHWAY	0.374732	0.592357	0.0992333	0.245373	1.03982	66	IRS2, ADIPOR1, MTOR, AKT1, AKT2, CPT1B, SLC2A1, PRKAB1, MAPK9, CAMKK1, SLC2A4, PTPN11, ACSL6, RXRB, PRKAG1, PRKAB2, RELA	IRS2,ADIPOR1,MTOR,AKT1,AKT2
KEGG_NON_SMALL_CELL_LUNG_CANCER	0.385892	0.59254	0.0956031	0.252714	1.02715	54	E2F1, PIK3R2, ARAF, AKT1, CDK4, AKT2, RAF1, BRAF, HRAS, CDKN2A, RXRB, MAPK1, MAPK3, MAP2K2, STK4, RASSF5, CCND1, PLCG1	E2F1,PIK3R2,ARAF,AKT1,CDK4
KEGG_GAP_JUNCTION	0.413276	0.624954	0.0934449	0.230409	1.0223	85	ITPR3, TUBA4A, TUBB4B, TUBB6, ADCY8, PLCB3, TUBB4A, DRD1, CSNK1D, ADCY6, RAF1, ADCY1, MAPK7, HRAS, GNA11, DRD2, MAPK1, ADCY9, MAPK3, SRC, MAP2K2, GNAS, PDGFA, TUBB2B	ITPR3,TUBA4A,TUBB4B,TUBB6,ADCY8
KEGG_PARKINSONS_DISEASE	0.388655	0.59254	0.0959207	0.214176	1.02226	121	VDAC1, SLC25A4, UQCRC1, NDUFS7, SDHB, NDUFV1, NDUFA10, SLC18A1, UQCRHL, SLC25A6, NDUFB9, NDUFB10, UQCRC2, UBA1, NDUFS4, NDUFA6, CYC1, UQCRH, UQCRFS1, VDAC2, NDUFS8, COX7A2L, NDUFS1, NDUFA7, NDUFV3, SDHA, COX7A1, SLC25A5, MT-ND2, NDUFAB1, ATP5F1D, MT-ND1, COX5B, NDUFS2, PINK1	VDAC1,SLC25A4,UQCRC1,NDUFS7,SDHB
KEGG_PROSTATE_CANCER	0.43167	0.637228	0.0916795	0.226703	1.0094	88	E2F1, HSP90AA1, HSP90AB1, PIK3R2, CREB5, MTOR, ARAF, AKT1, AKT2, RAF1, CDKN1B, BRAF, HRAS, ATF4, CREB3L4, FGFR1, CCNE1, CTNNB1, MAPK1, CREBBP, RELA, MAPK3, GSK3B, MAP2K2, CCND1, PDGFA	E2F1,HSP90AA1,HSP90AB1,PIK3R2,CREB5
KEGG_VEGF_SIGNALING_PATHWAY	0.493697	0.685282	0.0824344	0.225776	0.984863	74	MAPKAPK3, PXN, SPHK1, NFATC4, PIK3R2, MAPKAPK2, AKT1, PLA2G2E, AKT2, RAF1, MAPK12, SHC2, MAPK13, HRAS, MAPK1, PLA2G12B, MAPK3, SRC, PPP3CA, MAP2K2	MAPKAPK3,PXN,SPHK1,NFATC4,PIK3R2
KEGG_OOCYTE_MEIOSIS	0.516949	0.708469	0.08042	0.211794	0.981529	106	ITPR3, YWHAG, CPEB1, ADCY8, CAMK2B, PKMYT1, ANAPC7, ADCY6, YWHAE, PPP1CB, MAPK12, ESPL1, ADCY1, CAMK2D, SMC1A, CCNE1, ANAPC1, MAPK1, PGR, MAD2L1, ADCY9, CALM2, MAPK3, FBXW11, PPP3CA	ITPR3,YWHAG,CPEB1,ADCY8,CAMK2B
KEGG_MTOR_SIGNALING_PATHWAY	0.479253	0.680466	0.0833634	0.245186	0.981464	50	RPTOR, PIK3R2, RPS6, MTOR, AKT1, MLST8, AKT2, STRADA, ULK3, ULK2, BRAF, MAPK1, EIF4B, MAPK3, RHEB, RPS6KA2	RPTOR,PIK3R2,RPS6,MTOR,AKT1
KEGG_ACUTE_MYELOID_LEUKEMIA	0.468041	0.674583	0.0843144	0.237653	0.978317	57	PIK3R2, JUP, MTOR, MYC, ARAF, AKT1, AKT2, RUNX1, RAF1, BRAF, HRAS, MAPK1, STAT5B, RELA, MAPK3, STAT5A, MAP2K2, CCND1, CCNA1, RARA	PIK3R2,JUP,MTOR,MYC,ARAF
KEGG_FOCAL_ADHESION	0.52183	0.708469	0.078921	0.191993	0.977413	197	ACTN2, CAPN2, PXN, ITGA3, LAMC1, DIAPH1, ELK1, THBS4, ACTG1, FN1, CCND3, THBS3, ACTN4, PIP5K1C, PIK3R2, FLNA, AKT1, LAMB2, PAK6, AKT2, CRK, RAF1, PPP1CB, TNC, VCL, SHC2, MAPK9, BRAF, FYN, HRAS, ACTN1, MET, ITGA7, CTNNB1, MAPK1, LAMB3, VAV2, MAPK3, MYL12B, SRC, GSK3B, COMP, LAMC2, ITGB4, MYL12A, COL2A1, CCND1, PDGFA, TLN1	ACTN2,CAPN2,PXN,ITGA3,LAMC1
KEGG_NICOTINATE_AND_NICOTINAMIDE_METABOLISM	0.518293	0.708469	0.0780892	0.277171	0.958325	24	NADK, NT5C, NAMPT, NT5C1A, PNP, NMNAT2, NT5C3A	NADK,NT5C,NAMPT,NT5C1A,PNP
KEGG_PANCREATIC_CANCER	0.550936	0.737223	0.0760837	0.217937	0.941263	70	E2F1, RALBP1, PIK3R2, ARAF, AKT1, CDK4, AKT2, RALA, RAF1, MAPK9, BRAF, CDKN2A, BCL2L1, MAPK1, RELA, MAPK3	E2F1,RALBP1,PIK3R2,ARAF,AKT1
KEGG_NEUROTROPHIN_SIGNALING_PATHWAY	0.633333	0.801063	0.0691198	0.192864	0.925859	125	YWHAG, IRS2, PRKCD, PIK3R2, MAPKAPK2, CAMK2B, AKT1, RIPK2, AKT2, TP73, CRK, YWHAE, RAF1, MAPK12, SHC2, MAPK9, MAPK13, BRAF, CAMK2D, MAPK7, HRAS, PTPN11, ATF4, SORT1, MAPK1, CALM2, RELA, MAPK3, GSK3B, MAP2K2, RPS6KA2, RPS6KA4, IRAK2, MAP2K7, PLCG1, ARHGDIA, YWHAQ, SHC1, NTRK1	YWHAG,IRS2,PRKCD,PIK3R2,MAPKAPK2
KEGG_VIBRIO_CHOLERAE_INFECTION	0.567623	0.738307	0.0738053	0.227833	0.923668	52	ACTG1, TJP2, ATP6V1G1, ATP6AP1, ATP6V0A1, ATP6V1B1, ARF1, TCIRG1, ATP6V0A2, ATP6V1C1, ATP6V1B2, ATP6V1A, ADCY9, GNAS, SLC12A2, PLCG1, ATP6V1E1, ATP6V1E2, ATP6V1F, ATP6V0C, PRKACA, ADCY3, ATP6V1D	ACTG1,TJP2,ATP6V1G1,ATP6AP1,ATP6V0A1
KEGG_MELANOGENESIS	0.66879	0.829299	0.0673624	0.201856	0.922048	99	GNAO1, DVL1, ADCY8, PLCB3, WNT3, DVL2, DVL3, CAMK2B, WNT9B, ADCY6, RAF1, ADCY1, CAMK2D, HRAS, WNT10A, ASIP, WNT5A, CREB3L4, CTNNB1, MAPK1, ADCY9, CREBBP, CALM2, MAPK3, EDN1, GSK3B, MAP2K2, GNAS	GNAO1,DVL1,ADCY8,PLCB3,WNT3
KEGG_SPHINGOLIPID_METABOLISM	0.600832	0.771741	0.0716527	0.239664	0.914246	38	NEU1, SPHK1, GAL3ST1, PLPP2, CERK, SGPL1, SMPD2, GBA, NEU3, KDSR	NEU1,SPHK1,GAL3ST1,PLPP2,CERK
KEGG_REGULATION_OF_AUTOPHAGY	0.601626	0.771741	0.0704501	0.263034	0.909447	24	BECN1, GABARAPL1, ULK3, ULK2, ATG4B	BECN1,GABARAPL1,ULK3,ULK2,ATG4B
KEGG_MELANOMA	0.682403	0.830094	0.0668966	0.212594	0.891052	63	E2F1, PIK3R2, ARAF, AKT1, FGF22, CDK4, AKT2, RAF1, BRAF, HRAS, CDKN2A, MET, FGFR1, MAPK1, MAPK3, MAP2K2, CCND1, PDGFA	E2F1,PIK3R2,ARAF,AKT1,FGF22
KEGG_FATTY_ACID_METABOLISM	0.682819	0.830094	0.0681513	0.227871	0.869346	41	ACOX1, ACADVL, HADHB, ACAA2, HADH, CPT1B, ACAA1, ACADL, ACSL6, ALDH3A2	ACOX1,ACADVL,HADHB,ACAA2,HADH
KEGG_COLORECTAL_CANCER	0.707983	0.844571	0.0640704	0.207396	0.868865	62	AXIN1, PIK3R2, MYC, ARAF, AKT1, AKT2, RAF1, MSH2, MAPK9, BRAF, DCC, CTNNB1, MAPK1, MLH1, MAPK3, GSK3B	AXIN1,PIK3R2,MYC,ARAF,AKT1
KEGG_ECM_RECEPTOR_INTERACTION	0.748401	0.874884	0.0621124	0.194532	0.86122	84	ITGA3, LAMC1, THBS4, FN1, DAG1, THBS3, SV2A, LAMB2, TNC, SDC1, ITGA7, AGRN, LAMB3, COMP, LAMC2, ITGB4, COL2A1, ITGAV, ITGB1, SDC4, LAMA1, TNN, GP1BB, THBS2, COL5A3, ITGB7, ITGB5, ITGB3, COL5A2, CD44, THBS1	ITGA3,LAMC1,THBS4,FN1,DAG1
KEGG_DRUG_METABOLISM_OTHER_ENZYMES	0.698312	0.843416	0.0649408	0.228773	0.856261	35	UCKL1, TK1, IMPDH2, TK2, UPP1, GUSB, IMPDH1, DPYS, GMPS, CYP2A7, UCK1, DPYD	UCKL1,TK1,IMPDH2,TK2,UPP1
KEGG_PEROXISOME	0.74739	0.874884	0.0611693	0.194596	0.854143	76	DDO, PEX14, PEX10, ECH1, ACOX1, MPV17, ACAA1, PEX5, ACSL6, PEX7, PHYH, CRAT, HMGCL, IDH2, ACOT8, MLYCD, SOD2, PEX6, PEX19, PEX16, ACOX3, NUDT19, CAT, ABCD3, NUDT12, XDH, SOD1, PMVK	DDO,PEX14,PEX10,ECH1,ACOX1
KEGG_RIBOFLAVIN_METABOLISM	0.682377	0.830094	0.0646485	0.284277	0.836663	14	FLAD1, MTMR1, RFK, ACP1, MTMR7, ACP6	FLAD1,MTMR1,RFK,ACP1,MTMR7
KEGG_PENTOSE_AND_GLUCURONATE_INTERCONVERSIONS	0.708595	0.844571	0.0639272	0.275244	0.831446	16	XYLB, RPE, DHDH, GUSB	XYLB,RPE,DHDH,GUSB,NA
KEGG_FC_EPSILON_RI_SIGNALING_PATHWAY	0.835073	0.912948	0.0559429	0.182733	0.802072	76	GAB2, PRKCD, PIK3R2, AKT1, PLA2G2E, AKT2, RAF1, MAPK12, MAPK9, MAPK13, FYN, HRAS, MAPK1, PLA2G12B, VAV2, MAPK3, MAP2K2, MAP2K3	GAB2,PRKCD,PIK3R2,AKT1,PLA2G2E
KEGG_APOPTOSIS	0.869936	0.940745	0.0550211	0.180533	0.799243	84	CAPN2, PRKAR1A, TNFRSF10A, DFFA, PIK3R2, AKT1, BID, AKT2, ENDOG, TNFRSF10B, ENDOD1, PRKAR1B, CAPN1, FAS, BCL2L1, RELA, FADD, PPP3CA	CAPN2,PRKAR1A,TNFRSF10A,DFFA,PIK3R2
KEGG_BIOSYNTHESIS_OF_UNSATURATED_FATTY_ACIDS	0.784067	0.889247	0.0590955	0.235537	0.788784	22	ACOX1, HACD1, ACOT7, ACAA1, ACOT4	ACOX1,HACD1,ACOT7,ACAA1,ACOT4
KEGG_HISTIDINE_METABOLISM	0.839323	0.912948	0.0562941	0.215013	0.773975	29	LCMT1, ALDH3B1, TRMT11, ALDH3A2, ALDH3B2, MAOA, HDC, METTL2B, ALDH1A3, AMDHD1, BUD23, UROC1	LCMT1,ALDH3B1,TRMT11,ALDH3A2,ALDH3B2
KEGG_GLUTATHIONE_METABOLISM	0.90989	0.961288	0.0543434	0.186204	0.717074	43	GSR, GSS, RRM1, GPX4, OPLAH	GSR,GSS,RRM1,GPX4,OPLAH
KEGG_DORSO_VENTRAL_AXIS_FORMATION	0.908333	0.961288	0.0519512	0.206178	0.697829	23	CPEB1, SPIRE1, MAPK1, MAPK3, NOTCH3	CPEB1,SPIRE1,MAPK1,MAPK3,NOTCH3
KEGG_ETHER_LIPID_METABOLISM	0.941176	0.961288	0.049094	0.181613	0.673856	32	PLPP2, PLA2G2E, LPCAT1, PAFAH2, PAFAH1B3, PLA2G12B, LPCAT4	PLPP2,PLA2G2E,LPCAT1,PAFAH2,PAFAH1B3
KEGG_PROTEIN_EXPORT	0.9375	0.961288	0.0504983	0.196195	0.664041	23	SRP68, IMMP2L, OXA1L, SRP14	SRP68,IMMP2L,OXA1L,SRP14,NA
KEGG_RENIN_ANGIOTENSIN_SYSTEM	0.930672	0.961288	0.0512184	0.214734	0.657279	17	THOP1, AGT, CTSA, CTSG, REN, NLN, AGTR2, CMA1, CPA3	THOP1,AGT,CTSA,CTSG,REN
KEGG_TAURINE_AND_HYPOTAURINE_METABOLISM	0.936382	0.961288	0.0484088	0.234503	0.597175	9	CSAD, GGT7, GGT6, GGT1, BAAT	CSAD,GGT7,GGT6,GGT1,BAAT
KEGG_FOLATE_BIOSYNTHESIS	0.945783	0.961288	0.0484088	0.221193	0.581946	10	DHFR, PTS, FPGS, GGH, ALPP	DHFR,PTS,FPGS,GGH,ALPP
KEGG_GLYCOSPHINGOLIPID_BIOSYNTHESIS_GANGLIO_SERIES	0.972277	0.975048	0.0465084	-0.174824	-0.509031	15	ST3GAL2, ST3GAL1, ST8SIA5, ST6GALNAC3	ST3GAL2,ST3GAL1,ST8SIA5,ST6GALNAC3,NA
KEGG_ALPHA_LINOLENIC_ACID_METABOLISM	0.975048	0.975048	0.0449543	-0.172313	-0.535915	18	PLA2G2D, PLA2G4A	PLA2G2D,PLA2G4A,NA,NA,NA
KEGG_GLYCOSYLPHOSPHATIDYLINOSITOL_GPI_ANCHOR_BIOSYNTHESIS	0.971098	0.975048	0.0453152	-0.178485	-0.591462	25	PIGA, PIGN, PIGM	PIGA,PIGN,PIGM,NA,NA
KEGG_PROPANOATE_METABOLISM	0.931238	0.961288	0.0481184	-0.18709	-0.659837	31	ALDH2, ABAT, EHHADH, ACAT2, ALDH7A1, ALDH6A1, LDHAL6A	ALDH2,ABAT,EHHADH,ACAT2,ALDH7A1
KEGG_AMYOTROPHIC_LATERAL_SCLEROSIS_ALS	0.933981	0.961288	0.0474483	-0.174046	-0.693829	51	GRIN2C, MAP2K6, SLC1A2, BCL2, CASP9, NEFL, PPP3CC, GRIN2B, BAD, CASP3, APAF1, CASP1, MAPK11, GRIN2A, PPP3R1	GRIN2C,MAP2K6,SLC1A2,BCL2,CASP9
KEGG_GLYCOSPHINGOLIPID_BIOSYNTHESIS_LACTO_AND_NEOLACTO_SERIES	0.884393	0.95085	0.0495902	-0.213987	-0.709107	25	B3GALT2, FUT4, B3GALT5, B3GNT2, ST3GAL6, FUT7, B4GAT1, B3GNT4, B3GNT5	B3GALT2,FUT4,B3GALT5,B3GNT2,ST3GAL6
KEGG_TERPENOID_BACKBONE_BIOSYNTHESIS	0.797665	0.89377	0.054794	-0.256739	-0.740006	14	ACAT2, HMGCS2, HMGCS1, MVD, MVK, PDSS1, IDI1, GGPS1, PDSS2, HMGCR	ACAT2,HMGCS2,HMGCS1,MVD,MVK
KEGG_NOD_LIKE_RECEPTOR_SIGNALING_PATHWAY	0.901701	0.961288	0.04783	-0.186806	-0.769942	61	TRAF6, SUGT1, CASP5, NAIP, CCL2, CCL11, CCL5, MAPK10, IKBKG, CARD6, NLRC4, MAPK8, CCL8, CASP1, MAPK11, CASP8, PYCARD	TRAF6,SUGT1,CASP5,NAIP,CCL2
KEGG_VALINE_LEUCINE_AND_ISOLEUCINE_DEGRADATION	0.837294	0.912948	0.0496901	-0.203717	-0.790269	43	ALDH2, AOX1, ABAT, EHHADH, OXCT2, ACAT2, ALDH7A1, BCAT1, ALDH6A1, HMGCS2, ALDH1B1, HMGCS1, ALDH9A1, IL4I1, DBT, HSD17B10, BCKDHB	ALDH2,AOX1,ABAT,EHHADH,OXCT2
KEGG_PPAR_SIGNALING_PATHWAY	0.830508	0.912948	0.0514265	-0.192642	-0.805408	65	ME1, APOA1, NR1H3, PPARG, EHHADH, CYP4A11, SLC27A4, ACSL4, CD36, HMGCS2, GK, PLTP, CYP8B1, CPT1C, CYP7A1, FADS2, MMP1, ACOX2, FABP5	ME1,APOA1,NR1H3,PPARG,EHHADH
KEGG_PORPHYRIN_AND_CHLOROPHYLL_METABOLISM	0.758095	0.874884	0.0561767	-0.236423	-0.80683	27	UGT2B17, HMOX1, CP, UGT2B11	UGT2B17,HMOX1,CP,UGT2B11,NA
KEGG_STARCH_AND_SUCROSE_METABOLISM	0.770713	0.879464	0.0559429	-0.219196	-0.815065	36	ENPP3, PGM2, UGT2B17, UGT2B11	ENPP3,PGM2,UGT2B17,UGT2B11,NA
KEGG_GLYCEROPHOSPHOLIPID_METABOLISM	0.82197	0.912948	0.052163	-0.191652	-0.825261	75	PHOSPHO1, PLA2G2D, ETNK1, CDS2, DGKI, GPAM, PLPP1, AGPAT4, PLA2G4A, PLA2G15, LPGAT1	PHOSPHO1,PLA2G2D,ETNK1,CDS2,DGKI
KEGG_N_GLYCAN_BIOSYNTHESIS	0.753759	0.874884	0.0558265	-0.212302	-0.834966	46	MGAT5B, MAN2A1, MAN1A1, MGAT4A, FUT8, MGAT1, ALG6	MGAT5B,MAN2A1,MAN1A1,MGAT4A,FUT8
KEGG_PRION_DISEASES	0.712891	0.844571	0.0602484	-0.232843	-0.846587	34	PRKACB, C1QA, C1QB, C1QC, IL1A, CCL5, C8B, C7, C9, PRKX	PRKACB,C1QA,C1QB,C1QC,IL1A
KEGG_RENAL_CELL_CARCINOMA	0.761996	0.874884	0.0562941	-0.202923	-0.857153	70	PAK3, VEGFD, PIK3R3, SOS1, EPAS1, ETS1, PGF, VEGFA, PDGFB, EGLN3, CDC42, NRAS, PIK3CG, ARNT2, RAP1B, PIK3CD, PAK1	PAK3,VEGFD,PIK3R3,SOS1,EPAS1
KEGG_T_CELL_RECEPTOR_SIGNALING_PATHWAY	0.790566	0.891184	0.0537873	-0.186433	-0.857736	106	NFATC3, PAK3, PIK3R3, SOS1, CD8A, CD4, MALT1, CD8B, CDC42, NRAS, PIK3CG, PRKCQ, IKBKG, PPP3CC, PIK3CD, CD3D, GRAP2, PAK1, IL2, CBLB, CD3G, LCP2, PDCD1, PTPRC, CD3E, IL5, LCK, BCL10, MAPK11, MAP3K8, NFATC2, LAT, RASGRP1, PPP3R1, ICOS, ITK, GRB2, CD28, CD40LG, CD247, PIK3R1, PIK3R5, NCK1, IFNG, FOS, NFKBIA	NFATC3,PAK3,PIK3R3,SOS1,CD8A
KEGG_PANTOTHENATE_AND_COA_BIOSYNTHESIS	0.64381	0.803682	0.0639272	-0.286901	-0.861592	16	ENPP3, VNN1, VNN2, BCAT1	ENPP3,VNN1,VNN2,BCAT1,NA
KEGG_LYSINE_DEGRADATION	0.608059	0.77465	0.0647943	-0.234594	-0.916357	44	SUV39H1, ALDH2, SETDB2, SETMAR, AASS, KMT5B, NSD1, EHHADH, ACAT2, PIPOX, ALDH7A1	SUV39H1,ALDH2,SETDB2,SETMAR,AASS
KEGG_PROXIMAL_TUBULE_BICARBONATE_RECLAMATION	0.56381	0.738307	0.0704501	-0.282003	-0.921702	22	ATP1B2, SLC4A4, SLC38A3, CA4	ATP1B2,SLC4A4,SLC38A3,CA4,NA
KEGG_TYROSINE_METABOLISM	0.565693	0.738307	0.0681513	-0.242074	-0.934958	41	HGD, TPO, AOX1, ADH5, AOC2, DBH, ADH1B, AOC3, ADH1A, HEMK1, ALDH3A1, TYR, IL4I1, ADH6, MAOB, METTL6, ADH1C, TH	HGD,TPO,AOX1,ADH5,AOC2
KEGG_WNT_SIGNALING_PATHWAY	0.637405	0.801063	0.0645031	-0.193006	-0.934986	146	VANGL1, WNT4, AXIN2, TCF7L1, PRICKLE2, NFATC3, FZD3, PRKACB, FZD4, FZD5, PRKCB, VANGL2, WNT11, CXXC4, FZD2, CSNK1A1L, DAAM2, FZD8, MAPK10, PLCB1, ROCK2, PRKCA, APC2, WNT3A, SENP2, PPP3CC, CHD8, WNT2B, WNT10B, PRKX, WNT8A, MAPK8	VANGL1,WNT4,AXIN2,TCF7L1,PRICKLE2
KEGG_ARACHIDONIC_ACID_METABOLISM	0.559615	0.738307	0.0713053	-0.23527	-0.936058	50	PLA2G2D, PTGES, CYP2C8, ALOX15, PLA2G4A, PTGDS, CYP2U1, PTGS1, CYP4A11, AKR1C3, TBXAS1, GPX7	PLA2G2D,PTGES,CYP2C8,ALOX15,PLA2G4A
KEGG_CYTOSOLIC_DNA_SENSING_PATHWAY	0.54291	0.731749	0.0713053	-0.242195	-0.949805	45	IFNA1, POLR3F, CXCL10, IFNA8, AIM2, CCL5, IKBKG, IFNA21, IL33, DDX58, ZBP1, RIPK3, CASP1, IFNA13, PYCARD	IFNA1,POLR3F,CXCL10,IFNA8,AIM2
KEGG_VASCULAR_SMOOTH_MUSCLE_CONTRACTION	0.483209	0.680885	0.0772747	-0.211366	-0.980648	111	ITPR1, AVPR1A, PLA2G2D, PRKACB, CALCRL, CACNA1F, RAMP3, RAMP2, PRKCB, KCNMB4, PRKG1, NPR2, PTGIR, PLA2G4A, KCNMB2, PLCB1, ROCK2, PRKCA, CYP4A11, PRKCQ, NPR1, PRKCE	ITPR1,AVPR1A,PLA2G2D,PRKACB,CALCRL
KEGG_ABC_TRANSPORTERS	0.467033	0.674583	0.0780892	-0.252088	-0.984691	44	ABCC4, ABCB1, ABCG8, ABCD2, ABCA13, ABCA8, ABCG5, ABCC8	ABCC4,ABCB1,ABCG8,ABCD2,ABCA13
KEGG_CELL_ADHESION_MOLECULES_CAMS	0.491557	0.685282	0.0766747	-0.208061	-0.985196	129	NECTIN3, SDC2, MADCAM1, CNTNAP2, CD34, NEO1, CNTN1, CD8A, PECAM1, CLDN5, JAM2, NLGN1, NEGR1, CD4, CD86, HLA-A, ESAM, CD8B, CD226, ITGA4, SIGLEC1, MPZ, CLDN20, ITGAL, CD6, ICOSLG, NRXN3, MPZL1, ITGA8, PDCD1, CLDN22, PTPRC, CD2, HLA-DRA, NRXN1, CDH5, HLA-DMA, JAM3, VCAM1, SELE	NECTIN3,SDC2,MADCAM1,CNTNAP2,CD34
KEGG_GLYCOSAMINOGLYCAN_BIOSYNTHESIS_CHONDROITIN_SULFATE	0.466667	0.674583	0.0802023	-0.301462	-0.985302	22	CSGALNACT1, CHST14	CSGALNACT1,CHST14,NA,NA,NA
KEGG_STEROID_BIOSYNTHESIS	0.471483	0.674583	0.0795565	-0.321538	-0.992724	17	SQLE, FDFT1, LIPA, CYP27B1, DHCR7, SOAT1	SQLE,FDFT1,LIPA,CYP27B1,DHCR7
KEGG_GLYCEROLIPID_METABOLISM	0.425373	0.636887	0.0840746	-0.257889	-1.01135	45	ALDH2, DGKI, LIPG, GPAM, LIPF, PLPP1, AGPAT4, AWAT2, GLA, ALDH7A1, LIPC, GK, LCLAT1, ALDH1B1	ALDH2,DGKI,LIPG,GPAM,LIPF
KEGG_SULFUR_METABOLISM	0.428016	0.636887	0.0860347	-0.37598	-1.01956	12	PAPSS2, SULT1A2, SULT1A4	PAPSS2,SULT1A2,SULT1A4,NA,NA
KEGG_LEISHMANIA_INFECTION	0.382298	0.59254	0.0905429	-0.246493	-1.03714	68	IL12A, TRAF6, FCGR3A, PRKCB, FCGR1A, JAK2, IL1A, TLR4, TLR2, ITGA4, IL12B, MARCKSL1	IL12A,TRAF6,FCGR3A,PRKCB,FCGR1A
KEGG_ASTHMA	0.381503	0.59254	0.0919686	-0.314296	-1.04151	25	FCER1G, CCL11, IL13, HLA-DRA, IL5, HLA-DMA, CD40LG, CD40, TNF, IL10, HLA-DQA2, HLA-DMB	FCER1G,CCL11,IL13,HLA-DRA,IL5
KEGG_PATHWAYS_IN_CANCER	0.255403	0.456778	0.118288	-0.201136	-1.06883	317	WNT4, KIT, FGF12, HHIP, AXIN2, SMO, TCF7L1, BMP2, RET, FASLG, VEGFD, RARB, FZD3, PIK3R3, FZD4, TRAF6, FGF17, FZD5, KITLG, SOS1, FOXO1, PRKCB, WNT11, EPAS1, RUNX1T1, IGF1, FGFR2, TGFBR2, FGF11, ETS1, BCL2, LAMB4, PGF, PTCH1, FZD2, GLI3, VEGFA, PPARG, FLT3LG, PDGFB, FZD8, CASP9, BIRC5, MAPK10, EGLN3, COL4A6, TRAF1, RALB, PRKCA, CDC42, NRAS, APC2, PIK3CG, WNT3A, AR, IKBKG, MECOM, ARNT2, DAPK1, LAMA3…	WNT4,KIT,FGF12,HHIP,AXIN2
KEGG_BETA_ALANINE_METABOLISM	0.332703	0.547635	0.0988903	-0.335839	-1.08159	21	ALDH2, AOC2, ABAT, AOC3, EHHADH, ALDH7A1	ALDH2,AOC2,ABAT,AOC3,EHHADH
KEGG_TYPE_II_DIABETES_MELLITUS	0.298535	0.506218	0.103576	-0.279688	-1.0925	44	IRS1, IRS4, PIK3R3, SOCS2, CACNA1E, ABCC8, MAPK10, PIK3CG, PRKCE, PIK3CD, CACNA1A, MAPK8, GCK, CACNA1B, SOCS4	IRS1,IRS4,PIK3R3,SOCS2,CACNA1E
KEGG_B_CELL_RECEPTOR_SIGNALING_PATHWAY	0.277567	0.478031	0.110565	-0.257727	-1.10477	74	RASGRP3, NFATC3, IFITM1, CD19, PIK3R3, SOS1, PRKCB, CD79B, CR2, PIK3AP1, MALT1, NRAS, PIK3CG, IKBKG, PPP3CC, PIK3CD	RASGRP3,NFATC3,IFITM1,CD19,PIK3R3
KEGG_CALCIUM_SIGNALING_PATHWAY	0.213084	0.408594	0.127505	-0.22662	-1.11832	170	RYR2, CHRNA7, ITPR1, GRM1, CHRM1, AVPR1A, GRIN2C, HTR7, GNAL, CYSLTR1, TBXA2R, PRKACB, CACNA1F, GNA14, CACNA1H, PRKCB, ADRB1, TRHR, PLCZ1, ERBB4, CD38, CHRM3, BDKRB2, BDKRB1, CACNA1E, SLC8A3, PLCB1, ATP2B1, PRKCA, PHKB, TACR2, PDE1B, HTR2B, VDAC3, PPP3CC, TRPC1, CHRM5, PTGFR, AGTR1, CACNA1A, ATP2A3, BST1, PRKX, EDNRB	RYR2,CHRNA7,ITPR1,GRM1,CHRM1
KEGG_SYSTEMIC_LUPUS_ERYTHEMATOSUS	0.238462	0.432133	0.121543	-0.285728	-1.15043	54	C1QA, FCGR3A, C1QB, C1QC, FCGR1A, C2, CD86, C1R, C8B, C1S, C7, C9, GRIN2B, HLA-DRA, ACTN3, HLA-DMA, C8G, FCGR2A, GRIN2A, FCGR3B, C6, CD28, CD40LG, C3, CD40, IFNG, TRIM21, C4B	C1QA,FCGR3A,C1QB,C1QC,FCGR1A
KEGG_AXON_GUIDANCE	0.14717	0.314639	0.157403	-0.245613	-1.15987	128	EPHA5, UNC5D, NFATC3, SEMA3D, PAK3, EFNB3, EPHA7, SEMA6D, EFNB2, NTN1, NTN3, LIMK2, NTNG1, NRP1, PLXNB3, SLIT3, SEMA4D, EPHA3, RND1, EPHA6, LRRC4C, ROCK2, CDC42, NRAS, SLIT2	EPHA5,UNC5D,NFATC3,SEMA3D,PAK3
KEGG_GLYCINE_SERINE_AND_THREONINE_METABOLISM	0.236295	0.432133	0.120985	-0.333914	-1.1666	29	GNMT, SRR, GLDC, CTH, GATM, AOC2, BHMT, AOC3, PIPOX, DMGDH	GNMT,SRR,GLDC,CTH,GATM
KEGG_TYPE_I_DIABETES_MELLITUS	0.198874	0.389375	0.132846	-0.318061	-1.20405	39	FASLG, GZMB, IL12A, CPE, PRF1, IL1A, CD86, HLA-A, IL12B, PTPRN2	FASLG,GZMB,IL12A,CPE,PRF1
KEGG_PRIMARY_BILE_ACID_BIOSYNTHESIS	0.2393	0.432133	0.122108	-0.418306	-1.2057	14	CYP7B1, CYP39A1, CYP46A1, CYP8B1, CYP7A1, ACOX2, CYP27A1	CYP7B1,CYP39A1,CYP46A1,CYP8B1,CYP7A1
KEGG_GLYCOSPHINGOLIPID_BIOSYNTHESIS_GLOBO_SERIES	0.237354	0.432133	0.122679	-0.419663	-1.20961	14	B3GALNT1, A4GALT, B3GALT5, ST3GAL2, GLA, ST3GAL1	B3GALNT1,A4GALT,B3GALT5,ST3GAL2,GLA
KEGG_ALLOGRAFT_REJECTION	0.181641	0.359417	0.142901	-0.338544	-1.2309	34	FASLG, GZMB, IL12A, PRF1, CD86, HLA-A, IL12B, IL2, HLA-DRA, IL5, HLA-DMA, HLA-E, CD28, CD40LG, CD40, IFNG	FASLG,GZMB,IL12A,PRF1,CD86
KEGG_BUTANOATE_METABOLISM	0.1611	0.325703	0.153159	-0.35505	-1.2522	31	ALDH2, ACSM3, ABAT, EHHADH, OXCT2, ACAT2, ACSM5, ALDH7A1, HMGCS2, ACSM2A, ALDH1B1, HMGCS1, ALDH9A1	ALDH2,ACSM3,ABAT,EHHADH,OXCT2
KEGG_ANTIGEN_PROCESSING_AND_PRESENTATION	0.0940499	0.224273	0.202072	-0.299196	-1.26381	70	KLRD1, KIR2DL3, KLRC1, IFNA1, CD8A, TAPBP, KLRC3, PSME2, LGMN, KIR2DL4, IFNA8, CD4, KLRC4, HLA-A, CD8B, KLRC2, KIR3DL2, PSME1, IFNA21	KLRD1,KIR2DL3,KLRC1,IFNA1,CD8A
KEGG_GLYCOSAMINOGLYCAN_BIOSYNTHESIS_HEPARAN_SULFATE	0.127168	0.275037	0.172324	-0.397131	-1.31601	25	HS6ST3, EXT1, NDST3, HS3ST1, HS6ST2, EXTL2	HS6ST3,EXT1,NDST3,HS3ST1,HS6ST2
KEGG_LINOLEIC_ACID_METABOLISM	0.121387	0.265624	0.176694	-0.400698	-1.32783	25	PLA2G2D, CYP2C8, ALOX15, CYP1A2, PLA2G4A, CYP3A7	PLA2G2D,CYP2C8,ALOX15,CYP1A2,PLA2G4A
KEGG_LIMONENE_AND_PINENE_DEGRADATION	0.150794	0.317451	0.159647	-0.512516	-1.33271	10	ALDH2, YOD1, EHHADH, ALDH7A1, ALDH1B1, ALDH9A1	ALDH2,YOD1,EHHADH,ALDH7A1,ALDH1B1
KEGG_TGF_BETA_SIGNALING_PATHWAY	0.0446823	0.131919	0.321776	-0.301118	-1.33983	85	BMP8A, LEFTY1, ACVR2A, SMAD9, BMP2, SMAD7, SMAD1, SMAD6, TGFBR2, ACVRL1, ID4, ID3, ACVR1C, ROCK2, GDF5, ID1, FST, ZFYVE16, BMPR1A, GDF6, SMAD5, PPP2R1B, BMPR2, PITX2	BMP8A,LEFTY1,ACVR2A,SMAD9,BMP2
KEGG_CHEMOKINE_SIGNALING_PATHWAY	0.0122409	0.054371	0.38073	-0.269662	-1.35246	184	GRK1, ELMO1, TIAM2, GNG7, CXCL11, GRK5, PRKACB, CXCL9, PIK3R3, CXCL13, GNG11, XCL2, CXCR3, SOS1, PRKCB, CXCR6, CXCL10, CCL2, JAK2, CX3CR1, CCR5, CCL25, CCR9, XCR1, CCL11, CCR1, CCL5, CCL21, GNG4, GRK3, PLCB1, ROCK2, CDC42, NRAS, CXCL14, PIK3CG, CCR2, IKBKG, CXCL12, SHC4, FOXO3, RAP1B, GNG2, PIK3CD, PAK1, CCL14, CXCR5, PRKX	GRK1,ELMO1,TIAM2,GNG7,CXCL11
KEGG_RIG_I_LIKE_RECEPTOR_SIGNALING_PATHWAY	0.0535373	0.155593	0.271289	-0.331645	-1.35876	60	IL12A, TRAF6, CASP10, IFNA1, IFNE, CXCL10, IFNA8, IFNK, CYLD, DDX3X, MAPK10, IL12B, SIKE1, IKBKG, IFNA21, RNF125, DDX58, MAPK8, AZI2, IFNA13, MAPK11, ISG15, CASP8	IL12A,TRAF6,CASP10,IFNA1,IFNE
KEGG_NATURAL_KILLER_CELL_MEDIATED_CYTOTOXICITY	0.019919	0.0788285	0.352488	-0.297329	-1.3935	120	KLRD1, NFATC3, FASLG, GZMB, KIR2DL3, KLRC1, PIK3R3, HCST, FCGR3A, IFNA1, SOS1, PRKCB, NCR1, KLRC3, KLRK1, TNFSF10, FCER1G, PRF1, KIR2DL4, CD244, IFNA8, IFNAR2, HLA-A, PRKCA, KLRC2, NRAS, PIK3CG, KIR3DL2, IFNA21, ITGAL, PPP3CC, SHC4, PIK3CD, KIR2DL1, TYROBP, PAK1, LCP2	KLRD1,NFATC3,FASLG,GZMB,KIR2DL3
KEGG_NITROGEN_METABOLISM	0.0964083	0.226987	0.197822	-0.433041	-1.39463	21	CA5B, CA12, CTH, CA14, GLUL, CA4, CA7	CA5B,CA12,CTH,CA14,GLUL
KEGG_TRYPTOPHAN_METABOLISM	0.0575816	0.162275	0.261664	-0.377547	-1.41755	38	IDO1, IDO2, ALDH2, TPH1, CYP1A2, AOX1, INMT, HAAO, CYP1A1, EHHADH, ACAT2, KYNU, ALDH7A1	IDO1,IDO2,ALDH2,TPH1,CYP1A2
KEGG_JAK_STAT_SIGNALING_PATHWAY	0.0133074	0.0575622	0.38073	-0.301597	-1.44142	134	IL22RA1, IL12A, PIK3R3, IL2RB, TPO, IFNA1, SOS1, IL15, IL7, PRLR, SOCS2, IFNE, LIFR, JAK2, IL11RA, SPRY4, IFNA8, IFNAR2, GHR, IL20RA, IFNK, MPL, GH1, LEPR, IL12B, IL13RA2, PIK3CG, IL2RG, IFNA21, IL10RA, IL21, PIK3CD, IL10RB, IL2, CBLB, IL12RB2, CNTFR, IL13, IL12RB1, IL6ST, IRF9, IFNAR1, SOCS4, IL26	IL22RA1,IL12A,PIK3R3,IL2RB,TPO
KEGG_TOLL_LIKE_RECEPTOR_SIGNALING_PATHWAY	0.00823229	0.0413687	0.38073	-0.33823	-1.52335	93	TLR3, CXCL11, IL12A, CXCL9, PIK3R3, TRAF6, IFNA1, MAP2K6, CXCL10, TLR7, TLR1, IFNA8, IFNAR2, CD86, TLR8, TLR4, LY96, CCL5, MAPK10, TLR2, TLR6, IL12B, PIK3CG, IKBKG, TICAM2, IFNA21, SPP1, PIK3CD, CD14, LBP, MAPK8	TLR3,CXCL11,IL12A,CXCL9,PIK3R3
KEGG_AUTOIMMUNE_THYROID_DISEASE	0.0301823	0.102071	0.352488	-0.40252	-1.52378	39	FASLG, GZMB, TPO, IFNA1, PRF1, IFNA8, CD86, HLA-A, IFNA21, TSHR, IL2, HLA-DRA, IL5, IFNA13, HLA-DMA, TG, HLA-E, CGA, CD28, CD40LG	FASLG,GZMB,TPO,IFNA1,PRF1
KEGG_BASAL_CELL_CARCINOMA	0.0109297	0.0508231	0.38073	-0.378524	-1.53494	55	WNT4, HHIP, AXIN2, SMO, TCF7L1, BMP2, FZD3, FZD4, FZD5, WNT11, PTCH1, FZD2, GLI3, FZD8, APC2, WNT3A, WNT2B, GLI1, WNT10B, WNT8A, PTCH2, LEF1, TCF7L2	WNT4,HHIP,AXIN2,SMO,TCF7L1
KEGG_GLYCOSAMINOGLYCAN_BIOSYNTHESIS_KERATAN_SULFATE	0.0437642	0.131293	0.321776	-0.531803	-1.54844	15	ST3GAL2, FUT8, B3GNT2, CHST4, CHST1, ST3GAL1, B4GAT1	ST3GAL2,FUT8,B3GNT2,CHST4,CHST1
KEGG_O_GLYCAN_BIOSYNTHESIS	0.024746	0.0902501	0.352488	-0.454645	-1.5884	29	GALNT18, GALNT17, GALNT9, GCNT3, GALNT14, ST3GAL2, GALNT10, GALNT2, ST3GAL1, GALNT4, GALNT16	GALNT18,GALNT17,GALNT9,GCNT3,GALNT14
KEGG_ALDOSTERONE_REGULATED_SODIUM_REABSORPTION	0.014175	0.0599214	0.38073	-0.426718	-1.61538	39	ATP1B2, SCNN1B, IRS1, IRS4, SCNN1G, PIK3R3, SGK1, PRKCB, IGF1, SLC9A3R2, PRKCA, PIK3CG, HSD11B1, FXYD2, PIK3CD	ATP1B2,SCNN1B,IRS1,IRS4,SCNN1G
KEGG_ASCORBATE_AND_ALDARATE_METABOLISM	0.0213104	0.0825777	0.352488	-0.579002	-1.61681	13	MIOX, ALDH2, UGT2B17, UGT2B11, ALDH7A1, ALDH1B1, ALDH9A1, UGT1A6	MIOX,ALDH2,UGT2B17,UGT2B11,ALDH7A1
KEGG_GRAFT_VERSUS_HOST_DISEASE	0.0154719	0.0639503	0.38073	-0.431313	-1.62011	37	KLRD1, FASLG, GZMB, KIR2DL3, KLRC1, PRF1, IL1A, CD86, HLA-A, KIR3DL2, KIR2DL1, IL2	KLRD1,FASLG,GZMB,KIR2DL3,KLRC1
KEGG_TASTE_TRANSDUCTION	0.00687499	0.0365356	0.407018	-0.416495	-1.63335	45	TAS2R50, TAS2R3, SCNN1B, TAS2R46, TRPM5, SCNN1G, TAS2R40, TAS1R1, PRKACB, TAS2R39, TAS2R10, TAS2R13	TAS2R50,TAS2R3,SCNN1B,TAS2R46,TRPM5
KEGG_DRUG_METABOLISM_CYTOCHROME_P450	0.00616065	0.0337024	0.407018	-0.413028	-1.6433	50	UGT2B17, CYP2C8, CYP1A2, AOX1, UGT2B11, GSTM5, ADH5, GSTM3, CYP3A7, ADH1B, GSTA4, GSTM4, ADH1A, FMO3, FMO2, ALDH3A1, FMO5, FMO1, MGST2, GSTP1, CYP2E1, ADH6, UGT1A6, MAOB, ADH1C	UGT2B17,CYP2C8,CYP1A2,AOX1,UGT2B11
KEGG_METABOLISM_OF_XENOBIOTICS_BY_CYTOCHROME_P450	0.00462046	0.0260426	0.407018	-0.421905	-1.66635	48	AKR1C2, AKR1C1, UGT2B17, CYP2C8, CYP1A2, UGT2B11, GSTM5, ADH5, CYP1A1, GSTM3, CYP3A7, ADH1B, GSTA4, GSTM4, ADH1A, EPHX1, AKR1C3	AKR1C2,AKR1C1,UGT2B17,CYP2C8,CYP1A2
KEGG_MATURITY_ONSET_DIABETES_OF_THE_YOUNG	0.0108913	0.0508231	0.38073	-0.609053	-1.70072	13	FOXA2, PAX6, HHEX, BHLHA15, HNF1B, GCK, NR5A2	FOXA2,PAX6,HHEX,BHLHA15,HNF1B
KEGG_NEUROACTIVE_LIGAND_RECEPTOR_INTERACTION	9.40614e-06	0.000194394	0.593325	-0.338038	-1.74569	238	GLRA1, HTR1A, CHRNA7, P2RY1, RXFP1, GRM1, NMUR2, GRIK2, CHRM1, AVPR1A, MLNR, GRIN2C, GPR83, HTR7, CYSLTR1, TBXA2R, GRIA4, NPY5R, CALCRL, HTR1E, GRIK4, PRLR, ADRB1, GZMA, F2, C3AR1, NMBR, LPAR6, CHRNA4, TRHR, GABRB3, HTR1F, CHRM3, GHR, BDKRB2, PTGIR, GRIN3A, GLP2R, BDKRB1, GH1, NR3C1, ADORA3, PRSS2, NMUR1, LEPR, GNRHR, TACR2, GRM8, MC1R, P2RY13, GCGR, NPY1R, FPR3, MTNR1A, HTR2B, GRIA3, RXFP2, ADCY…	GLRA1,HTR1A,CHRNA7,P2RY1,RXFP1
KEGG_HEDGEHOG_SIGNALING_PATHWAY	0.00113719	0.0081353	0.45506	-0.447085	-1.8001	54	WNT4, BMP8A, HHIP, SMO, BMP2, PRKACB, IHH, CSNK1G1, WNT11, LRP2, PTCH1, GLI3, CSNK1A1L, CSNK1G3, RAB23, WNT3A, WNT2B, GLI1, WNT10B, PRKX, WNT8A, PTCH2	WNT4,BMP8A,HHIP,SMO,BMP2
KEGG_INTESTINAL_IMMUNE_NETWORK_FOR_IGA_PRODUCTION	0.00103483	0.00793645	0.45506	-0.462343	-1.81315	45	MADCAM1, TNFSF13B, IL15, TNFRSF17, PIGR, CCL25, CCR9, AICDA, CD86, ITGA4, CXCL12, ICOSLG, IL2, TNFRSF13C, HLA-DRA, IL5, HLA-DMA, ICOS, TNFRSF13B, IL15RA, CCL27, CD28, CD40LG	MADCAM1,TNFSF13B,IL15,TNFRSF17,PIGR
KEGG_PRIMARY_IMMUNODEFICIENCY	0.000928965	0.00785397	0.477271	-0.514615	-1.90307	35	RAG1, CD19, RAG2, CD8A, AICDA, CD4, CD8B, IKBKG, IL2RG, CD3D, TNFRSF13C, PTPRC, BTK, CD3E, LCK, DCLRE1C, AIRE, ICOS, CD79A, TNFRSF13B, IL7R, CD40LG, CD40, UNG, TAP1, TAP2	RAG1,CD19,RAG2,CD8A,AICDA
KEGG_HEMATOPOIETIC_CELL_LINEAGE	6.15627e-05	0.000864502	0.538434	-0.433961	-1.91799	81	KIT, CD19, CD34, ITGA1, TPO, KITLG, IL7, FCGR1A, CD8A, IL11RA, CR2, CD38, IL1A, CD4, CD7, FLT3LG, CD8B, ITGA4, CD3D, CD36, FLT3, CD3G, FCER2, CD14, CSF1, IL1R2, CD2, HLA-DRA, ANPEP, MS4A1, DNTT, CD3E, IL5, CD37, GP1BA, GP5	KIT,CD19,CD34,ITGA1,TPO
KEGG_RETINOL_METABOLISM	0.000319683	0.00330339	0.498493	-0.49071	-1.92439	45	BCO1, ALDH1A1, RDH16, UGT2B17, CYP2C8, CYP1A2, CYP26B1, RDH12, UGT2B11, ADH5, CYP1A1, AWAT2, CYP3A7, ADH1B, ADH1A, CYP4A11	BCO1,ALDH1A1,RDH16,UGT2B17,CYP2C8
KEGG_COMPLEMENT_AND_COAGULATION_CASCADES	6.507e-05	0.000864502	0.538434	-0.465746	-1.94722	65	SERPIND1, F3, C1QA, A2M, C1QB, C1QC, TFPI, F2, C3AR1, MASP2, CR2, C2, BDKRB2, BDKRB1, SERPINA5, C1R, C4BPB, C8B, C1S, F5, PLAT, PROC, C7, C9, THBD, MASP1, SERPING1	SERPIND1,F3,C1QA,A2M,C1QB
KEGG_STEROID_HORMONE_BIOSYNTHESIS	0.000411272	0.00402614	0.498493	-0.526438	-1.97742	37	HSD17B6, CYP7B1, HSD3B1, AKR1C2, AKR1C1, CYP19A1, UGT2B17, UGT2B11, HSD17B3, HSD3B2, CYP1A1, CYP3A7, AKR1C3, HSD11B1, CYP17A1, CYP7A1, HSD17B12, HSD11B2	HSD17B6,CYP7B1,HSD3B1,AKR1C2,AKR1C1
KEGG_CYTOKINE_CYTOKINE_RECEPTOR_INTERACTION	2.35896e-12	2.19383e-10	0.898671	-0.428486	-2.21426	241	KIT, KDR, ACVR2A, IL22RA1, BMP2, FASLG, CXCL11, VEGFD, FLT1, IL12A, CXCL9, IL2RB, TNFSF13B, FLT4, CXCL13, TPO, XCL2, CXCR3, IFNA1, KITLG, IL15, TNFRSF17, IL7, PRLR, CXCR6, IFNE, CXCL10, LIFR, CCL2, CX3CR1, IL11RA, CCR5, TGFBR2, TNFSF10, EDA, ACVRL1, CCL25, CCR9, IFNA8, PLEKHO2, IFNAR2, GHR, XCR1, IL1A, CCL11, VEGFA, IL20RA, CCR1, FLT3LG, IFNK, PDGFB, MPL, CD27, GH1, CCL5, CCL21, LEPR, GDF5, TNFSF…	KIT,KDR,ACVR2A,IL22RA1,BMP2
KEGG_OLFACTORY_TRANSDUCTION	6.78965e-18	1.26288e-15	1.09593	-0.577523	-2.79928	145	OR4F16, OR4F3, CLCA2, OR56B1, OR13J1, OR2AE1, OR13G1, OR6T1, OR10A2, OR52H1, OR52I2, OR51I2, OR2F1, OR51I1, OR51B6, OR5K2, OR6V1, OR13D1, OR13C3, GNAL, OR2F2, OR13C4, PRKACB, OR1L4, OR5C1, OR51M1, OR13C5, OR51Q1, OR52D1, OR6F1, OR2D3, OR52K2, OR11L1, OR2W3, OR2A7, OR2H2, OR6B1, OR52I1, OR13C9, OR1L3, PRKG1, OR2A25, OR2A5, OR1N1, OR11H4, OR2L8, OR52B2, OR2T8, OR9A2, OR6X1, OR2L3, OR52W1, OR7C1, OR…	OR4F16,OR4F3,CLCA2,OR56B1,OR13J1

## Sheet: Supple_T_3
Supplementary Table 3. Gene Ontology (biological process) analysis between SUVmax high group and SUVmax low group
pathway	pval	padj	log2err	ES	NES	size	leadingEdge	rep_genes
GOBP_RIBOSOME_BIOGENESIS	6.43335e-25	2.38516e-21	1.29512	0.512907	2.72581	292	DDX21, NOP14, GPATCH4, NOM1, WDR12, DHX37, GNL2, USP36, LAS1L, MYBBP1A, GTPBP4, RRS1, CUL4A, DHX30, RBFA, FTSJ3, SBDS, RPP38, TRAF7, PPAN, NOC2L, NOL6, MRM1, RPS8, UTP18, NOP9, RRP9, RIOK3, DDX47, EIF4A3, NPM1, DDX27, PDCD11, PA2G4, AATF, NOP16, RPUSD4, REXO4, NOB1, EFL1, BMS1, WDR55, WDR74, NOP56, NLE1, RRP12, MRTO4, RRP1, FBLL1, ZNF622, EXOSC5, EMG1, DKC1, UTP3, WDR43, RCL1, LTO1, WDR46, KRI1, …	DDX21,NOP14,GPATCH4,NOM1,WDR12
GOBP_RIBONUCLEOPROTEIN_COMPLEX_BIOGENESIS	1.11983e-30	8.30355e-27	1.43903	0.495685	2.71522	411	DDX21, NOP14, GPATCH4, NOM1, EIF3A, WDR12, DHX37, GNL2, USP36, LAS1L, MYBBP1A, GTPBP4, RRS1, CUL4A, DHX30, RBFA, FTSJ3, LSM4, SBDS, PRPF18, RPP38, CLNS1A, SART3, TRAF7, PPAN, NOC2L, NOL6, MRM1, RPS8, UTP18, NOP9, RRP9, RIOK3, DDX47, EIF4A3, NPM1, DDX27, SRPK2, PDCD11, PA2G4, AATF, EIF2S2, NOP16, RPUSD4, REXO4, NOB1, EFL1, BMS1, WDR55, WDR74, NOP56, HSP90AA1, RUVBL2, PRPF19, NLE1, RRP12, MRTO4, RR…	DDX21,NOP14,GPATCH4,NOM1,EIF3A
GOBP_RRNA_METABOLIC_PROCESS	6.20552e-20	6.57342e-17	1.15122	0.500678	2.58913	251	DDX21, NOP14, NCL, WDR12, DHX37, USP36, LAS1L, GTPBP4, RRS1, SMARCA4, RBFA, FTSJ3, SBDS, RPP38, PPAN, NOL6, MRM1, RPS8, UTP18, NOP9, RRP9, TCOF1, RIOK3, DDX47, EIF4A3, DDX27, PDCD11, PA2G4, RPUSD4, REXO4, NOB1, BMS1, WDR55, WDR74, NOP56, RRP12, MRTO4, RRP1, FBLL1, EXOSC5, EMG1, DKC1, UTP3, WDR43, RCL1, SLFN13, WDR46, KRI1, MTERF4, UTP4, RPS6, MTOR, UTP25, NAT10, WBP11, RPL7A, RRP1B, NVL, IMP3, RP…	DDX21,NOP14,NCL,WDR12,DHX37
GOBP_RIBOSOMAL_LARGE_SUBUNIT_BIOGENESIS	1.77911e-10	5.27683e-08	0.826657	0.60744	2.55395	70	WDR12, LAS1L, GTPBP4, RRS1, DHX30, FTSJ3, TRAF7, PPAN, NOC2L, NPM1, NOP16, WDR74, NLE1, MRTO4, ZNF622, LTO1, RPL23A, RPL3, RPL7A, NVL, RPL14, GTF3A, RRP15, NHP2, PES1, RSL1D1, RPL26, RPLP0, ZNHIT3, RPF2, RPL11, NSA2, BOP1, RPL38, RPL26L1, EBNA1BP2	WDR12,LAS1L,GTPBP4,RRS1,DHX30
GOBP_RIBOSOMAL_SMALL_SUBUNIT_BIOGENESIS	2.14132e-10	5.88069e-08	0.826657	0.606065	2.54817	70	NOP14, NOM1, DHX37, RRS1, RPS8, NOP9, RIOK3, NPM1, NOB1, BMS1, EMG1, UTP3, RCL1, WDR46, KRI1, UTP4, RPS6, UTP25, NAT10, RPS17, LTV1, TBL3, RPS5, TSR1, UTP20, RPS16, ERAL1, RPS28, BYSL, TSR3, PRKDC, SRFBP1, RPL38, RPSA, UTP6, WDR3, MRPS7	NOP14,NOM1,DHX37,RRS1,RPS8
GOBP_CYTOPLASMIC_TRANSLATION	8.18495e-14	4.3351e-11	0.954542	0.518702	2.5142	143	YBX3, EIF3A, RPS2, CPEB1, EIF4G1, SLBP, RPS8, FTSJ1, EIF2B3, EIF2S2, PABPC1, RPL8, DRG2, RPS6, MTOR, RPL23A, RPL3, EIF3D, RPL7A, CNBP, RPL19, PKM, RPS18, RPL14, RPS17, HNRNPU, RPS5, EIF2D, RPL41, RPL28, MIF4GD, RPL36, RPL12, DPH6, EIF4A2, RPL26, RPLP0, UNK, RPS16, RPS28, RPL23, RPL17, YBX1, DPH7, RPL27, RPL11, EIF4B, RPL4, CSDE1, ZC3H15, RBM4, RPL37, RPL38, PAIP1, DPH5, RPSA, RPL26L1, EIF3I, EIF2…	YBX3,EIF3A,RPS2,CPEB1,EIF4G1
GOBP_DNA_REPLICATION_INITIATION	8.01357e-08	1.08038e-05	0.704976	0.658843	2.44843	38	CDT1, CDC45, MCM4, WRNIP1, MCM2, MCM3, CIZ1, MCM7, POLA1, MCM6, MCIDAS, CDC6, CDC34, POLA2, MCM5, ORC6, ORC1, TICRR, CCNE1, LRWD1, MCM10, KAT7, TOPBP1, GMNC, PRIM1	CDT1,CDC45,MCM4,WRNIP1,MCM2
GOBP_DNA_DEPENDENT_DNA_REPLICATION	3.99099e-13	1.97288e-10	0.932595	0.496284	2.43186	160	DDX21, TIMELESS, CDT1, CDC45, MCM4, WRNIP1, DNAJA3, MCM2, EME1, MCM3, POLE, CIZ1, MCM7, POLD1, SRPK2, POLG, STOML2, WDHD1, FEN1, POLA1, MCM6, MCMBP, RFC5, RRM1, LIG1, TRAIP, GINS2, HMGA1, CHTF18, UPF1, RECQL4, DDX23, RFC3, DACH1, MCIDAS, RFC2, CDC6, CDC34, POLA2, SIRT7, LIG3, ZPR1, ALYREF, MCM5, ORC6, TWNK, ENDOG, DONSON, CDK9, OOEP, PCNA, RECQL5, ORC1, RTEL1, POLG2, GINS1, TICRR, RFWD3, CCNE1, T…	DDX21,TIMELESS,CDT1,CDC45,MCM4
GOBP_PROTEIN_DNA_COMPLEX_DISASSEMBLY	5.72198e-07	5.30356e-05	0.659444	0.771226	2.38512	18	SMARCE1, SMARCA4, SMARCD2, SET, SSRP1, SMARCC2, HMGA1, GRWD1, MYC, SUPT16H, SMARCC1, SMARCD3, RPL23, SMARCB1	SMARCE1,SMARCA4,SMARCD2,SET,SSRP1
GOBP_DNA_REPLICATION	3.33528e-16	2.24828e-13	1.0377	0.451165	2.37866	278	DDX21, CHAF1A, TIMELESS, CDT1, CDC45, MCM4, WRNIP1, DNAJA3, MCM2, GTPBP4, EME1, MCM3, POLE, CIZ1, SET, MCM7, POLD1, INO80E, CHAF1B, SRPK2, POLG, RNASEH2A, STOML2, WDHD1, FEN1, RUVBL2, POLA1, MCM6, MCMBP, SSRP1, DTD1, RFC5, RRM1, LIG1, TRAIP, GINS2, HMGA1, CHTF18, UPF1, JADE2, FAF1, YY1, POLH, NAP1L1, UCN, RECQL4, GRWD1, DDX23, RFC3, BCAR3, DACH1, EREG, ATF1, MCIDAS, RFC2, REPIN1, CDC6, CDC34, POL…	DDX21,CHAF1A,TIMELESS,CDT1,CDC45
GOBP_MATURATION_OF_SSU_RRNA	2.57672e-07	2.69104e-05	0.674963	0.599386	2.36362	48	NOP14, DHX37, RRS1, RPS8, NOP9, RIOK3, NOB1, BMS1, UTP3, RCL1, WDR46, KRI1, UTP4, UTP25, NAT10, TBL3, TSR1, UTP20, RPS16, RPS28, BYSL, TSR3, SRFBP1, UTP6, WDR3	NOP14,DHX37,RRS1,RPS8,NOP9
GOBP_CHROMATIN_DISASSEMBLY	1.11439e-06	9.60836e-05	0.643552	0.763589	2.3615	18	SMARCE1, SMARCA4, PADI2, SMARCD2, SET, SSRP1, SMARCC2, HMGA1, GRWD1, SUPT16H, SMARCC1, SMARCD3, SMARCB1	SMARCE1,SMARCA4,PADI2,SMARCD2,SET
GOBP_LYSOSOMAL_TRANSPORT	5.09319e-10	1.21826e-07	0.801216	0.506275	2.36004	115	ANKFY1, SNX27, PLEKHM1, MGRN1, HMGXB4, HGS, NPC1, GGA3, IGF2R, CLEC16A, TRAK1, AP3D1, VPS11, CHMP5, CHMP2A, RAB7A, GAK, M6PR, VPS41, HSPA8, VPS18, CHMP4C, LYST, NAGPA, CHMP4A, LAMP1, PSAP, EPG5, CHMP7, HOOK1, VCP, CACNG4, ARL8B, RILP, GNPTAB, VPS52, SORT1, ALS2, CCDC91, TSG101, CLN3, TGFBRAP1, RBSN, PCDHGA3, VPS53, UBXN6, HOOK2, USE1, SCARB2, SNAPIN	ANKFY1,SNX27,PLEKHM1,MGRN1,HMGXB4
GOBP_DNA_INTEGRITY_CHECKPOINT_SIGNALING	6.62492e-10	1.53512e-07	0.801216	0.495096	2.34562	121	TIMELESS, E2F1, CDT1, CDC45, EME1, CUL4A, GIGYF2, FBXO31, THOC5, PLK3, WDR76, PRPF19, FANCD2, XPC, MUC1, CLOCK, UIMC1, CEP63, ERCC6, CDC6, SYF2, BRCA1, INTS7, CDKN1B, MSH2, BRIP1, DONSON, RPL26, TAOK3, DTL, PTPN11, ORC1, BRCC3, BRSK1, CHEK1, WAC, TICRR, RFWD3, HINFP, MUS81, CDK5RAP3, TAOK1, CHEK2, PRKDC, BABAM1, CRY1, CCAR2, TOPBP1, CLSPN, CCND1, RHNO1, TP53BP1, RAD1, MAP3K20	TIMELESS,E2F1,CDT1,CDC45,EME1
GOBP_CELL_CYCLE_CHECKPOINT_SIGNALING	8.60969e-12	3.19204e-09	0.875325	0.476447	2.34056	167	TIMELESS, IK, E2F1, CDT1, CDC45, ZFYVE19, EME1, CUL4A, NSUN2, LCMT1, GIGYF2, FBXO31, THOC5, PLK3, TPR, WDR76, KLHL22, PRPF19, MAD1L1, FANCD2, XPC, MUC1, CHMP4C, ZWINT, NABP2, CLOCK, PLK5, BUB3, UIMC1, KNTC1, CEP63, CHFR, ERCC6, CDC6, SYF2, BRCA1, INTS7, CDKN1B, MSH2, BRIP1, DONSON, RPL26, TAOK3, DTL, PTPN11, ORC1, TRIP13, BRCC3, BRSK1, CHEK1, WAC, TICRR, RFWD3, HINFP, MAD2L1, MUS81, CDK5RAP3, ZNF…	TIMELESS,IK,E2F1,CDT1,CDC45
GOBP_MRNA_PROCESSING	2.49491e-21	3.08329e-18	1.19534	0.424034	2.33747	448	IK, FXR1, NCL, TSEN54, CPEB1, RBM17, EFTUD2, NONO, LSM4, PRPF18, SLBP, CDK11B, NCBP2, SUPT6H, HNRNPF, CLNS1A, SART3, DHX8, PLRG1, HSF1, ZBTB7A, FAM50A, THOC5, DDX47, TBRG4, EIF4A3, SRPK2, PDCD11, SRRT, HNRNPA1, FIP1L1, CLASRP, SYMPK, PRPF19, RBM10, KHSRP, GRSF1, KHDC4, ESRP1, AHCYL1, PRPF6, SF3B2, FXR2, PPP1R8, PABPC1, YTHDC1, HSPA8, RPRD1A, NSRP1, SUPT5H, APOBEC2, DHX15, HNRNPA2B1, PAF1, HNRNPC,…	IK,FXR1,NCL,TSEN54,CPEB1
GOBP_MATURATION_OF_SSU_RRNA_FROM_TRICISTRONIC_RRNA_TRANSCRIPT_SSU_RRNA_5_8S_RRNA_LSU_RRNA	6.01261e-07	5.50414e-05	0.659444	0.644743	2.33738	35	NOP14, DHX37, RRS1, RPS8, NOP9, BMS1, UTP3, RCL1, WDR46, KRI1, UTP4, UTP25, TBL3, TSR1, UTP20, RPS16, BYSL	NOP14,DHX37,RRS1,RPS8,NOP9
GOBP_RIBONUCLEOPROTEIN_COMPLEX_SUBUNIT_ORGANIZATION	2.04134e-12	9.46032e-10	0.898671	0.469453	2.33284	178	EIF3A, RRS1, DHX30, LSM4, PRPF18, CLNS1A, SART3, TRAF7, PPAN, DHX8, SRPK2, EIF2S2, HSP90AA1, RUVBL2, PRPF19, NLE1, MRTO4, KHDC4, PRPF6, HSP90AB1, YTHDC1, DDX23, RPL23A, RPL3, TXNL4A, RBM5, SNRPD1, XAB2, PSIP1, CELF4, RPS5, SART1, EIF2D, SNRNP200, USP39, SFSWAP, TAF9, SRSF9, PUF60, CPSF6, SF3A3, PRMT5, LSM2, KLC1, PRPF8, RPLP0, VCP, ZNHIT3, ERAL1, RPS28, PRPF31, PRKRA, RPF2, SNRPB, USP4, RPL11, EI…	EIF3A,RRS1,DHX30,LSM4,PRPF18
GOBP_RNA_SPLICING	5.32345e-19	3.94734e-16	1.12391	0.424899	2.31779	391	IK, FXR1, NCL, TSEN54, RBM17, EFTUD2, NONO, LSM4, PRPF18, NCBP2, SUPT6H, HNRNPF, CLNS1A, SART3, PDCD7, DHX8, PLRG1, ZBTB7A, FAM50A, THOC5, DDX47, EIF4A3, SRPK2, HNRNPA1, CLASRP, PRPF19, RBM10, KHSRP, GRSF1, KHDC4, ESRP1, PRPF6, SF3B2, FXR2, PPP1R8, PABPC1, YTHDC1, HSPA8, NSRP1, DHX15, HNRNPA2B1, HNRNPC, RP9, TAF15, SCAF1, PQBP1, DDX23, C1QBP, DDX41, TXNL4A, WBP11, RBM5, DDX39A, RBMX, SFPQ, RBM25,…	IK,FXR1,NCL,TSEN54,RBM17
GOBP_RIBOSOME_ASSEMBLY	1.45921e-07	1.74517e-05	0.690132	0.567324	2.3168	58	DHX37, RRS1, DHX30, SBDS, TRAF7, PPAN, NPM1, EFL1, NLE1, MRTO4, MTERF4, C1QBP, RPL23A, RPL3, RPS5, RPLP0, ERAL1, RPS28, RPF2, RPL11, BOP1, PRKDC, RPL38, RPSA, MRPS7	DHX37,RRS1,DHX30,SBDS,TRAF7
GOBP_DNA_UNWINDING_INVOLVED_IN_DNA_REPLICATION	2.86096e-06	0.000223306	0.627257	0.713069	2.31553	22	CDC45, MCM4, MCM2, MCM3, MCM7, MCM6, GINS2, HMGA1, RECQL4, MCM5, TWNK, RECQL5, GINS1	CDC45,MCM4,MCM2,MCM3,MCM7
GOBP_VACUOLAR_TRANSPORT	2.43632e-10	6.22942e-08	0.814036	0.473029	2.30892	148	BECN1, ANKFY1, SNX27, PLEKHM1, MGRN1, HMGXB4, HGS, NPC1, GGA3, STAM, IGF2R, CLEC16A, TRAK1, AP3D1, VPS11, CHMP5, CHMP2A, RAB7A, GAK, M6PR, VPS41, HSPA8, VPS18, CHMP4C, LYST, VPS13D, NAGPA, CHMP4A, LAMP1, PSAP, EPG5, CHMP7, HOOK1, VCP, CACNG4, ARL8B, RILP, GNPTAB, VPS52, VPS13C, SORT1, PTPN23, ALS2, CCDC91, VTI1A, TSG101, CLN3, SNF8, TGFBRAP1, RBSN, PCDHGA3, VPS53, UBXN6, HOOK2, USE1, SCARB2, SNAP…	BECN1,ANKFY1,SNX27,PLEKHM1,MGRN1
GOBP_MRNA_CIS_SPLICING_VIA_SPLICEOSOME	9.25065e-06	0.000601698	0.593325	0.687094	2.29374	24	RBM17, NCBP2, CLNS1A, DDX23, WBP11, PSIP1, SART1, PRPF40B, SNRNP200, SFSWAP, PRPF40A, PRPF4B, CACTIN, WBP4, SF3A1, SRSF1, DCPS, RBM22, SRSF12, CWC15	RBM17,NCBP2,CLNS1A,DDX23,WBP11
GOBP_REGULATION_OF_MACROAUTOPHAGY	1.88705e-10	5.38172e-08	0.826657	0.467359	2.28727	154	BAG3, BECN1, USP36, PIP4K2B, VDAC1, NPC1, CERS1, RNF41, CLEC16A, EXOC7, SLC25A4, LARP1, UBQLN1, ATP6V1G1, EXOC4, UBQLN4, SUPT5H, TBC1D25, GAPDH, MAP3K7, MTOR, ATP6V0A1, ATG2A, VPS13D, FYCO1, ERN1, ATP6V1B1, POLDIP2, UBQLN2, AKT1, RIPK2, NRBP2, OPTN, HTT, PIP4K2C, CHMP4A, RAB3GAP2, TECPR1, CAPN1, GBA, CDK5, RUBCN, WDR45, AMBRA1, EHMT2, ATP6V0A2, WAC, VPS13C, ATP6V1C1, ATP6V1B2, SESN2, SNX30, SMCR8…	BAG3,BECN1,USP36,PIP4K2B,VDAC1
GOBP_NUCLEOSOME_ORGANIZATION	2.07589e-08	3.07855e-06	0.733762	0.509205	2.26937	94	CHAF1A, SMARCE1, MCM2, DNAJC9, HMGB2, SMARCA4, SETSIP, MIS18A, SMARCD2, SUPT6H, SET, SART3, INO80E, CHAF1B, ANP32B, NPM1, ASF1B, RUVBL2, SSRP1, SMARCC2, PAF1, HMGA1, YY1, NAP1L1, GRWD1, CHD5, MCM3AP, ANP32E, SUPT16H, PADI4, SMARCC1, SMARCD3, TSPYL2, SMARCB1, CTCF, VPS72, CENPP, SRCAP, LIN54, KAT6A, NASP, BAZ1A	CHAF1A,SMARCE1,MCM2,DNAJC9,HMGB2
GOBP_HISTONE_H3_ACETYLATION	1.33209e-07	1.67414e-05	0.690132	0.532249	2.26394	73	WBP2, TAF4, TAF6, JADE2, MAP3K7, SUPT3H, TADA1, ATXN7L3, LIF, SGF29, KAT2A, USP22, MCM3AP, BRCA1, TAF9, HDAC5, BRPF3, TAF7, TAF5L, RAPGEF3, ING5, JADE3, ING4, SMARCB1, CRTC2, CHEK1, TAF10, BRPF1, KAT7, TRRAP, BRD1, LDB1, MEAF6, PIH1D1, KAT6A, KAT8, BRCA2, TAF12, KAT6B, TADA3	WBP2,TAF4,TAF6,JADE2,MAP3K7
GOBP_NCRNA_METABOLIC_PROCESS	1.21329e-19	1.12457e-16	1.14219	0.406085	2.25233	484	DDX21, NOP14, ELL3, EARS2, NCL, WDR12, DHX37, TSEN54, AARSD1, USP36, LAS1L, GTPBP4, RRS1, SMARCA4, NSUN2, RBFA, FTSJ3, SBDS, WDR4, RPP38, PPAN, NOL6, MRM1, RPS8, UTP18, NOP9, TYW1, RRP9, TCOF1, RIOK3, DDX47, EIF4A3, DDX27, PDCD11, PA2G4, FTSJ1, TRMT1, THUMPD3, SRRT, TRMT11, RPUSD4, REXO4, XPO5, ADAT3, NOB1, VARS2, BMS1, WDR55, WDR74, NOP56, RRP12, KHSRP, MRTO4, GRSF1, RRP1, DTD1, FBLL1, CC2D1A, E…	DDX21,NOP14,ELL3,EARS2,NCL
GOBP_AUTOPHAGY_OF_MITOCHONDRION	2.33144e-07	2.52329e-05	0.690132	0.509955	2.2457	86	BECN1, FBXW7, USP36, CTTN, VDAC1, SQSTM1, CERS1, RNF41, ATG9A, HK2, SLC25A4, GSK3A, CDC37, MAP1LC3B, MFN2, WDR45B, RETREG1, ATG2A, VPS13D, CSNK2A2, OPTN, HTT, GABARAPL1, ULK2, ARFIP2, SREBF2, ATG4B, GBA, WDR45, AMBRA1, VPS13C, ATP5IF1, FIS1, MAP1LC3B2	BECN1,FBXW7,USP36,CTTN,VDAC1
GOBP_NCRNA_PROCESSING	4.94642e-16	3.05648e-13	1.02767	0.414305	2.24278	367	DDX21, NOP14, WDR12, DHX37, TSEN54, USP36, LAS1L, GTPBP4, RRS1, NSUN2, RBFA, FTSJ3, SBDS, WDR4, RPP38, PPAN, NOL6, MRM1, RPS8, UTP18, NOP9, TYW1, RRP9, RIOK3, DDX47, EIF4A3, DDX27, PDCD11, PA2G4, FTSJ1, TRMT1, THUMPD3, SRRT, TRMT11, RPUSD4, REXO4, ADAT3, NOB1, BMS1, WDR55, WDR74, NOP56, RRP12, MRTO4, GRSF1, RRP1, FBLL1, EXOSC5, EMG1, INTS11, DKC1, HNRNPA2B1, AARS2, INTS1, PUS1, UTP3, WDR43, RCL1,…	DDX21,NOP14,WDR12,DHX37,TSEN54
GOBP_DNA_STRAND_ELONGATION	8.59465e-06	0.000574138	0.593325	0.602188	2.23703	37	MCM4, MCM3, POLE, MCM7, INO80E, RAD50, RUVBL2, POLA1, LIG1, YY1, RFC3, LIG3, PCNA, TERT, GINS1	MCM4,MCM3,POLE,MCM7,INO80E
GOBP_SELECTIVE_AUTOPHAGY	4.39358e-07	4.23096e-05	0.674963	0.51755	2.22332	75	BAG3, BECN1, ATG16L1, VDAC1, SQSTM1, CERS1, RNF41, SLC25A4, RAB7A, UBQLN1, CDC37, MAP1LC3B, MFN2, RETREG1, ATG2A, VPS13D, RIPK2, OPTN, HTT, ULK2, STBD1, ARFIP2, ATG4B, DDRGK1, AMBRA1, VPS13C, SESN2, RNF31, MAPK3, WIPI2, UFC1, SLC25A5, ATG4D, LRBA, HUWE1	BAG3,BECN1,ATG16L1,VDAC1,SQSTM1
GOBP_REGULATION_OF_MRNA_PROCESSING	1.64285e-08	2.48607e-06	0.733762	0.458543	2.20427	134	FXR1, NCL, CPEB1, CDK11B, NCBP2, SUPT6H, HSF1, ZBTB7A, SRPK2, HNRNPA1, PRPF19, RBM10, AHCYL1, FXR2, YTHDC1, HSPA8, NSRP1, SUPT5H, HNRNPA2B1, PAF1, C1QBP, RBM5, RBMX, RBM25, HNRNPU, SAFB, CELF4, JMJD6, NELFE, CDK11A, SFSWAP, ZFP36L1, IWS1, SRSF9, PUF60, CPSF6, RBM39, CDK9, RBM42, SRRM1, PRDX6, NUP98, RNF40, DAZAP1, U2AF2, PTBP1, SAFB2, SF3B4, SNW1, ZC3H14, CPSF7, SRSF7, RNPS1, RBM4	FXR1,NCL,CPEB1,CDK11B,NCBP2
GOBP_NEGATIVE_REGULATION_OF_MRNA_PROCESSING	1.79896e-05	0.00100514	0.57561	0.633516	2.19422	29	RBM10, SUPT5H, HNRNPA2B1, C1QBP, RBMX, CELF4, NELFE, SFSWAP, SRSF9, CDK9, RBM42, RNF40, U2AF2, PTBP1, ZC3H14, SRSF7, RNPS1	RBM10,SUPT5H,HNRNPA2B1,C1QBP,RBMX
GOBP_REGULATION_OF_MRNA_POLYADENYLATION	5.25587e-05	0.00234773	0.557332	0.683682	2.1846	20	CPEB1, NCBP2, HSF1, YTHDC1, SUPT5H, NELFE, CPSF6, CDK9, RNF40, ZC3H14, CPSF7, SNRPA, VIRMA, RNF20	CPEB1,NCBP2,HSF1,YTHDC1,SUPT5H
GOBP_RIBOSOMAL_LARGE_SUBUNIT_ASSEMBLY	4.24864e-05	0.00196898	0.557332	0.641531	2.17997	25	RRS1, DHX30, TRAF7, PPAN, NLE1, MRTO4, RPL23A, RPL3, RPLP0, RPF2, RPL11, BOP1, RPL38	RRS1,DHX30,TRAF7,PPAN,NLE1
GOBP_RNA_LOCALIZATION	1.35798e-09	2.87698e-07	0.788187	0.433739	2.1579	187	SMG5, NUP188, HNRNPAB, MYO1C, KPNB1, NSUN2, SLBP, NCBP2, ATXN2, SUPT6H, NOL6, HSF1, THOC5, BICD1, NPM1, CKAP5, TPR, BICD2, XPO5, HNRNPA1, PEG10, DDX19A, RUVBL2, KHSRP, PRPF6, YTHDC1, UPF3A, DKC1, HNRNPA2B1, CCT7, POM121C, UPF1, YY1, DDX39A, RAE1, SEC13, EIF5A, HNRNPU, MVP, CCT3, NHP2, EXOSC10, MCM3AP, ZFP36L1, IWS1, ALYREF, CCT8, CPSF6, AHCTF1, LRPPRC, NUP62, GLE1, CCT5, AKAP8L, ZNHIT3, NUP85, TS…	SMG5,NUP188,HNRNPAB,MYO1C,KPNB1
GOBP_RNA_SPLICING_VIA_TRANSESTERIFICATION_REACTIONS	3.30952e-12	1.36334e-09	0.898671	0.407507	2.15654	283	IK, FXR1, NCL, RBM17, EFTUD2, LSM4, PRPF18, NCBP2, HNRNPF, CLNS1A, SART3, DHX8, PLRG1, ZBTB7A, EIF4A3, SRPK2, HNRNPA1, PRPF19, RBM10, KHSRP, KHDC4, PRPF6, SF3B2, FXR2, PABPC1, YTHDC1, HSPA8, NSRP1, HNRNPA2B1, HNRNPC, PQBP1, DDX23, C1QBP, DDX41, TXNL4A, WBP11, RBM5, DDX39A, RBMX, SFPQ, RBM25, GPKOW, HNRNPR, SNRPD1, HNRNPU, XAB2, PSIP1, CELF4, SART1, PRPF40B, JMJD6, SYF2, C9orf78, SNRNP200, DHX16, …	IK,FXR1,NCL,RBM17,EFTUD2
GOBP_CHROMATIN_ASSEMBLY_OR_DISASSEMBLY	1.49493e-08	2.30936e-06	0.733762	0.442745	2.15512	147	CHAF1A, AXIN1, IPO4, MPHOSPH8, SMARCE1, MCM2, DNAJC9, HMGB2, SMARCA4, SETSIP, MIS18A, PADI2, SMARCD2, SET, SART3, NOC2L, CHAF1B, ANP32B, SAMD1, SCMH1, NPM1, TPR, UBN1, ASF1B, SSRP1, SMARCC2, PAF1, HMGA1, DNMT1, PHF8, SIRT2, NAP1L1, GRWD1, BAZ2A, BEND3, CTBP1, BAHD1, EZH2, HDAC5, SETDB1, MORC2, SUPT16H, HELLS, PADI4, SMARCC1, HDAC8, SMARCD3, ASIP, TSPYL2, SMARCB1, HIRIP3	CHAF1A,AXIN1,IPO4,MPHOSPH8,SMARCE1
GOBP_PLASMA_MEMBRANE_TUBULATION	4.17254e-05	0.00195819	0.557332	0.686882	2.15468	19	PACSIN3, PACSIN1, PLEKHM2, DNM2, WASL, WHAMM, PACSIN2, CHMP4A, EHD2, FNBP1L, SNX9	PACSIN3,PACSIN1,PLEKHM2,DNM2,WASL
GOBP_DNA_STRAND_ELONGATION_INVOLVED_IN_DNA_REPLICATION	5.05898e-05	0.00228734	0.557332	0.73371	2.15284	15	MCM4, MCM3, POLE, MCM7, POLA1, LIG1, RFC3, LIG3, PCNA, GINS1	MCM4,MCM3,POLE,MCM7,POLA1
GOBP_AMINO_ACID_ACTIVATION	3.62684e-05	0.00175771	0.557332	0.625341	2.15125	26	EARS2, AARSD1, VARS2, AARS2, CARS2, WARS2, FARSB, TARS2, LRRC47, NARS2, FARSA, IARS2, HARS2, GATB, QRSL1, DALRD3, DARS2, SARS2, LARS2, PARS2	EARS2,AARSD1,VARS2,AARS2,CARS2
GOBP_NUCLEOLAR_LARGE_RRNA_TRANSCRIPTION_BY_RNA_POLYMERASE_I	6.49144e-05	0.00273489	0.538434	0.728278	2.1369	15	NCL, SMARCA4, TCOF1, MTOR, SIRT7, SMARCB1, PWP1, DDX11, POLR1E, PIH1D1, IPPK, DEDD	NCL,SMARCA4,TCOF1,MTOR,SIRT7
GOBP_MACROAUTOPHAGY	2.7161e-12	1.1847e-09	0.898671	0.398809	2.12714	301	BAG3, BECN1, PLEKHM1, USP36, PACS2, ATG16L1, HGS, PIP4K2B, VDAC1, NPC1, SQSTM1, CERS1, RNF41, ATG9A, STAM, ATP2A2, CLEC16A, EXOC7, ATG101, SLC25A4, PGAM5, CHMP5, LARP1, CHMP2A, RAB7A, UBQLN1, CDC37, MAP1LC3B, VPS41, ATP6V1G1, EXOC4, UBQLN4, SUPT5H, TBC1D25, CHMP4C, MFN2, GAPDH, MAP3K7, MTOR, WDR45B, RETREG1, ATP6V0A1, ATG2A, VPS13D, NBR1, FYCO1, ERN1, ATP6V1B1, POLDIP2, UBQLN2, AKT1, RIPK2, NRBP2…	BAG3,BECN1,PLEKHM1,USP36,PACS2
GOBP_MITOTIC_CELL_CYCLE_CHECKPOINT_SIGNALING	1.9558e-07	2.19731e-05	0.690132	0.444403	2.1239	128	IK, CDT1, ZFYVE19, EME1, LCMT1, GIGYF2, FBXO31, PLK3, TPR, KLHL22, MAD1L1, FANCD2, XPC, MUC1, CHMP4C, ZWINT, NABP2, PLK5, BUB3, UIMC1, KNTC1, CHFR, CDC6, SYF2, BRCA1, CDKN1B, MSH2, DONSON, RPL26, TAOK3, DTL, ORC1, TRIP13, BRCC3, BRSK1, CHEK1, WAC, TICRR, RFWD3, MAD2L1, MUS81, CDK5RAP3, ZNF207, TAOK1, CHEK2, PRKDC, BABAM1, TOPBP1, CLSPN, BUB1B, CCND1, BUB1, MAP3K20	IK,CDT1,ZFYVE19,EME1,LCMT1
GOBP_MATURATION_OF_5_8S_RRNA	3.0695e-05	0.00156968	0.557332	0.582982	2.11348	35	NOP14, WDR12, LAS1L, RRS1, FTSJ3, NOP9, RCL1, KRI1, RRP15, EXOSC10, PES1, UTP20, EXOSC9, NSA2, BOP1, PRKDC, EXOSC7, URB1, EXOSC4, MAK16, EXOSC8, EXOSC2, RPS21	NOP14,WDR12,LAS1L,RRS1,FTSJ3
GOBP_PROTEIN_DNA_COMPLEX_SUBUNIT_ORGANIZATION	6.79431e-09	1.22878e-06	0.761461	0.427751	2.10983	170	CHAF1A, CDT1, CDC45, SMARCE1, MCM2, DNAJC9, HMGB2, SMARCA4, SETSIP, MIS18A, SMARCD2, SUPT6H, SET, SART3, INO80E, CHAF1B, ANP32B, NPM1, TAF4, ASF1B, RUVBL2, SSRP1, SMARCC2, TAF1, TAF6, PAF1, HMGA1, TBP, YY1, NAP1L1, GRWD1, BAZ2A, CENPK, CHD5, MYC, KNTC1, CENPH, MCM3AP, ANP32E, TAF9, SUPT16H, TAF7, HELLS, PADI4, SMARCC1, SMARCD3, TSPYL2, RPL23, SMARCB1, RNF4, TAF10, POGZ, POLR1E, CTCF, VPS72, BRF2,…	CHAF1A,CDT1,CDC45,SMARCE1,MCM2
GOBP_DOUBLE_STRAND_BREAK_REPAIR_VIA_BREAK_INDUCED_REPLICATION	0.000219114	0.00706404	0.518848	0.761756	2.10379	12	CDC45, MCM4, MCM2, MCM3, MCM7, MCM6, GINS2, MCM5, MUS81	CDC45,MCM4,MCM2,MCM3,MCM7
GOBP_MITOPHAGY	7.06661e-05	0.00294376	0.538434	0.582864	2.09965	33	BECN1, VDAC1, SQSTM1, CERS1, RNF41, SLC25A4, CDC37, MAP1LC3B, MFN2, RETREG1, VPS13D, OPTN, ARFIP2, ATG4B, AMBRA1, VPS13C, SLC25A5, ATG4D, LRBA, HUWE1, TSC2, PINK1	BECN1,VDAC1,SQSTM1,CERS1,RNF41
GOBP_REGULATION_OF_MRNA_METABOLIC_PROCESS	4.49371e-11	1.44873e-08	0.851339	0.398082	2.09879	278	YBX3, FXR1, E2F1, NCL, HNRNPAB, CPEB1, GTPBP1, PATL1, CDK11B, NCBP2, SUPT6H, MYEF2, GIGYF2, HSF1, ZBTB7A, TBRG4, EIF4A3, NPM1, SRPK2, PRKCD, LARP1, HNRNPA1, PRPF19, RBM10, EIF4ENIF1, KHSRP, AHCYL1, FXR2, PABPC1, EXOSC5, YTHDC1, HSPA8, PNLDC1, NSRP1, SUPT5H, CNOT3, HNRNPA2B1, PAF1, HNRNPC, TAF15, UPF1, MAPKAPK2, YTHDF3, C1QBP, RBM5, RBMX, RBM25, APEX1, PABPC4, HNRNPU, AKT1, SAFB, CELF4, TRIM71, JM…	YBX3,FXR1,E2F1,NCL,HNRNPAB
GOBP_ORGANELLE_DISASSEMBLY	4.71656e-07	4.48376e-05	0.674963	0.447817	2.09859	116	BECN1, GOLGA2, FBXW7, USP36, CTTN, VDAC1, SQSTM1, CERS1, RNF41, ATG9A, PLK3, HK2, SLC25A4, GSK3A, CDC37, MAP1LC3B, MFN2, WDR45B, RETREG1, ATG2A, VPS13D, PLK5, CSNK2A2, OPTN, HTT, GABARAPL1, EIF2D, GBF1, ULK2, ARFIP2, KLC1, SREBF2, ATG4B, VCP, GBA, DDRGK1, WDR45, AMBRA1, MRRF, VPS13C, ATP5IF1, FIS1, MAP1LC3B2	BECN1,GOLGA2,FBXW7,USP36,CTTN
GOBP_DOSAGE_COMPENSATION	0.000119905	0.00442336	0.538434	0.683776	2.09612	17	CDYL, YTHDC1, UPF1, HNRNPU, SUZ12, EXOSC10, BRCA1	CDYL,YTHDC1,UPF1,HNRNPU,SUZ12
GOBP_MITOTIC_SPINDLE_ORGANIZATION	1.72032e-07	1.99315e-05	0.690132	0.438763	2.09465	126	WDR62, TUBG1, GOLGA2, KPNB1, SBDS, PCNT, DCTN1, RCC1, CKAP5, TPR, CHMP5, CHMP2A, BCCIP, KIFC1, NUMA1, DCTN2, CHMP4C, FLNA, DYNC1H1, HSPA1B, CCSAP, MISP, RAE1, TACC2, POLDIP2, HNRNPU, CENPH, RACGAP1, MAP4, CHMP4A, TUBG2, KIFC2, CHMP7, SPICE1, WRAP73, LSM14A, CCDC61, NUP62, VCP, SUN2, SMC1A, AAAS, NUDC, SPC25, PDCD6IP, ZNF207, CHEK2, PKD1	WDR62,TUBG1,GOLGA2,KPNB1,SBDS
GOBP_TETRAHYDROFOLATE_METABOLIC_PROCESS	0.000117877	0.00439224	0.538434	0.665815	2.0886	19	SHMT2, MTHFD1, TYMS, MTHFD1L, DHFR, ATIC, MTHFR, GART, MTHFD2	SHMT2,MTHFD1,TYMS,MTHFD1L,DHFR
GOBP_NADH_REGENERATION	0.000234862	0.00737925	0.518848	0.768616	2.08689	11	PFKP, FOXK2, HK2, ENO2, ENO1, PFKM, FOXK1, PFKL	PFKP,FOXK2,HK2,ENO2,ENO1
GOBP_REGULATION_OF_DNA_TEMPLATED_TRANSCRIPTION_ELONGATION	1.42683e-05	0.000851254	0.593325	0.513027	2.08531	56	AXIN1, ELL3, SUPT6H, THOC5, SUPT5H, WDR43, NELFA, GTF2F1, HNRNPU, ERCC6, TCERG1, NELFE, EZH2, ALYREF, SUPT16H, NELFB, CDK9, HEXIM1, RECQL5, ELL, CTNNB1, KAT7, LDB1, CDK12, CCAR2, EAF1, SETD5	AXIN1,ELL3,SUPT6H,THOC5,SUPT5H
GOBP_ENDONUCLEOLYTIC_CLEAVAGE_INVOLVED_IN_RRNA_PROCESSING	0.000151252	0.00529026	0.518848	0.710666	2.08522	15	NOP14, RRS1, NOP9, BMS1, RCL1, KRI1, TBL3, TSR1, UTP20, BOP1	NOP14,RRS1,NOP9,BMS1,RCL1
GOBP_MATURATION_OF_LSU_RRNA	0.000127184	0.004578	0.518848	0.602322	2.0847	28	WDR12, LAS1L, GTPBP4, FTSJ3, RPL7A, RRP15, NHP2, PES1, RSL1D1, ZNHIT3, RPF2, NSA2, BOP1, URB1, NIFK, MAK16, RPL10A, SNU13	WDR12,LAS1L,GTPBP4,FTSJ3,RPL7A
GOBP_CHROMATIN_REMODELING	1.3539e-08	2.23093e-06	0.74774	0.416749	2.07639	182	CHAF1A, FOXA1, SMARCE1, MCM2, DNAJC9, HMGB2, SMARCA4, SETSIP, MIS18A, SMARCD2, SUPT6H, SET, SART3, CHD4, INO80E, ZBTB7A, CHAF1B, ANP32B, SCMH1, NPM1, GATAD2A, BAZ1B, ASF1B, RUVBL2, SSRP1, SMARCC2, GATAD2B, PAF1, HNRNPC, HMGA1, YY1, NAP1L1, GRWD1, BAZ2A, CHD5, MYC, KAT2A, MCM3AP, ANP32E, NUDT5, NPM3, HDAC5, MORC2, SUPT16H, HELLS, PADI4, MIER1, HCFC1, SMARCC1, SMARCD3, CFDP1, TSPYL2, SMARCB1, RERE,…	CHAF1A,FOXA1,SMARCE1,MCM2,DNAJC9
GOBP_NUCLEOSIDE_MONOPHOSPHATE_BIOSYNTHETIC_PROCESS	9.66381e-05	0.00381155	0.538434	0.543649	2.07093	40	UCKL1, TK1, TYMS, IMPDH2, ATIC, ADSL, GART, CAD, TK2, UPP1, ENTPD8, PRPS2, PPAT, RFK, AMPD1, AMPD2, ADK, SHMT1, IMPDH1	UCKL1,TK1,TYMS,IMPDH2,ATIC
GOBP_VIRAL_RELEASE_FROM_HOST_CELL	0.00015571	0.00537019	0.518848	0.597492	2.06798	28	PC, CHMP5, CHMP2A, RAB7A, TRIM25, CHMP4C, CHMP4A, CHMP7, ARL8B, PPIA, DDB1, TSG101, VAPA, TRIM31, IST1, CHMP6, CHMP3, TRIM62, CHMP4B, CHMP2B, CAV2	PC,CHMP5,CHMP2A,RAB7A,TRIM25
GOBP_REGULATION_OF_MRNA_3_END_PROCESSING	0.00015571	0.00537019	0.518848	0.597484	2.06795	28	CPEB1, NCBP2, HSF1, AHCYL1, YTHDC1, SUPT5H, PAF1, NELFE, ZFP36L1, CPSF6, CDK9, RNF40, ZC3H14, CPSF7, SNRPA, VIRMA, LEO1, RNF20, BARD1	CPEB1,NCBP2,HSF1,AHCYL1,YTHDC1
GOBP_DNA_CONFORMATION_CHANGE	3.48449e-10	8.61249e-08	0.814036	0.396561	2.06563	259	CHAF1A, AXIN1, CDC45, MCM4, IPO4, WRNIP1, MPHOSPH8, MCM2, DNAJC9, HMGB2, SETSIP, MIS18A, MCM3, PHF13, SET, SART3, CHD4, NOC2L, NCAPD3, MCM7, CHAF1B, ANP32B, SAMD1, SCMH1, NPM1, RAD50, BAZ1B, TPR, UBN1, ASF1B, NAA10, RUVBL2, MCM6, RFC5, GINS2, HNRNPA2B1, PAF1, HMGA1, DNMT1, PHF8, CHTF18, UPF1, SIRT2, NAP1L1, RECQL4, GRWD1, RFC3, NUSAP1, BAZ2A, BEND3, CTBP1, CHD5, RFC2, BAHD1, NCAPG2, EZH2, MCM5, T…	CHAF1A,AXIN1,CDC45,MCM4,IPO4
GOBP_REGULATION_OF_TRANSCRIPTION_ELONGATION_FROM_RNA_POLYMERASE_II_PROMOTER	0.000126673	0.004578	0.518848	0.539841	2.05642	40	AXIN1, ELL3, SUPT6H, WDR43, NELFA, GTF2F1, HNRNPU, ERCC6, TCERG1, NELFE, EZH2, SUPT16H, NELFB, CDK9, HEXIM1, RECQL5, ELL, CTNNB1, LDB1, CDK12, EAF1	AXIN1,ELL3,SUPT6H,WDR43,NELFA
GOBP_NUCLEOSOME_ASSEMBLY	3.58898e-05	0.00175771	0.557332	0.522078	2.05584	47	CHAF1A, MCM2, DNAJC9, HMGB2, SETSIP, MIS18A, SET, SART3, CHAF1B, ANP32B, NPM1, ASF1B, NAP1L1, GRWD1	CHAF1A,MCM2,DNAJC9,HMGB2,SETSIP
GOBP_REGULATION_OF_AUTOPHAGOSOME_MATURATION	0.000491462	0.0127894	0.477271	0.683548	2.04874	16	CLEC16A, UBQLN4, TBC1D25, FYCO1, TECPR1, RUBCN, SMCR8, CLN3, PHF23	CLEC16A,UBQLN4,TBC1D25,FYCO1,TECPR1
GOBP_DNA_TEMPLATED_TRANSCRIPTION_ELONGATION	9.09743e-06	0.000596969	0.593325	0.467949	2.0487	78	AXIN1, ELL3, SUPT6H, THOC5, SUPT5H, PAF1, WDR43, ADRM1, NELFA, GTF2F1, HNRNPU, ERCC6, TCERG1, NELFE, EZH2, ALYREF, SUPT16H, NELFB, CDK9, ERCC3, HEXIM1, RECQL5, GTF2F2, ELL, CTNNB1, POLR1E, KAT7, CTDP1, LDB1, CDK12, CCAR2, ELP2, EAF1, SETD5	AXIN1,ELL3,SUPT6H,THOC5,SUPT5H
GOBP_VESICLE_MEDIATED_TRANSPORT_BETWEEN_ENDOSOMAL_COMPARTMENTS	8.34813e-05	0.00336421	0.538434	0.531386	2.04618	42	BECN1, MSN, MYO1D, VPS11, RAB7A, EMP2, LMTK2, FLNA, EZR, SNX12, HOOK1, RILP, PTPN23, MAPK1, SNF8, MAPK3, SRC, HOOK2, MAP2K2, EEA1, RAB21, AKTIP, WDR91	BECN1,MSN,MYO1D,VPS11,RAB7A
GOBP_SPLICEOSOMAL_COMPLEX_ASSEMBLY	5.90514e-05	0.00257568	0.557332	0.499494	2.04352	57	SRPK2, PRPF19, KHDC4, PRPF6, YTHDC1, DDX23, TXNL4A, RBM5, SNRPD1, PSIP1, CELF4, SNRNP200, USP39, SFSWAP, SRSF9, PUF60, SF3A3	SRPK2,PRPF19,KHDC4,PRPF6,YTHDC1
GOBP_TRANSCRIPTION_BY_RNA_POLYMERASE_I	4.40596e-05	0.00202921	0.557332	0.51859	2.0421	47	NCL, SMARCA4, TCOF1, TAF1, WDR43, PHF8, FLNA, MTOR, BAZ2A, ERCC6, SIRT7, BNC1, ERCC3, ATF4, SMARCB1, PWP1, DDX11, POLR1E, PIH1D1, POLR2L, CAVIN1, POLR1A, DHX33	NCL,SMARCA4,TCOF1,TAF1,WDR43
GOBP_CLEAVAGE_INVOLVED_IN_RRNA_PROCESSING	0.000247717	0.00768125	0.498493	0.59028	2.04131	27	NOP14, RRS1, NOP9, NOB1, BMS1, RCL1, KRI1, TBL3, NHP2, EXOSC10, TSR1, UTP20, EXOSC9, BOP1	NOP14,RRS1,NOP9,NOB1,BMS1
GOBP_TRANSLATIONAL_INITIATION	1.72401e-06	0.000145267	0.643552	0.437372	2.03983	114	EIF3A, EIF4G1, SLBP, NCBP2, EIF3C, NPM1, EIF3J, EIF2B3, TPR, EIF2S2, LARP1, EIF2B4, EIF3B, EIF2B5, NCK2, LTO1, YTHDF3, MTOR, EIF3D, KLHL25, RPS17, RPS5, EIF2D, EIF3G, MIF4GD, EIF4A2, EIF3H, GLE1, ATF4, EIF3F, EIF2B1, CTIF, EIF4B, EIF1AD, EIF3K, CSDE1, RBM4, CDC123, PAIP1, AGO2, EIF4EBP3, EIF3I, EIF5B, DHX33, EIF2S3, EIF4A1, FMR1, KHDRBS1	EIF3A,EIF4G1,SLBP,NCBP2,EIF3C
GOBP_RRNA_TRANSCRIPTION	0.000145975	0.00512989	0.518848	0.575853	2.03769	30	NCL, SMARCA4, TCOF1, MTOR, GTF3A, SIRT7, NPM3, SMARCB1, GTF3C5, PWP1, DDX11, POLR1E, PIH1D1, CAVIN1, GTF3C3, BRF1, IPPK, DEDD, NIFK	NCL,SMARCA4,TCOF1,MTOR,GTF3A
GOBP_MITOCHONDRION_ORGANIZATION	5.8599e-14	3.3424e-11	0.954542	0.365007	2.03162	494	BAG3, BECN1, INF2, CHCHD3, MYH14, VAT1, LONP1, FBXW7, ATP2A1, USP36, DNAJA3, FLCN, MYO19, PET117, NMT1, ACAD9, CTTN, VDAC1, SQSTM1, CHCHD4, CERS1, RNF41, WASF1, ATG9A, TIMM44, TRAK1, HSPD1, CLUH, ATAD3A, SPIRE1, HK2, NPEPPS, VPS11, SLC25A4, DNAJC11, PGAM5, STOML2, AIP, HSP90AA1, RCC1L, GSK3A, CDC37, MAP1LC3B, NDUFAF2, DMAC2, ATAD3B, RALBP1, TMEM11, HSPA9, HIP1R, MTERF4, NDUFS7, MCU, MFN2, SLC9A1,…	BAG3,BECN1,INF2,CHCHD3,MYH14
GOBP_NEGATIVE_REGULATION_OF_CELL_CYCLE_PHASE_TRANSITION	8.78455e-09	1.55089e-06	0.74774	0.396384	2.03122	227	TIMELESS, IK, E2F1, CDT1, CDC45, ZFYVE19, EME1, CUL4A, NSUN2, LCMT1, GIGYF2, FBXO31, DCUN1D3, THOC5, PLK3, TPR, AVEN, WDR76, OVOL1, KLHL22, PRPF19, MAD1L1, FANCD2, XPC, MUC1, CHMP4C, KANK2, ZWINT, ACVR1, NABP2, CTDSP2, CLOCK, PLK5, BUB3, UIMC1, KNTC1, CEP63, CHFR, ERCC6, CDC6, SYF2, EZH2, ZFP36L1, BRCA1, INTS7, CDKN1B, MSH2, BRIP1, DONSON, PRMT2, RPL26, TAOK3, DTL, PTPN11, ORC1, TRIP13, BRCC3, BR…	TIMELESS,IK,E2F1,CDT1,CDC45
GOBP_MRNA_CLEAVAGE_INVOLVED_IN_MRNA_PROCESSING	0.000265486	0.00810114	0.498493	0.724702	2.03009	13	NCBP2, FIP1L1, ERN1, CPSF6, CPSF1, CSTF2T, CPSF7, CSTF2	NCBP2,FIP1L1,ERN1,CPSF6,CPSF1
GOBP_NUCLEAR_EXPORT	4.36744e-07	4.23096e-05	0.674963	0.416262	2.02694	149	BAG3, SMG5, NUP188, RRS1, NSUN2, NCBP2, SUPT6H, NOL6, NOP9, ANP32B, THOC5, NPM1, TPR, XPO5, HNRNPA1, DDX19A, EIF4ENIF1, AHCYL1, LZTS2, RANGAP1, YTHDC1, HNRNPA2B1, HSPA9, POM121C, UPF1, DDX39A, RAE1, LTV1, MCM3AP, SIRT7, YWHAE, IWS1, ALYREF, STRADA, RITA1, CPSF6, RAPGEF3, NUP62, GLE1, AKAP8L, PTPN11, NUP85, PPM1A, CDK5, CCHCR1	BAG3,SMG5,NUP188,RRS1,NSUN2
GOBP_MATURATION_OF_5_8S_RRNA_FROM_TRICISTRONIC_RRNA_TRANSCRIPT_SSU_RRNA_5_8S_RRNA_LSU_RRNA	0.000465851	0.012381	0.498493	0.606284	2.02397	24	NOP14, WDR12, RRS1, FTSJ3, NOP9, RCL1, KRI1, EXOSC10, PES1, UTP20, EXOSC9, BOP1	NOP14,WDR12,RRS1,FTSJ3,NOP9
GOBP_NEGATIVE_REGULATION_OF_MRNA_SPLICING_VIA_SPLICEOSOME	0.000388587	0.0108731	0.498493	0.632904	2.02234	20	RBM10, HNRNPA2B1, C1QBP, RBMX, CELF4, SFSWAP, SRSF9, RBM42, U2AF2, PTBP1, SRSF7, RNPS1	RBM10,HNRNPA2B1,C1QBP,RBMX,CELF4
GOBP_CHAPERONE_MEDIATED_AUTOPHAGY	0.000682316	0.0160615	0.477271	0.673445	2.01846	16	BAG3, PLK3, HSP90AA1, STUB1, HSPA8, EEF1A1, CTSA	BAG3,PLK3,HSP90AA1,STUB1,HSPA8
GOBP_TELOMERE_ORGANIZATION	8.62985e-07	7.52827e-05	0.659444	0.419306	2.01697	135	SMG5, TEN1, RAD50, TNKS1BP1, HNRNPA1, FEN1, HSP90AA1, NSMCE2, HSP90AB1, DKC1, HNRNPA2B1, HNRNPC, CCT7, LTO1, UPF1, SIRT2, XRCC1, RECQL4, NAT10, NABP2, MAPKAPK5, APEX1, MYC, HNRNPU, CCT3, NHP2, EXOSC10, GNL3, EZH2, PARP1, CCT8, CTC1, XRCC6, PCNA, CCT5, HDAC8, RTEL1, TERT, CCT6A, CCNE1, CTNNB1, PNKP, CCT2, MAPK1, PRKDC, MAPK3, TEP1, EXO1, SRC, EZH1, SIRT6	SMG5,TEN1,RAD50,TNKS1BP1,HNRNPA1
GOBP_CYTOKINETIC_PROCESS	0.000159059	0.00543512	0.518848	0.537173	2.01503	39	SPIRE1, RTKN, CHMP5, CHMP2A, CHMP4C, RACGAP1, CHMP4A, ARF1, CHMP7, NUP62, SNX9, PLEC, MYH9, PDCD6IP, ECT2, CHMP6, CNTROB, CHMP3, AURKB, SNX18, CHMP4B, ANLN, CHMP2B, KIF20B, RHOA, CEP55	SPIRE1,RTKN,CHMP5,CHMP2A,CHMP4C
GOBP_REGULATION_OF_TRANSCRIPTION_OF_NUCLEOLAR_LARGE_RRNA_BY_RNA_POLYMERASE_I	0.000847667	0.0186605	0.477271	0.729212	2.01391	12	NCL, SMARCA4, MTOR, SIRT7, SMARCB1, PWP1, DDX11, PIH1D1, IPPK, DEDD	NCL,SMARCA4,MTOR,SIRT7,SMARCB1
GOBP_ENDONUCLEOLYTIC_CLEAVAGE_IN_ITS1_TO_SEPARATE_SSU_RRNA_FROM_5_8S_RRNA_AND_LSU_RRNA_FROM_TRICISTRONIC_RRNA_TRANSCRIPT_SSU_RRNA_5_8S_RRNA_LSU_RRNA	0.000453437	0.012138	0.498493	0.795591	2.01226	9	NOP14, RRS1, NOP9, RCL1, KRI1, UTP20	NOP14,RRS1,NOP9,RCL1,KRI1
GOBP_GLUCOSE_CATABOLIC_PROCESS	0.000433533	0.0118186	0.498493	0.640396	2.00886	19	PFKP, FOXK2, HK2, ENO2, ENO1, PFKM, FOXK1, LRP5, PFKL	PFKP,FOXK2,HK2,ENO2,ENO1
GOBP_RESPONSE_TO_MITOCHONDRIAL_DEPOLARISATION	0.000452485	0.012138	0.498493	0.638883	2.00411	19	BECN1, SQSTM1, HK2, CDC37, MFN2, OPTN, GBA, AMBRA1, VPS13C, ATP5IF1, GPS2, HUWE1, PINK1	BECN1,SQSTM1,HK2,CDC37,MFN2
GOBP_MITOTIC_DNA_REPLICATION	0.000720979	0.0167064	0.477271	0.699885	2.00261	14	CDC45, MCM4, MCM2, MCM3, POLA1, MCM6, LIG1	CDC45,MCM4,MCM2,MCM3,POLA1
GOBP_MICROTUBULE_CYTOSKELETON_ORGANIZATION_INVOLVED_IN_MITOSIS	2.35172e-07	2.52329e-05	0.690132	0.40768	1.99887	153	WDR62, TUBG1, GOLGA2, KPNB1, SBDS, PCNT, DCTN1, RCC1, CKAP5, TPR, INSC, CHMP5, CHMP2A, BCCIP, KIFC1, NUMA1, DCTN2, CHMP4C, FLNA, DYNC1H1, NUSAP1, HSPA1B, CCSAP, MISP, RAE1, TACC2, POLDIP2, HNRNPU, CENPH, HTT, RACGAP1, MAP4, CHMP4A, TUBG2, KIFC2, ESPL1, CHMP7, SPICE1, WRAP73, LSM14A, CCDC61, NUP62, VCP, SUN2, SMC1A, AAAS, NUDC, SPC25, MAD2L1, PDCD6IP, ZNF207, CHEK2, PKD1	WDR62,TUBG1,GOLGA2,KPNB1,SBDS
GOBP_REGULATION_OF_AUTOPHAGY_OF_MITOCHONDRION	0.000323883	0.00934471	0.498493	0.540505	1.99524	36	FBXW7, USP36, CTTN, VDAC1, CERS1, RNF41, SLC25A4, GSK3A, VPS13D, CSNK2A2, HTT, SREBF2, AMBRA1, VPS13C	FBXW7,USP36,CTTN,VDAC1,CERS1
GOBP_FOLIC_ACID_CONTAINING_COMPOUND_BIOSYNTHETIC_PROCESS	0.000628033	0.0151689	0.477271	0.786759	1.98992	9	MTHFD1, MTHFD1L, DHFR, ATIC, GART	MTHFD1,MTHFD1L,DHFR,ATIC,GART
GOBP_GLYCOLYTIC_PROCESS_THROUGH_FRUCTOSE_6_PHOSPHATE	0.000881195	0.0191141	0.477271	0.693915	1.98553	14	PFKP, FOXK2, HK2, ENO2, ENO1, PFKM, FOXK1, PFKL	PFKP,FOXK2,HK2,ENO2,ENO1
GOBP_VESICLE_MEDIATED_TRANSPORT_TO_THE_PLASMA_MEMBRANE	1.7521e-06	0.000145976	0.643552	0.412289	1.98322	135	STX3, SNX27, RAB11FIP3, WASHC2C, ACTN2, GRIPAP1, RAB11FIP4, GGA2, GGA3, SCRIB, INPP5F, RACK1, CLSTN1, RAB7A, ENTR1, DNM2, LLGL1, EXOC4, STX1B, LMTK2, RABEP1, ATP6AP1, NSF, STX6, ARF6, CCDC22, OPTN, BBS2, EHD2, GGA1, GOLGA4, EPG5, ARFGEF2, SNX12, VPS52, ARFRP1, KRT18, RAB34, PTPN23, STXBP6, VPS26C, RAB11B, CLN3, SNF8, MICALL2, RAB35, VPS53	STX3,SNX27,RAB11FIP3,WASHC2C,ACTN2
GOBP_NEGATIVE_REGULATION_OF_CELL_CYCLE_PROCESS	1.49826e-09	3.08599e-07	0.788187	0.377549	1.98242	269	TIMELESS, IK, E2F1, CDT1, CDC45, ZFYVE19, EME1, CUL4A, NSUN2, LCMT1, GIGYF2, FBXO31, DCUN1D3, THOC5, PLK3, NPM1, BAZ1B, TPR, AVEN, WDR76, OVOL1, CHMP2A, KLHL22, NAA10, PRPF19, MAD1L1, FANCD2, XPC, MUC1, CHMP4C, KANK2, ZWINT, ACVR1, NABP2, CTDSP2, CLOCK, PLK5, BUB3, UIMC1, KNTC1, CEP63, CHFR, LIF, ERCC6, KAT2A, CDC6, SYF2, EZH2, ZFP36L1, BRCA1, INTS7, CDKN1B, MSH2, ESPL1, BRIP1, DONSON, PRMT2, RPL…	TIMELESS,IK,E2F1,CDT1,CDC45
GOBP_TELOMERE_MAINTENANCE	2.6502e-06	0.000209056	0.627257	0.412732	1.98136	131	SMG5, TEN1, RAD50, TNKS1BP1, HNRNPA1, FEN1, HSP90AA1, NSMCE2, HSP90AB1, DKC1, HNRNPA2B1, HNRNPC, CCT7, LTO1, UPF1, XRCC1, RECQL4, NAT10, NABP2, MAPKAPK5, APEX1, MYC, HNRNPU, CCT3, NHP2, EXOSC10, GNL3, PARP1, CCT8, CTC1, XRCC6, PCNA, CCT5, HDAC8, RTEL1, TERT, CCT6A, CCNE1, CTNNB1, PNKP, CCT2, MAPK1, PRKDC, MAPK3, TEP1, EXO1, SRC	SMG5,TEN1,RAD50,TNKS1BP1,HNRNPA1
GOBP_PEPTIDYL_LYSINE_ACETYLATION	1.38122e-07	1.67897e-05	0.690132	0.398699	1.98124	178	WBP2, FLCN, GLYR1, SET, NOC2L, TAF4, MED24, RUVBL2, BAG6, TAF1, TAF6, MUC1, JADE2, PCGF2, MAP3K7, CLOCK, SUPT3H, BEND3, CTBP1, CHD5, TADA1, MSL1, ATXN7L3, LIF, SGF29, KAT2A, USP22, MCM3AP, BRCA1, IWS1, TAF9, HDAC5, DIP2A, BRPF3, TAF7, SDR16C5, TAF5L, RAPGEF3, ING5, HCFC1, JADE3, ING4, DIP2B, SMARCB1, CRTC2, CHEK1, TAF10, TWIST1, BRPF1, CTCF, VPS72, CREBBP, MAPK3, KAT7, TRRAP, EP400, BRD1, LDB1, M…	WBP2,FLCN,GLYR1,SET,NOC2L
GOBP_POSITIVE_REGULATION_OF_TRANSLATION	3.73284e-06	0.000271363	0.627257	0.414155	1.97934	128	YBX3, FXR1, EIF4G1, EIF3C, EIF4A3, NPM1, EEF2, RPUSD4, LARP1, RCC1L, EIF2B5, NCK2, FXR2, PABPC1, UPF3A, LARP1B, PLXNB2, UCN, YTHDF3, MTOR, C1QBP, NAT10, EIF3D, CNBP, PKM, EIF5A, HNRNPU, SAMD4A, PTK2B, MIF4GD, MRPS27, RPL26, CYP1B1, NSUN5, TENT4A, YBX1, LARP4B, CTIF, RPUSD3, EIF5AL1, JMJD4, PRKDC, CSDE1, CDC123, PAIP1, AGO2, EIF2S3, FMR1, KHDRBS1, LARP4, ELAVL1	YBX3,FXR1,EIF4G1,EIF3C,EIF4A3
GOBP_RRNA_PSEUDOURIDINE_SYNTHESIS	0.00144097	0.0269818	0.45506	0.756605	1.97925	10	RPUSD4, DKC1, NHP2, RPUSD2, RPUSD3, TSR3	RPUSD4,DKC1,NHP2,RPUSD2,RPUSD3
GOBP_MRNA_TRANSPORT	4.80991e-06	0.000333322	0.610527	0.422035	1.97886	118	SMG5, NUP188, MYO1C, NSUN2, SLBP, NCBP2, SUPT6H, HSF1, THOC5, TPR, BICD2, HNRNPA1, PEG10, DDX19A, KHSRP, YTHDC1, UPF3A, HNRNPA2B1, POM121C, UPF1, DDX39A, RAE1, SEC13, EIF5A, MVP, MCM3AP, ZFP36L1, IWS1, ALYREF, AHCTF1, LRPPRC, NUP62, GLE1, AKAP8L, NUP85, IGF2BP2, NUP98, SEH1L, AAAS, THOC3, EIF5AL1	SMG5,NUP188,MYO1C,NSUN2,SLBP
GOBP_CHROMOSOME_SEGREGATION	2.36927e-10	6.22942e-08	0.814036	0.367157	1.97849	328	IK, BECN1, TUBG1, TTL, CDT1, NTMT1, FBXW7, EME1, RRS1, MIS18A, KPNB1, HORMAD2, PHF13, MMS19, LCMT1, NCAPD3, KIF18B, RIOK3, ARL8A, BAZ1B, RCC1, TPR, P3H4, CIAO1, CHMP5, CHMP2A, FEN1, KLHL22, NAA10, MAD1L1, NSMCE2, MCMBP, KIFC1, FANCD2, BAG6, NUMA1, DCTN2, CHMP4C, CEP85, SIRT2, ZWINT, DYNC1H1, NUSAP1, BUB3, SFPQ, PSMC3IP, UBE2I, CENPK, HNRNPU, DSN1, KNTC1, CSNK2A2, SUN1, ANAPC7, RCC2, CENPH, CHFR, …	IK,BECN1,TUBG1,TTL,CDT1
GOBP_ENDOSOME_TO_LYSOSOME_TRANSPORT	7.74308e-05	0.0031721	0.538434	0.486487	1.97743	56	SNX27, MGRN1, HMGXB4, CLEC16A, TRAK1, AP3D1, VPS11, RAB7A, M6PR, VPS41, VPS18, LYST, EPG5, HOOK1, VCP, CACNG4, ARL8B, RILP, SORT1, TSG101, TGFBRAP1, PCDHGA3, UBXN6, HOOK2, SNAPIN, VPS39, AKTIP	SNX27,MGRN1,HMGXB4,CLEC16A,TRAK1
GOBP_MITOTIC_SPINDLE_ASSEMBLY	1.88966e-05	0.00104145	0.57561	0.467512	1.97536	71	GOLGA2, KPNB1, TPR, CHMP5, CHMP2A, BCCIP, KIFC1, CHMP4C, FLNA, HSPA1B, CCSAP, MISP, POLDIP2, HNRNPU, RACGAP1, CHMP4A, KIFC2, CHMP7, SPICE1, WRAP73, LSM14A, CCDC61, SMC1A, AAAS, PDCD6IP, ZNF207, CHEK2	GOLGA2,KPNB1,TPR,CHMP5,CHMP2A
GOBP_REGULATION_OF_RNA_BINDING	0.0013272	0.0254295	0.45506	0.714992	1.97463	12	EIF4G1, EIF3C, EIF4A3, EIF3D, CDK9, CARM1, FMR1	EIF4G1,EIF3C,EIF4A3,EIF3D,CDK9
GOBP_ESTABLISHMENT_OF_RNA_LOCALIZATION	4.27785e-07	4.22937e-05	0.674963	0.402683	1.97437	153	SMG5, NUP188, MYO1C, KPNB1, NSUN2, SLBP, NCBP2, ATXN2, SUPT6H, NOL6, HSF1, THOC5, NPM1, CKAP5, TPR, BICD2, XPO5, HNRNPA1, PEG10, DDX19A, KHSRP, YTHDC1, UPF3A, HNRNPA2B1, POM121C, UPF1, DDX39A, RAE1, SEC13, EIF5A, MVP, MCM3AP, ZFP36L1, IWS1, ALYREF, CPSF6, AHCTF1, LRPPRC, NUP62, GLE1, AKAP8L, NUP85, TST, IGF2BP2, NUP98, YBX1, SEH1L, AAAS, THOC3, EIF5AL1, FLOT1, RFTN1, SRSF7, AGFG1, SIDT2, HNRNPA1L…	SMG5,NUP188,MYO1C,KPNB1,NSUN2
GOBP_NUCLEAR_MEMBRANE_REASSEMBLY	0.000686625	0.0161118	0.477271	0.596666	1.97253	23	RCC1, CHMP5, CHMP2A, CHMP4C, SIRT2, UBE2I, CHMP4A, CHMP7, ANKLE2, NSFL1C, CHMP6, REEP3, CHMP3, CHMP4B, CHMP2B, BANF1	RCC1,CHMP5,CHMP2A,CHMP4C,SIRT2
GOBP_CELLULAR_COMPONENT_DISASSEMBLY	9.1254e-12	3.22214e-09	0.875325	0.357186	1.97172	449	BECN1, GOLGA2, HSPA2, FLII, CAMSAP1, FBXW7, USP36, SMARCE1, WASHC2C, ACTN2, SPTBN2, SMARCA4, PADI2, SMARCD2, CTTN, VDAC1, SQSTM1, SET, CERS1, SVIL, DHX8, RNF41, LAMC1, ATG9A, HSF1, KIF18B, DCTN1, ATP2A2, CLEC16A, PLK3, PEX14, CKAP5, HK2, DFFA, SLC25A4, CHMP5, CHMP2A, GAK, FOXL2, GSK3A, UBQLN1, CDC37, SSRP1, SMARCC2, MAP1LC3B, HPN, HSPA8, UBQLN4, TBC1D25, TRIM54, SPTB, HMGA1, CHMP4C, EPS8, UPF1, D…	BECN1,GOLGA2,HSPA2,FLII,CAMSAP1
GOBP_PROTEIN_QUALITY_CONTROL_FOR_MISFOLDED_OR_INCOMPLETELY_SYNTHESIZED_PROTEINS	0.000640127	0.0154109	0.477271	0.569982	1.97111	27	LONP1, CLPP, STUB1, RNF126, BAG6, ZER1, VCP, NGLY1, RNF185, ZYG11B	LONP1,CLPP,STUB1,RNF126,BAG6
GOBP_RIBONUCLEOPROTEIN_COMPLEX_LOCALIZATION	0.000272052	0.00823374	0.498493	0.828456	1.9707	8	NSUN2, SUPT6H, TPR, IWS1, AKAP8L, PRPF31	NSUN2,SUPT6H,TPR,IWS1,AKAP8L
GOBP_POSITIVE_REGULATION_OF_MRNA_PROCESSING	0.000441572	0.0119936	0.498493	0.568798	1.97006	29	NCL, CPEB1, NCBP2, HSF1, PRPF19, HSPA8, PAF1, RBMX, CELF4, PRDX6, NUP98, DAZAP1, SF3B4, SNW1	NCL,CPEB1,NCBP2,HSF1,PRPF19
GOBP_PURINE_NUCLEOSIDE_MONOPHOSPHATE_BIOSYNTHETIC_PROCESS	0.000848091	0.0186605	0.477271	0.616038	1.96845	20	IMPDH2, ATIC, ADSL, GART, PRPS2, PPAT, AMPD1, AMPD2, ADK, IMPDH1, GMPS, PFAS, HPRT1, PAICS, DCK	IMPDH2,ATIC,ADSL,GART,PRPS2
GOBP_VIRAL_TRANSLATION	0.000681873	0.0160615	0.477271	0.641965	1.96795	17	EIF3A, EIF3B, EIF3D, EIF2D, EIF3G, PCBP2, EIF3F, PTBP1, CSDE1	EIF3A,EIF3B,EIF3D,EIF2D,EIF3G
GOBP_COENZYME_A_BIOSYNTHETIC_PROCESS	0.0011554	0.0232176	0.45506	0.72443	1.96692	11	SLC25A16, COASY, DCAKD, PANK4, ACOT7	SLC25A16,COASY,DCAKD,PANK4,ACOT7
GOBP_NEGATIVE_REGULATION_OF_DNA_TEMPLATED_TRANSCRIPTION_ELONGATION	0.000672773	0.0159891	0.477271	0.63566	1.96587	18	AXIN1, SUPT5H, NELFA, HNRNPU, TCERG1, NELFE, EZH2, NELFB, HEXIM1, RECQL5	AXIN1,SUPT5H,NELFA,HNRNPU,TCERG1
GOBP_PROTEIN_MONOUBIQUITINATION	6.32794e-05	0.00268124	0.538434	0.453818	1.96409	76	FANCE, RNF220, MGRN1, ZNF598, KLHL22, RNF126, UHRF1, PAF1, KLHL12, TRIM25, TRIM41, PCGF2, FANCA, ATXN7L3, RYBP, DDB2, PDCD6, FAAP100, DTL, UBE2B, KDM2B, UBE2R2, RNF40, RAD18, WAC, UBE2T, DDB1, FANCG, TSG101	FANCE,RNF220,MGRN1,ZNF598,KLHL22
GOBP_RNA_EXPORT_FROM_NUCLEUS	1.7457e-05	0.000995722	0.57561	0.447586	1.96253	79	SMG5, NUP188, NSUN2, NCBP2, SUPT6H, NOL6, THOC5, NPM1, TPR, XPO5, HNRNPA1, DDX19A, YTHDC1, HNRNPA2B1, POM121C, UPF1, DDX39A, RAE1, MCM3AP, IWS1, ALYREF, CPSF6, NUP62, GLE1, AKAP8L, NUP85	SMG5,NUP188,NSUN2,NCBP2,SUPT6H
GOBP_BASE_EXCISION_REPAIR	0.000248618	0.00768125	0.498493	0.509499	1.9619	42	MPG, POLE, POLD1, POLG, FEN1, LIG1, XRCC1, APEX1, MUTYH, ERCC6, LIG3, PCNA, FAM168A, PARP2, ERCC5, PNKP, SIRT6, RPA1, POLQ, HUWE1, RPS3, PARG	MPG,POLE,POLD1,POLG,FEN1
GOBP_SISTER_CHROMATID_SEGREGATION	9.36702e-08	1.21853e-05	0.704976	0.389484	1.96161	197	IK, BECN1, TUBG1, CDT1, FBXW7, RRS1, KPNB1, HORMAD2, PHF13, LCMT1, NCAPD3, KIF18B, BAZ1B, TPR, CHMP5, CHMP2A, FEN1, KLHL22, NAA10, MAD1L1, NSMCE2, MCMBP, KIFC1, NUMA1, DCTN2, CHMP4C, ZWINT, NUSAP1, BUB3, SFPQ, CENPK, HNRNPU, DSN1, KNTC1, ANAPC7, CHFR, RACGAP1, CDC6, CHMP4A, NCAPG2, TUBG2, SMC4, ESPL1, CHMP7, CDCA8, WRAP73, NUP62, AKAP8L, HDAC8, TRIP13, TENT4A, SEH1L, SMC1A, CTNNB1, TTN, NUDC, ANA…	IK,BECN1,TUBG1,CDT1,FBXW7
GOBP_DNA_BIOSYNTHETIC_PROCESS	1.7992e-07	2.05247e-05	0.690132	0.394155	1.96137	186	SMG5, WRNIP1, POLE, CERS1, POLD1, SPHK1, TEN1, RAD50, POLG, TK1, TYMS, TNKS1BP1, HNRNPA1, HSP90AA1, POLA1, RFC5, HSP90AB1, DKC1, LIG1, GINS2, HNRNPA2B1, HNRNPC, CCT7, CHTF18, TK2, JADE2, POLH, RFC3, DACH1, PHB, NAT10, NABP2, MAPKAPK5, NVL, MYC, POLDIP2, HNRNPU, RFC2, CCT3, NHP2, EXOSC10, LIG3, USP10, PTK2B, GFER, CCT8, CTC1, DTL, ING5, PCNA, VCP, JADE3, CCT5, CYP1B1, ING4, TERT, POLG2, GINS1, CHE…	SMG5,WRNIP1,POLE,CERS1,POLD1
GOBP_TETRAHYDROFOLATE_BIOSYNTHETIC_PROCESS	0.000134883	0.00480846	0.518848	0.856727	1.95955	7	MTHFD1, MTHFD1L, DHFR, ATIC, GART	MTHFD1,MTHFD1L,DHFR,ATIC,GART
GOBP_AMP_METABOLIC_PROCESS	0.000782655	0.0176395	0.477271	0.591771	1.95635	23	ATIC, ADSL, GART, NT5C1A, PRPS2, PPAT, AMPD1, AMPD2, ADK, AK3, AK1, PFAS, XDH, HPRT1, PAICS	ATIC,ADSL,GART,NT5C1A,PRPS2
GOBP_DNA_PACKAGING	5.33541e-07	5.00785e-05	0.659444	0.397844	1.95622	163	CHAF1A, AXIN1, IPO4, MPHOSPH8, MCM2, DNAJC9, HMGB2, SETSIP, MIS18A, PHF13, SET, SART3, NOC2L, NCAPD3, CHAF1B, ANP32B, SAMD1, SCMH1, NPM1, BAZ1B, TPR, UBN1, ASF1B, NAA10, PAF1, DNMT1, PHF8, SIRT2, NAP1L1, GRWD1, NUSAP1, BAZ2A, BEND3, CTBP1, CHD5, BAHD1, NCAPG2, EZH2, SMC4, HDAC5, ERN2, SETDB1, MORC2, HELLS, PADI4, ACIN1, AKAP8L, ASIP, TSPYL2, TENT4A, TRIM28, TTN, AKAP8	CHAF1A,AXIN1,IPO4,MPHOSPH8,MCM2
GOBP_NAD_METABOLIC_PROCESS	0.000571389	0.0141701	0.477271	0.564816	1.95488	28	PFKP, FOXK2, HK2, NADK, ENO2, ENO1, PFKM, NMRK2, GPD1, FOXK1, PFKL	PFKP,FOXK2,HK2,NADK,ENO2
GOBP_POSITIVE_REGULATION_OF_DNA_REPLICATION	0.000472819	0.0125213	0.498493	0.512438	1.95204	40	CDT1, CIZ1, STOML2, FAF1, UCN, BCAR3, EREG, ATF1, ENDOG, BRPF3, CTC1, TNFAIP1, PCNA, LPIN1, KCTD13, KAT7, E2F7, E2F8, BAZ1A	CDT1,CIZ1,STOML2,FAF1,UCN
GOBP_TRANSCRIPTION_ELONGATION_FROM_RNA_POLYMERASE_II_PROMOTER	9.84698e-05	0.00382609	0.538434	0.472377	1.94934	60	AXIN1, ELL3, SUPT6H, SUPT5H, PAF1, WDR43, ADRM1, NELFA, GTF2F1, HNRNPU, ERCC6, TCERG1, NELFE, EZH2, SUPT16H, NELFB, CDK9, ERCC3, HEXIM1, RECQL5, GTF2F2, ELL, CTNNB1, CTDP1, LDB1, CDK12, ELP2, EAF1	AXIN1,ELL3,SUPT6H,SUPT5H,PAF1
GOBP_METAPHASE_PLATE_CONGRESSION	3.44838e-05	0.00170465	0.557332	0.46565	1.94829	66	BECN1, TTL, CDT1, RRS1, KPNB1, CHMP5, CHMP2A, MAD1L1, KIFC1, NUMA1, DCTN2, CHMP4C, DYNC1H1, HNRNPU, CHMP4A, CHMP7, SPICE1, CDCA8, NUP62, SEH1L, NUDC, PDCD6IP, MLH1	BECN1,TTL,CDT1,RRS1,KPNB1
GOBP_MITOTIC_METAPHASE_PLATE_CONGRESSION	0.000212482	0.00691033	0.518848	0.484394	1.94785	53	BECN1, CDT1, RRS1, KPNB1, CHMP5, CHMP2A, MAD1L1, KIFC1, DCTN2, CHMP4C, HNRNPU, CHMP4A, CHMP7, CDCA8, NUP62, SEH1L, NUDC, PDCD6IP, EML4, CHMP6, KIF2C, CHMP3, AURKB, BOD1, CHMP4B, ZW10, CENPE, CHMP2B, CEP55, KIF22, RAB11A	BECN1,CDT1,RRS1,KPNB1,CHMP5
GOBP_RECOMBINATIONAL_REPAIR	7.67995e-07	6.86106e-05	0.659444	0.397023	1.94546	160	TIMELESS, CDC45, MCM4, MCM2, MCM3, MMS19, MCM7, FEN1, RUVBL2, MCM6, NSMCE2, RBBP8, UBQLN4, GINS2, MAGEF1, YY1, XRCC1, RECQL4, SPIDR, NABP2, SFPQ, ZSWIM7, ERCC6, ZFYVE26, PALB2, LIG3, PARP1, BRCA1, MCM5, XRCC2, PPP4C, OOEP, NSMCE1, HDGFL2, RECQL5, RTEL1, CHEK1, ERCC5, RFWD3, TONSL, POGZ, MUS81, VPS72, FUS, AP5Z1, TRRAP, EP400, MEAF6, RAD52, RAD51B, SIRT6, RAD51AP1, RPA1, BRCA2, AUNIP, BRD8, RHNO1,…	TIMELESS,CDC45,MCM4,MCM2,MCM3
GOBP_PROTEIN_LOCALIZATION_TO_CELL_CELL_JUNCTION	0.000757034	0.0174329	0.477271	0.602135	1.9431	21	MPP7, SCRIB, ACTG1, TJP2, DSP, TJP3, F11R, DLG5, VCL, MAPK9	MPP7,SCRIB,ACTG1,TJP2,DSP
GOBP_DNA_GEOMETRIC_CHANGE	1.93332e-05	0.00104145	0.57561	0.435525	1.941	94	CDC45, MCM4, WRNIP1, MCM2, HMGB2, MCM3, CHD4, MCM7, RAD50, RUVBL2, MCM6, RFC5, GINS2, HNRNPA2B1, HMGA1, CHTF18, UPF1, RECQL4, RFC3, CHD5, RFC2, MCM5, TWNK, BRIP1, ERCC3, XRCC6, RECQL5, GTF2F2, RTEL1, GINS1, DDX11, ANXA1	CDC45,MCM4,WRNIP1,MCM2,HMGB2
GOBP_AUTOPHAGOSOME_MATURATION	0.000108135	0.00417617	0.538434	0.470293	1.94073	60	BECN1, ATP2A2, CLEC16A, CHMP5, CHMP2A, UBQLN1, MAP1LC3B, UBQLN4, TBC1D25, CHMP4C, FYCO1, CHMP4A, EPG5, CHMP7, TECPR1, SNAP29, MCOLN1, VCP, RUBCN, MAP1LC3B2, SMCR8, TSG101, CLN3, PHF23, WIPI2, SNAPIN, CHMP6, CHMP3, LAMP2, VAMP8, CHMP4B, VPS33B, CHMP2B, VIPAS39	BECN1,ATP2A2,CLEC16A,CHMP5,CHMP2A
GOBP_NADH_METABOLIC_PROCESS	0.000560443	0.0140257	0.477271	0.548075	1.9394	30	PFKP, FOXK2, HK2, ENO2, ENO1, IDH3B, OGDH, PFKM, MDH2, GPD1, VCP, FOXK1, PFKL, MDH1	PFKP,FOXK2,HK2,ENO2,ENO1
GOBP_IMP_METABOLIC_PROCESS	0.00150563	0.0279157	0.45506	0.646896	1.93889	16	ATIC, ADSL, GART, NT5C, NT5C1A, PPAT, PNP, AMPD1, AMPD2	ATIC,ADSL,GART,NT5C,NT5C1A
GOBP_PROTEIN_ACETYLATION	3.41698e-07	3.47081e-05	0.674963	0.383065	1.93705	202	WBP2, FLCN, GLYR1, SET, NOC2L, SPHK1, TAF4, MED24, NAA10, RUVBL2, BAG6, NAT9, TAF1, TAF6, MUC1, JADE2, PCGF2, MAP3K7, NAT10, CLOCK, SUPT3H, BEND3, CTBP1, CHD5, TADA1, MSL1, ATXN7L3, LIF, SGF29, KAT2A, USP22, MCM3AP, BRCA1, IWS1, TAF9, HDAC5, DIP2A, BRPF3, TAF7, SDR16C5, TAF5L, RAPGEF3, ING5, HCFC1, JADE3, ING4, DIP2B, SMARCB1, CRTC2, CHEK1, TAF10, TWIST1, BRPF1, CTCF, TAOK1, VPS72, CREBBP, MAPK3,…	WBP2,FLCN,GLYR1,SET,NOC2L
GOBP_CELLULAR_METABOLIC_COMPOUND_SALVAGE	0.000782655	0.0176395	0.477271	0.559514	1.93653	28	ENOPH1, UCKL1, MTAP, ADSL, TK2, UPP1, APIP, PDXK, PNP, AMPD1, AMPD2, ADK	ENOPH1,UCKL1,MTAP,ADSL,TK2
GOBP_REGULATION_OF_NUCLEOBASE_CONTAINING_COMPOUND_TRANSPORT	0.00124678	0.0242648	0.45506	0.658993	1.9336	15	NSUN2, NCBP2, SUPT6H, TPR, ADORA1, IWS1, CPSF6, AKAP8L	NSUN2,NCBP2,SUPT6H,TPR,ADORA1
GOBP_NEGATIVE_REGULATION_OF_MRNA_METABOLIC_PROCESS	1.93823e-05	0.00104145	0.57561	0.436316	1.93305	87	YBX3, E2F1, HNRNPAB, LARP1, RBM10, EIF4ENIF1, PABPC1, SUPT5H, HNRNPA2B1, HNRNPC, TAF15, MAPKAPK2, C1QBP, RBMX, HNRNPU, CELF4, NELFE, SFSWAP, SRSF9, PKP3, CDK9, RBM42, RNF40, TENT4A, YBX1, LARP4B, U2AF2, PKP1, IKBKE, PTBP1, FUS, ZC3H14, SRSF7, RNPS1, CSDE1, PAIP1	YBX3,E2F1,HNRNPAB,LARP1,RBM10
GOBP_POSITIVE_REGULATION_OF_CHROMOSOME_SEGREGATION	0.00150591	0.0279157	0.45506	0.675022	1.93147	14	BECN1, CDT1, NUMA1, SIRT2, HNRNPU, RCC2, CDC6, RAD18	BECN1,CDT1,NUMA1,SIRT2,HNRNPU
GOBP_REGULATION_OF_RNA_SPLICING	4.26775e-06	0.000301385	0.610527	0.396747	1.93122	147	FXR1, NCL, HNRNPF, ZBTB7A, FAM50A, SRPK2, HNRNPA1, PRPF19, RBM10, GRSF1, ESRP1, FXR2, YTHDC1, HSPA8, NSRP1, HNRNPA2B1, PQBP1, C1QBP, RBM5, RBMX, RBM25, RRP1B, ERN1, HNRNPU, CLK2, CELF4, JMJD6, SFSWAP, ZPR1, SRSF9, PUF60, RBM39, RBM42, HNRNPH3, SRRM1, PRDX6, HNRNPH1, NUP98, DAZAP1, U2AF2, PTBP1, ESRP2, SF3B4, SNW1, FUS, SRSF7, RNPS1, RBM4, CDK12, SRSF1, AHNAK2, AKAP17A, FMR1, KHDRBS1, THRAP3, MBNL…	FXR1,NCL,HNRNPF,ZBTB7A,FAM50A
GOBP_LATE_ENDOSOME_TO_LYSOSOME_TRANSPORT	0.00111969	0.0229351	0.45506	0.615458	1.93063	19	PLEKHM1, CHMP5, CHMP2A, VPS41, CHMP4C, CHMP4A, CHMP7, ARL8B, SNAPIN, VPS39, CHMP6, CHMP3, CHMP4B, CHMP2B	PLEKHM1,CHMP5,CHMP2A,VPS41,CHMP4C
GOBP_REGULATION_OF_ARP2_3_COMPLEX_MEDIATED_ACTIN_NUCLEATION	0.00120379	0.0236637	0.45506	0.603986	1.92994	20	WASF1, CYFIP1, CORO1B, HIP1R, WASL, PICK1, ARF1, WASF2, ARFIP2, AP1AR, NCKAP1	WASF1,CYFIP1,CORO1B,HIP1R,WASL
GOBP_MITOTIC_NUCLEAR_DIVISION	3.73997e-08	5.43762e-06	0.719513	0.362866	1.92863	289	IK, BECN1, TUBG1, GOLGA2, CUL7, CDT1, RRS1, KPNB1, PHF13, LCMT1, BTC, NCAPD3, KIF18B, SPHK1, RANBP1, BAZ1B, RCC1, TPR, CHMP5, CHMP2A, KLHL22, NAA10, BCCIP, MAD1L1, NSMCE2, KIFC1, NUMA1, DCTN2, CHMP4C, EPS8, CEP85, FLNA, SIRT2, UBE2S, ZWINT, DAPK3, EREG, NUSAP1, HSPA1B, BUB3, CCSAP, MISP, UBE2I, CENPK, POLDIP2, HNRNPU, DSN1, KNTC1, PKMYT1, ANAPC7, RACGAP1, CDC6, CHMP4A, SIRT7, PPP1R9B, NCAPG2, TUB…	IK,BECN1,TUBG1,GOLGA2,CUL7
GOBP_NCRNA_TRANSCRIPTION	0.000351585	0.0100656	0.498493	0.483787	1.92736	51	ELL3, NCL, SMARCA4, TCOF1, CC2D1A, MTOR, ZNF143, GTF3A, SIRT7, NPM3, SNAPC3, SNAPC5, SMARCB1, ELL, GTF3C5, PWP1, DDX11, POLR1E, PIH1D1, POLR2L, CAVIN1, CDK7, GTF3C3, BRF1, IPPK, SNAPC4, DEDD, NIFK	ELL3,NCL,SMARCA4,TCOF1,CC2D1A
GOBP_MONOSACCHARIDE_CATABOLIC_PROCESS	0.000524821	0.0134656	0.477271	0.512691	1.9232	39	PFKP, FOXK2, XYLB, HK2, GALE, FUT9, RPE, ENO2, ENO1, DHDH, PFKM, NUDT5, FUT1, FOXK1, LRP5, PFKL	PFKP,FOXK2,XYLB,HK2,GALE
GOBP_CELL_CYCLE_PHASE_TRANSITION	4.25512e-12	1.66062e-09	0.887075	0.346737	1.923	489	TIMELESS, IK, E2F1, CDK16, HSPA2, CDT1, CDC45, FBXW7, TPD52L1, ZFYVE19, EME1, CUL4A, IQGAP3, NSUN2, POLE, EIF4G1, LCMT1, GIGYF2, PLRG1, FBXO31, DCUN1D3, THOC5, PLK3, NPM1, RPTOR, RCC1, TPR, CCND3, AVEN, WDR76, OVOL1, CHMP2A, KLHL22, PRPF19, MAD1L1, NSMCE2, FANCD2, RBBP8, CDK18, DNM2, TAF1, RRM1, XPC, UBE2E2, MUC1, PAF1, PHF8, CHMP4C, EPS8, UPF1, KANK2, SIRT2, CCNH, UBE2S, ZWINT, RPS6, ACVR1, NABP…	TIMELESS,IK,E2F1,CDK16,HSPA2
GOBP_BASE_EXCISION_REPAIR_GAP_FILLING	0.00126227	0.0245019	0.45506	0.684642	1.91787	13	POLE, POLD1, POLG, FEN1, LIG1, APEX1, LIG3, PCNA, PNKP	POLE,POLD1,POLG,FEN1,LIG1
GOBP_UBIQUITIN_DEPENDENT_PROTEIN_CATABOLIC_PROCESS_VIA_THE_MULTIVESICULAR_BODY_SORTING_PATHWAY	0.000597682	0.0146264	0.477271	0.526489	1.91714	34	STAM, CHMP5, CHMP2A, RNF126, CHMP4C, CHMP4A, CHMP7, UBAP1, RNF115, PTPN23, TSG101, SNF8, CHMP6, TOM1L1, PLAA, CHMP3, VPS37A, CHMP4B, CHMP2B	STAM,CHMP5,CHMP2A,RNF126,CHMP4C
GOBP_ESTABLISHMENT_OF_PROTEIN_LOCALIZATION_TO_CHROMOSOME	0.00114842	0.0231923	0.45506	0.579646	1.91626	23	RUVBL2, DKC1, CCT7, SPIDR, NABP2, CCT3, SGF29, CCT8, CCT5, TERT, CCT6A, CCT2, LRWD1, PIH1D1, BRCA2	RUVBL2,DKC1,CCT7,SPIDR,NABP2
GOBP_GMP_BIOSYNTHETIC_PROCESS	0.00175215	0.0310718	0.45506	0.669486	1.91563	14	IMPDH2, ATIC, ADSL, GART, PPAT, AMPD1, ADK, IMPDH1, GMPS, PFAS, HPRT1, PAICS	IMPDH2,ATIC,ADSL,GART,PPAT
GOBP_REGULATION_OF_SPINDLE_ASSEMBLY	0.000765122	0.0174565	0.477271	0.541344	1.91558	30	TPR, CHMP5, CHMP2A, NUMA1, CHMP4C, DYNC1H1, HSPA1B, CCSAP, HNRNPU, CHMP4A, CHMP7, RNF4, PDCD6IP	TPR,CHMP5,CHMP2A,NUMA1,CHMP4C
GOBP_POSITIVE_REGULATION_OF_MRNA_3_END_PROCESSING	0.00320716	0.0462487	0.431708	0.732027	1.91496	10	CPEB1, NCBP2, HSF1, PAF1	CPEB1,NCBP2,HSF1,PAF1,NA
GOBP_PROTEIN_K6_LINKED_UBIQUITINATION	0.00169883	0.0303539	0.45506	0.75703	1.91472	9	ANKRD39, UBE2S, BRCA1, UBE2D4, RNF6, RNF4, UBE2T	ANKRD39,UBE2S,BRCA1,UBE2D4,RNF6
GOBP_CORTICAL_ACTIN_CYTOSKELETON_ORGANIZATION	0.000794361	0.0178491	0.477271	0.502612	1.91461	40	RHOQ, LLGL2, EPB41L1, RTKN, LLGL1, ARF6, RACGAP1, PLS1, EHD2, EZR, PLEC, CDK5, NCKAP1, FHOD1, PDCD6IP, ECT2, CALR, TLN1	RHOQ,LLGL2,EPB41L1,RTKN,LLGL1
GOBP_ACTIN_FILAMENT_BASED_TRANSPORT	0.0010176	0.021255	0.45506	0.592975	1.91354	21	MYO1D, MYO1C, MYO19, MYO5C, ACTN4, WASL, MYO1E, MYO7A, MYO5A, FNBP1L, SUN2, MYO1A, MYO5B	MYO1D,MYO1C,MYO19,MYO5C,ACTN4
GOBP_POSITIVE_REGULATION_BY_HOST_OF_VIRAL_TRANSCRIPTION	0.00120035	0.0236637	0.45506	0.623805	1.91228	17	SMARCA4, HPN, RRP1B, TFAP4, SP1, CDK9, SMARCB1, SNW1, CTDP1	SMARCA4,HPN,RRP1B,TFAP4,SP1
GOBP_REGULATION_OF_DNA_METABOLIC_PROCESS	7.96067e-10	1.73613e-07	0.801216	0.351194	1.91198	380	TIMELESS, SMG5, CDT1, WRNIP1, MPHOSPH8, CUL4A, MIS18A, FLCN, CIZ1, MMS19, SUPT6H, CERS1, INO80E, HSF1, TEN1, NPM1, RAD50, SPIRE1, DFFA, PRKCD, HMCES, HNRNPA1, HSP90AA1, RUVBL2, SLC15A4, RBBP8, STAT6, RFC5, HSP90AB1, KPNA1, UBQLN4, DKC1, GINS2, HNRNPA2B1, HNRNPC, CCT7, MAGEF1, CHTF18, UPF1, JADE2, YY1, POLH, XRCC1, RFC3, SPIDR, DACH1, NAT10, NABP2, MAPKAPK5, UIMC1, NVL, MYC, HNRNPU, AKT1, MCIDAS, …	TIMELESS,SMG5,CDT1,WRNIP1,MPHOSPH8
GOBP_TETRAHYDROFOLATE_INTERCONVERSION	0.00347928	0.0489093	0.431708	0.730541	1.91107	10	SHMT2, MTHFD1, TYMS, MTHFD1L, MTHFR, MTHFD2, SHMT1	SHMT2,MTHFD1,TYMS,MTHFD1L,MTHFR
GOBP_GOLGI_TO_VACUOLE_TRANSPORT	0.00164678	0.0295662	0.45506	0.597951	1.91066	20	ANKFY1, AP3D1, GAK, LAMP1, VPS52, SORT1, CCDC91, VTI1A, CLN3, RBSN	ANKFY1,AP3D1,GAK,LAMP1,VPS52
GOBP_NUCLEAR_CHROMOSOME_SEGREGATION	1.45039e-08	2.28822e-06	0.74774	0.363813	1.9103	269	IK, BECN1, TUBG1, TTL, CDT1, FBXW7, EME1, RRS1, KPNB1, HORMAD2, PHF13, LCMT1, NCAPD3, KIF18B, BAZ1B, TPR, P3H4, CHMP5, CHMP2A, FEN1, KLHL22, NAA10, MAD1L1, NSMCE2, MCMBP, KIFC1, FANCD2, BAG6, NUMA1, DCTN2, CHMP4C, SIRT2, ZWINT, DYNC1H1, NUSAP1, BUB3, SFPQ, PSMC3IP, CENPK, HNRNPU, DSN1, KNTC1, SUN1, ANAPC7, RCC2, CHFR, RACGAP1, CDC6, CHMP4A, SIRT7, NCAPG2, TUBG2, SMC4, ESPL1, CHMP7, BRIP1, SPICE1,…	IK,BECN1,TUBG1,TTL,CDT1
GOBP_MRNA_3_END_PROCESSING	0.000191451	0.00634969	0.518848	0.460086	1.90978	62	CPEB1, SLBP, NCBP2, HSF1, FIP1L1, SYMPK, GRSF1, AHCYL1, PABPC1, YTHDC1, RPRD1A, SUPT5H, PAF1, NELFE, ZFP36L1, CPSF6, CDK9, LSM10, CPSF1, CPSF3, RNF40, RPRD2, CSTF2T, ZC3H14, CPSF7	CPEB1,SLBP,NCBP2,HSF1,FIP1L1
GOBP_POSITIVE_REGULATION_OF_CELLULAR_PROTEIN_CATABOLIC_PROCESS	4.67784e-06	0.000327228	0.610527	0.390484	1.90817	156	AXIN1, MSN, DVL1, FBXW7, RAD23A, USP13, OSBPL7, PLK3, RACK1, PSMC4, VPS11, HSP90AA1, GSK3A, UBQLN1, STUB1, BAG6, TAF1, MAGEF1, FAF1, SIRT2, PSMC3, KEAP1, CSNK1E, HSPA1B, USP5, UBQLN2, CCDC22, AKT1, CSNK1D, CHFR, RNF128, TMEM259, DDA1, PTK2B, BBS7, ABCA2, ARIH1, TRIB3, ZER1, EZR, MAPK9, RNF19A, VCP, RNF144A, FBXW8, GBA, DDRGK1, ARIH2, RNF40, ATP5IF1, PSMC5, RNF185, CDK5RAP3, ZYG11B, PTTG1IP, LDLR,…	AXIN1,MSN,DVL1,FBXW7,RAD23A
GOBP_RNA_DEPENDENT_DNA_BIOSYNTHETIC_PROCESS	0.000117405	0.00439224	0.538434	0.455674	1.90783	69	SMG5, TEN1, RAD50, TNKS1BP1, HNRNPA1, HSP90AA1, HSP90AB1, DKC1, HNRNPC, CCT7, NAT10, MAPKAPK5, HNRNPU, CCT3, NHP2, EXOSC10, CCT8, CTC1, CCT5, TERT, CCT6A, CTNNB1, PNKP, CCT2, MAPK1, MAPK3, TEP1, SRC	SMG5,TEN1,RAD50,TNKS1BP1,HNRNPA1
GOBP_NEGATIVE_REGULATION_OF_MACROAUTOPHAGY	0.000510619	0.0131467	0.477271	0.524914	1.90297	35	BECN1, USP36, NPC1, RNF41, CLEC16A, UBQLN4, MTOR, POLDIP2, AKT1, NRBP2, CHMP4A, RUBCN, EHMT2, SMCR8, PHF23	BECN1,USP36,NPC1,RNF41,CLEC16A
GOBP_REGULATION_OF_DNA_DEPENDENT_DNA_REPLICATION_INITIATION	0.00204106	0.0343185	0.431708	0.751816	1.90154	9	CDT1, WRNIP1, CIZ1, MCIDAS, TICRR, KAT7	CDT1,WRNIP1,CIZ1,MCIDAS,TICRR
GOBP_PROTEIN_LOCALIZATION_TO_MITOCHONDRION	2.37629e-05	0.00125858	0.57561	0.399829	1.9011	123	BAG3, DDIT3, FBXW7, USP36, NMT1, CHCHD4, TIMM44, HSPD1, HK2, NPEPPS, VPS11, AIP, HSP90AA1, GSK3A, MTERF4, MFN2, AKT1, CSNK2A2, BID, RALA, IMMP2L, BAP1, PAM16, TIMM10, OXA1L, PMPCA, SREBF2, ARIH2, ATP5IF1, TIMM29, FIS1, RHOU, TOMM34, PMPCB, RNF31, MICALL2, BBC3, NDUFA13, LMAN1, TOMM40L, TOMM20, TIMM50, TOMM40, TIMM8A, HPS4, MFF, COX18, HSPA4, HUWE1, TIMM23B, GRPEL1, MTCH2, SREBF1, PINK1, MOAP1	BAG3,DDIT3,FBXW7,USP36,NMT1
GOBP_2_OXOGLUTARATE_METABOLIC_PROCESS	0.00138938	0.0262813	0.45506	0.619474	1.899	17	DLST, AADAT, IDH3B, GOT2, OGDH, KYAT3, D2HGDH, PHYH, IDH2, TAT, GOT1	DLST,AADAT,IDH3B,GOT2,OGDH
GOBP_REGULATION_OF_CHROMOSOME_ORGANIZATION	2.82689e-07	2.9113e-05	0.674963	0.375362	1.89773	204	IK, BECN1, SMG5, CDT1, MPHOSPH8, MCM2, LCMT1, INO80E, TEN1, RAD50, BAZ1B, TPR, HNRNPA1, FEN1, KLHL22, NAA10, RUVBL2, MAD1L1, NSMCE2, NUMA1, DKC1, HNRNPA2B1, HNRNPC, CCT7, DNMT1, UPF1, YY1, XRCC1, ZWINT, NAT10, NABP2, BUB3, SFPQ, MAPKAPK5, MYC, HNRNPU, KNTC1, CCT3, ANAPC7, CHFR, EXOSC10, CDC6, GNL3, PARP1, SMC4, SETDB1, MORC2, CCT8, ESPL1, CTC1, CCT5, HDAC8, TRIP13, RTEL1, RNF4, CCT6A, CTNNB1, TRI…	IK,BECN1,SMG5,CDT1,MPHOSPH8
GOBP_FOLIC_ACID_CONTAINING_COMPOUND_METABOLIC_PROCESS	0.00120632	0.0236637	0.45506	0.548225	1.89746	28	SHMT2, MTHFD1, TYMS, MTHFD1L, DHFR, ATIC, MTHFR, GART, MTHFD2	SHMT2,MTHFD1,TYMS,MTHFD1L,DHFR
GOBP_REGULATION_OF_MRNA_EXPORT_FROM_NUCLEUS	0.000529633	0.0134956	0.477271	0.860685	1.89698	6	NSUN2, SUPT6H, TPR, IWS1, AKAP8L	NSUN2,SUPT6H,TPR,IWS1,AKAP8L
GOBP_ESTABLISHMENT_OF_PROTEIN_LOCALIZATION_TO_VACUOLE	0.000564162	0.0140378	0.477271	0.485647	1.89644	46	HGS, GGA3, STAM, AP3D1, RAB7A, M6PR, VPS41, HSPA8, VPS13D, NAGPA, CACNG4, GNPTAB, VPS13C, SORT1, PTPN23, SNF8	HGS,GGA3,STAM,AP3D1,RAB7A
GOBP_CELL_CYCLE_DNA_REPLICATION_INITIATION	0.000769811	0.0175097	0.477271	0.902842	1.89579	5	MCM4, MCM2, MCM3, POLA1	MCM4,MCM2,MCM3,POLA1,NA
GOBP_REGULATION_OF_TELOMERE_MAINTENANCE	0.000122172	0.00448468	0.518848	0.432101	1.89573	80	SMG5, TEN1, RAD50, HNRNPA1, DKC1, HNRNPA2B1, HNRNPC, CCT7, UPF1, XRCC1, NAT10, NABP2, MAPKAPK5, MYC, HNRNPU, CCT3, EXOSC10, GNL3, PARP1, CCT8, CTC1, CCT5, HDAC8, RTEL1, CCT6A, CTNNB1, PNKP, CCT2, MAPK1, MAPK3, SRC, SIRT6	SMG5,TEN1,RAD50,HNRNPA1,DKC1
GOBP_REGULATION_OF_METAPHASE_PLATE_CONGRESSION	0.000931015	0.0200101	0.477271	0.796504	1.8947	8	BECN1, TTL, MAD1L1, NUMA1, DYNC1H1, HNRNPU	BECN1,TTL,MAD1L1,NUMA1,DYNC1H1
GOBP_PROTEIN_CONTAINING_COMPLEX_DISASSEMBLY	6.13461e-08	8.58267e-06	0.704976	0.368174	1.89336	235	BECN1, FLII, CAMSAP1, SMARCE1, WASHC2C, ACTN2, SPTBN2, SMARCA4, SMARCD2, SET, SVIL, DHX8, KIF18B, ATP2A2, CLEC16A, PEX14, CKAP5, CHMP5, CHMP2A, GAK, UBQLN1, SSRP1, SMARCC2, MAP1LC3B, HSPA8, UBQLN4, TBC1D25, TRIM54, SPTB, HMGA1, CHMP4C, EPS8, UPF1, NSF, GRWD1, SPTAN1, FYCO1, CCSAP, MYC, EIF5A, TRIOBP, CAMSAP3, CHMP4A, PPP1R9B, EPG5, APEH, SUPT16H, CHMP7, MICAL2, SH3GL1, KLC1, TECPR1, GLE1, SNAP29,…	BECN1,FLII,CAMSAP1,SMARCE1,WASHC2C
GOBP_PROTEIN_DNA_COMPLEX_ASSEMBLY	5.10624e-05	0.00229471	0.557332	0.398368	1.89229	122	CHAF1A, CDT1, CDC45, MCM2, DNAJC9, HMGB2, SMARCA4, SETSIP, MIS18A, SET, SART3, CHAF1B, ANP32B, NPM1, TAF4, ASF1B, TAF1, TAF6, TBP, NAP1L1, GRWD1, BAZ2A, CENPK, KNTC1, CENPH, TAF9, TAF7, HELLS, PADI4, TSPYL2, SMARCB1, RNF4, TAF10, POGZ, POLR1E, BRF2, CENPP, RAD52, PIH1D1, KAT6A, NASP, BAZ1A, HEY2, TAF12, KAT6B, BRF1, DMC1	CHAF1A,CDT1,CDC45,MCM2,DNAJC9
GOBP_PROTEIN_TARGETING_TO_MITOCHONDRION	3.71344e-05	0.001788	0.557332	0.412287	1.89194	101	BAG3, FBXW7, USP36, CHCHD4, TIMM44, HSPD1, NPEPPS, VPS11, AIP, HSP90AA1, GSK3A, MTERF4, MFN2, CSNK2A2, BID, IMMP2L, BAP1, PAM16, TIMM10, PMPCA, SREBF2, ARIH2, ATP5IF1, TIMM29, FIS1, RHOU, TOMM34, PMPCB, RNF31, MICALL2, NDUFA13, LMAN1, TOMM40L, TOMM20, TIMM50, TOMM40, TIMM8A, HPS4	BAG3,FBXW7,USP36,CHCHD4,TIMM44
GOBP_IMP_BIOSYNTHETIC_PROCESS	0.00330395	0.047113	0.431708	0.696551	1.89123	11	ATIC, ADSL, GART, PPAT, AMPD1, AMPD2, PFAS, HPRT1, PAICS	ATIC,ADSL,GART,PPAT,AMPD1
GOBP_HISTONE_MODIFICATION	1.42528e-10	4.40352e-08	0.826657	0.341196	1.89056	469	RCOR1, ZBTB7B, NTMT1, WBP2, USP36, FLCN, GLYR1, PADI2, DCAF1, SUPT6H, SET, SART3, CHD4, NOC2L, GATAD2A, BAZ1B, TAF4, PRKCD, MED24, SAP30BP, RUVBL2, MAP3K12, GATAD2B, FBLL1, TAF1, HLCS, UHRF1, MTHFR, TAF6, MUC1, PAF1, DNMT1, PHF8, JADE2, PCGF2, SIRT2, UCN, MAP3K7, LMNA, PHB, BAZ2A, CLOCK, SUPT3H, NELFA, SFPQ, BEND3, CBX8, UIMC1, CTBP1, CHD5, COPRS, PRMT1, TADA1, MSL1, DRD1, SUZ12, ATXN7L3, LIF, SG…	RCOR1,ZBTB7B,NTMT1,WBP2,USP36
GOBP_POSITIVE_REGULATION_OF_TELOMERASE_RNA_LOCALIZATION_TO_CAJAL_BODY	0.00216674	0.0355451	0.431708	0.644012	1.88965	15	RUVBL2, DKC1, CCT7, CCT3, NHP2, CCT8, CCT5, CCT6A, CCT2, RUVBL1, CCT4	RUVBL2,DKC1,CCT7,CCT3,NHP2
GOBP_POSITIVE_REGULATION_OF_MACROAUTOPHAGY	0.000161843	0.00550489	0.518848	0.451095	1.88866	69	BAG3, BECN1, PIP4K2B, VDAC1, CERS1, SLC25A4, LARP1, SUPT5H, MAP3K7, ATG2A, VPS13D, FYCO1, RIPK2, OPTN, HTT, PIP4K2C, RAB3GAP2, WDR45, AMBRA1, WAC, SESN2, SNX30, SMCR8, RNF31, MAPK3	BAG3,BECN1,PIP4K2B,VDAC1,CERS1
GOBP_PROTEIN_HETEROOLIGOMERIZATION	0.0024144	0.0383357	0.431708	0.55547	1.88753	25	SYT1, CALHM1, RRM1, TMEM120A, GRIN1, FARSB, CPSF6, FARSA, ZNF746, PKD1, CPSF7, ZNF777, PKD2, TMEM120B, KRT1, RRM2	SYT1,CALHM1,RRM1,TMEM120A,GRIN1
GOBP_HISTONE_DEUBIQUITINATION	0.00120478	0.0236637	0.45506	0.49549	1.88748	40	USP36, SART3, TAF4, TAF6, SUPT3H, UIMC1, TADA1, ATXN7L3, SGF29, KAT2A, USP22, TAF9, BAP1, TAF7, TAF5L, BRCC3, TAF10, TRRAP, TAF12, TADA3, EPOP	USP36,SART3,TAF4,TAF6,SUPT3H
GOBP_SPLICEOSOMAL_TRI_SNRNP_COMPLEX_ASSEMBLY	0.00175578	0.0310718	0.45506	0.673676	1.88715	13	SART3, PRPF19, PRPF6, LSM2, PRPF8, PRPF31, USP4, SRSF12, PRPF3	SART3,PRPF19,PRPF6,LSM2,PRPF8
GOBP_REGULATION_OF_MICROTUBULE_NUCLEATION	0.00488335	0.0591668	0.407018	0.720578	1.88501	10	DCTN1, CKAP5, EML2, GIT1, HSPA1B	DCTN1,CKAP5,EML2,GIT1,HSPA1B
GOBP_ESTABLISHMENT_OF_CENTROSOME_LOCALIZATION	0.00488335	0.0591668	0.407018	0.720504	1.88481	10	PARD3, MISP, EZR, CEP83, FHOD1, MAD2L1	PARD3,MISP,EZR,CEP83,FHOD1
GOBP_DOUBLE_STRAND_BREAK_REPAIR	1.36284e-07	1.67897e-05	0.690132	0.3597	1.88397	266	TIMELESS, CDC45, MCM4, MCM2, HMGB2, EME1, MCM3, MMS19, MCM7, HSF1, ZBTB7A, RAD50, SPIRE1, TNKS1BP1, HMCES, FEN1, PPP5C, RUVBL2, PRPF19, POLA1, MCM6, NSMCE2, FANCD2, RBBP8, HSF2BP, UBQLN4, GINS2, MAGEF1, YY1, XRCC1, RECQL4, SPIDR, NABP2, SFPQ, UIMC1, ZSWIM7, ERCC6, ZFYVE26, WDR70, SIRT7, PALB2, LIG3, NUDT16L1, PARP1, BRCA1, MCM5, XRCC2, MSH2, BRIP1, PPP4C, OOEP, XRCC6, NSMCE1, VCP, HDGFL2, RECQL5,…	TIMELESS,CDC45,MCM4,MCM2,HMGB2
GOBP_IRES_DEPENDENT_VIRAL_TRANSLATIONAL_INITIATION	0.00360602	0.0496952	0.431708	0.693781	1.88371	11	EIF3A, EIF3B, EIF3D, EIF2D, PCBP2, EIF3F, PTBP1, CSDE1	EIF3A,EIF3B,EIF3D,EIF2D,PCBP2
GOBP_REGULATION_OF_PROTEASOMAL_UBIQUITIN_DEPENDENT_PROTEIN_CATABOLIC_PROCESS	1.02059e-05	0.000642995	0.593325	0.39149	1.88354	136	AXIN1, DVL1, RAD23A, CAMLG, RAD23B, PLK3, RACK1, GIPC1, UBXN1, GSK3A, UBQLN1, STUB1, BAG6, HSP90AB1, TAF1, UBQLN4, SIRT2, KEAP1, CSNK1E, HSPA1B, UBE2K, USP5, ARAF, UBQLN2, AKT1, CSNK1D, CHFR, RYBP, DDA1, BBS7, TAF9, ARIH1, TRIB3, ZER1, MAPK9, EIF3H, RNF19A, VCP, RNF144A, FBXW8, GBA, DDRGK1, SMARCC1, ARIH2, WAC, SVIP, RPL11, ZYG11B, TTC36, GSK3B, CDC20B, SIRT6, CCAR2	AXIN1,DVL1,RAD23A,CAMLG,RAD23B
GOBP_CHROMATIN_ORGANIZATION	1.63304e-11	5.50409e-09	0.863415	0.339239	1.88292	490	CHAF1A, AXIN1, RCOR1, ATAD2, FOXA1, WBP2, IPO4, MPHOSPH8, SMARCE1, MCM2, DNAJC9, HMGB2, CDYL, SMARCA4, SETSIP, MIS18A, PADI2, SMARCD2, PHF13, DCAF1, SUPT6H, SET, SART3, LHX2, CHD4, NOC2L, INO80E, ZBTB7A, CHAF1B, FAM50A, ANP32B, SAMD1, SCMH1, NPM1, GATAD2A, SS18L1, BAZ1B, RCCD1, TPR, UBN1, ASF1B, RUVBL2, SSRP1, SMARCC2, GATAD2B, BAG6, YTHDC1, UHRF1, MTHFR, GPX4, PAF1, HNRNPC, HMGA1, UTP3, DNMT1, P…	CHAF1A,AXIN1,RCOR1,ATAD2,FOXA1
GOBP_POSITIVE_REGULATION_OF_PROTEOLYSIS_INVOLVED_IN_CELLULAR_PROTEIN_CATABOLIC_PROCESS	1.9109e-05	0.00104145	0.57561	0.391642	1.88267	134	AXIN1, DVL1, FBXW7, RAD23A, USP13, OSBPL7, PLK3, RACK1, PSMC4, GSK3A, UBQLN1, STUB1, BAG6, TAF1, MAGEF1, SIRT2, PSMC3, KEAP1, CSNK1E, HSPA1B, USP5, UBQLN2, CCDC22, AKT1, CSNK1D, CHFR, TMEM259, DDA1, PTK2B, BBS7, ARIH1, TRIB3, ZER1, MAPK9, RNF19A, VCP, RNF144A, FBXW8, GBA, DDRGK1, ARIH2, RNF40, ATP5IF1, PSMC5, RNF185, CDK5RAP3, ZYG11B, DAB2IP, GSK3B, CDC20B, SIRT6	AXIN1,DVL1,FBXW7,RAD23A,USP13
GOBP_RNA_POLYADENYLATION	0.00100485	0.0211076	0.45506	0.477384	1.88252	48	CPEB1, NCBP2, HSF1, FIP1L1, SYMPK, GRSF1, AHCYL1, PABPC1, YTHDC1, SUPT5H, PAF1, NELFE, CPSF6, CDK9, CPSF1, CPSF3, RNF40, TENT4A, ZC3H14, CPSF7, CSTF2, SNRPA	CPEB1,NCBP2,HSF1,FIP1L1,SYMPK
GOBP_PROTEIN_TARGETING_TO_VACUOLE	0.00136566	0.0260317	0.45506	0.509806	1.88191	36	HGS, GGA3, AP3D1, RAB7A, M6PR, VPS41, HSPA8, VPS13D, NAGPA, GNPTAB, VPS13C, SORT1	HGS,GGA3,AP3D1,RAB7A,M6PR
GOBP_REGULATION_OF_AUTOPHAGY	1.03384e-08	1.78277e-06	0.74774	0.349186	1.88176	329	BAG3, FOXK2, BECN1, GOLGA2, DDIT3, FBXW7, USP36, FLCN, EIF4G1, ATG16L1, CTTN, PIP4K2B, VDAC1, NPC1, CERS1, RNF41, USP13, OSBPL7, CLEC16A, EXOC7, PLK3, RPTOR, SLC25A4, LARP1, KLHL22, GSK3A, UBQLN1, WDR24, ATP6V1G1, EXOC4, UBQLN4, SUPT5H, EEF1A1, TBC1D25, PIK3R2, SIRT2, GAPDH, MAP3K7, MTOR, DAPK3, ATP6V0A1, ATG2A, KEAP1, VPS13D, FYCO1, ERN1, ATP6V1B1, POLDIP2, UBQLN2, AKT1, CSNK2A2, RIPK2, NRBP2, O…	BAG3,FOXK2,BECN1,GOLGA2,DDIT3
GOBP_REGULATION_OF_MITOTIC_SPINDLE_ASSEMBLY	0.00180465	0.0317097	0.45506	0.569117	1.88146	23	TPR, CHMP5, CHMP2A, CHMP4C, HSPA1B, CCSAP, HNRNPU, CHMP4A, CHMP7, PDCD6IP, CHMP6, CHMP3, CHMP4B, CHMP2B	TPR,CHMP5,CHMP2A,CHMP4C,HSPA1B
GOBP_MULTIVESICULAR_BODY_ORGANIZATION	0.000994422	0.0210075	0.45506	0.529901	1.8803	31	HGS, STAM, CHMP5, CHMP2A, CHMP4C, CHMP4A, RAB27A, CHMP7, PDCD6IP, TSG101, SNF8, IST1, CHMP6, CHMP3, VPS37A, CHMP4B, CHMP2B	HGS,STAM,CHMP5,CHMP2A,CHMP4C
GOBP_ENDOCYTIC_RECYCLING	0.000133496	0.00478198	0.518848	0.441465	1.87779	73	SNX27, RAB11FIP3, WASHC2C, ACTN2, GRIPAP1, RAB11FIP4, GGA3, SCRIB, INPP5F, RAB7A, ENTR1, LMTK2, ATP6AP1, STX6, ARF6, CCDC22, EHD2, EPG5, SNX12, VPS52, PTPN23, VPS26C, RAB11B, SNF8, MICALL2, RAB35, VPS53	SNX27,RAB11FIP3,WASHC2C,ACTN2,GRIPAP1
GOBP_REGULATION_OF_TRANSLATIONAL_FIDELITY	0.00291048	0.0437703	0.431708	0.626476	1.87768	16	AARSD1, VARS2, DTD1, AARS2, RPS5, TARS2, IARS2, EIF2S3, RPS9, EIF2S3B, CDK5RAP1, LARS2, DNAJC2	AARSD1,VARS2,DTD1,AARS2,RPS5
GOBP_REGULATION_OF_PROTEASOMAL_PROTEIN_CATABOLIC_PROCESS	2.22872e-06	0.000181604	0.627257	0.376847	1.87737	184	AXIN1, RHBDF1, DVL1, FBXW7, RAD23A, CAMLG, RAD23B, USP13, OSBPL7, PLK3, RACK1, PSMC4, GIPC1, UBXN1, GSK3A, UBQLN1, STUB1, BAG6, HSP90AB1, TAF1, UBQLN4, SIRT2, PSMC3, KEAP1, CSNK1E, HSPA1B, UBE2K, USP5, ARAF, USP25, UBQLN2, AKT1, CSNK1D, CHFR, RYBP, TMEM259, DDA1, BBS7, TAF9, ARIH1, TRIB3, ZER1, MAPK9, EIF3H, RNF19A, VCP, RNF144A, FBXW8, GBA, DDRGK1, SMARCC1, ARIH2, RNF40, WAC, PSMC5, SVIP, RPL11,…	AXIN1,RHBDF1,DVL1,FBXW7,RAD23A
GOBP_REGULATION_OF_MRNA_BINDING	0.0030711	0.0450935	0.431708	0.741294	1.87492	9	EIF4G1, EIF3C, EIF4A3, EIF3D, CDK9, CARM1, FMR1	EIF4G1,EIF3C,EIF4A3,EIF3D,CDK9
GOBP_CYTOPLASMIC_TRANSLATIONAL_INITIATION	0.00183932	0.0320907	0.45506	0.541236	1.8717	27	EIF3A, EIF4G1, SLBP, EIF2B3, EIF2S2, MTOR, EIF3D, EIF2D, MIF4GD, EIF4A2, EIF4B, RBM4, EIF3I, EIF2S3, EIF4A1, EIF3CL, EIF2S3B, METTL3	EIF3A,EIF4G1,SLBP,EIF2B3,EIF2S2
GOBP_TRANSLATIONAL_ELONGATION	0.000903505	0.019532	0.477271	0.470965	1.87114	50	GTPBP1, ZNF598, GTPBP2, RACK1, EIF4A3, EEF2, EFL1, TUFM, EEF1A1, EEF1D, ASCC2, EIF5A, EEF1B2, EEF1G, DPH6, DPH7, EIF5AL1, DPH5, EEF2K, NEMF, ASCC3, ABTB1, EEF1A2, RPLP1, GFM1, SELENOT, DPH1, SECISBP2, GFM2, HBS1L, EEFSEC, DPH2	GTPBP1,ZNF598,GTPBP2,RACK1,EIF4A3
GOBP_CHROMOSOME_LOCALIZATION	0.000191818	0.00634969	0.518848	0.427507	1.871	81	BECN1, TTL, CDT1, RRS1, KPNB1, CHMP5, CHMP2A, MAD1L1, KIFC1, NUMA1, DCTN2, CHMP4C, LMNA, DYNC1H1, HNRNPU, SUN1, CHMP4A, CHMP7, SPICE1, CDCA8, NUP62, UBE2B, SEH1L, NUDC, PDCD6IP, MLH1	BECN1,TTL,CDT1,RRS1,KPNB1
GOBP_MITOTIC_SISTER_CHROMATID_SEGREGATION	4.04392e-06	0.000288324	0.610527	0.379296	1.87083	170	IK, BECN1, TUBG1, CDT1, RRS1, KPNB1, PHF13, LCMT1, NCAPD3, KIF18B, BAZ1B, TPR, CHMP5, CHMP2A, KLHL22, NAA10, MAD1L1, NSMCE2, KIFC1, NUMA1, DCTN2, CHMP4C, ZWINT, NUSAP1, BUB3, CENPK, HNRNPU, DSN1, KNTC1, ANAPC7, RACGAP1, CDC6, CHMP4A, NCAPG2, TUBG2, SMC4, ESPL1, CHMP7, CDCA8, WRAP73, NUP62, AKAP8L, TRIP13, TENT4A, SEH1L, SMC1A, TTN, NUDC, ANAPC1, AKAP8, POGZ, MAD2L1, PDCD6IP, ZNF207, MAU2, KIF23, …	IK,BECN1,TUBG1,CDT1,RRS1
GOBP_NON_MEMBRANE_BOUNDED_ORGANELLE_ASSEMBLY	4.86741e-09	9.02295e-07	0.761461	0.343813	1.87072	385	NEB, UBAP2L, WDR62, MSN, GOLGA2, FLII, DHX37, ACTC1, ACTN2, RRS1, KPNB1, DHX30, PATL1, LSM4, SBDS, ATXN2, TRAF7, PPAN, ATXN2L, BICD1, NPM1, ACTG1, RCC1, PRKAR1A, TPR, CHMP5, EFL1, CHMP2A, FITM2, CASQ1, NLE1, EIF4ENIF1, BCCIP, MRTO4, KIFC1, LZTS2, KRT19, NUMA1, CHMP4C, FLNA, MTERF4, YTHDF3, C1QBP, DYNC1H1, RPL23A, RPL3, HSPA1B, CCSAP, MISP, GOLGA8H, CENPK, POLDIP2, HNRNPU, KNTC1, MCIDAS, CSNK1D, C…	NEB,UBAP2L,WDR62,MSN,GOLGA2
GOBP_PURINE_CONTAINING_COMPOUND_SALVAGE	0.00219366	0.0356977	0.431708	0.667792	1.87067	13	MTAP, ADSL, PNP, AMPD1, AMPD2, ADK	MTAP,ADSL,PNP,AMPD1,AMPD2
GOBP_POST_GOLGI_VESICLE_MEDIATED_TRANSPORT	5.53673e-05	0.00245837	0.557332	0.408247	1.8667	104	ANKFY1, GGA2, GGA3, RACK1, DOP1B, AP3D1, GAK, DNM2, LLGL1, EXOC4, RABEP1, NSF, AP2A1, SCAMP3, CCDC22, OPTN, BBS2, LAMP1, GBF1, GGA1, GOLGA4, ARFGEF2, MYO5A, AP1AR, VPS52, ARFRP1, KRT18, RAB34, VPS13C, SORT1, STXBP6, CCDC91, VTI1A, CLN3, RBSN	ANKFY1,GGA2,GGA3,RACK1,DOP1B
GOBP_TRANSCRIPTION_INITIATION_FROM_RNA_POLYMERASE_I_PROMOTER	0.00428791	0.0550501	0.407018	0.68703	1.86538	11	SMARCA4, TAF1, BAZ2A, SMARCB1, POLR1E, PIH1D1, CAVIN1	SMARCA4,TAF1,BAZ2A,SMARCB1,POLR1E
GOBP_POSITIVE_REGULATION_OF_TRANSCRIPTION_OF_NUCLEOLAR_LARGE_RRNA_BY_RNA_POLYMERASE_I	0.00349075	0.0489093	0.431708	0.737132	1.8644	9	NCL, SMARCA4, MTOR, SMARCB1, PWP1, DDX11, PIH1D1, IPPK	NCL,SMARCA4,MTOR,SMARCB1,PWP1
GOBP_SPINDLE_ASSEMBLY	1.45488e-05	0.000851254	0.593325	0.386902	1.86147	136	GOLGA2, KPNB1, RCC1, TPR, CHMP5, CHMP2A, BCCIP, KIFC1, LZTS2, NUMA1, CHMP4C, FLNA, DYNC1H1, HSPA1B, CCSAP, MISP, GOLGA8H, POLDIP2, HNRNPU, CSNK1D, CEP63, TUBGCP5, RACGAP1, CHMP4A, GOLGA8A, KIFC2, CHMP7, SPICE1, WRAP73, TUBGCP2, LSM14A, CCDC61, HAUS4, SAC3D1, TUBGCP4, RNF4, SMC1A, AAAS, GOLGA6C, HAUS5, PDCD6IP, MLH1, ZNF207, CHEK2, HAUS6	GOLGA2,KPNB1,RCC1,TPR,CHMP5
GOBP_CYTOSOLIC_TRANSPORT	2.428e-06	0.000195692	0.627257	0.378362	1.86084	168	BECN1, MSN, ANKFY1, WASHC2A, WASHC2C, MYO1D, KIF1C, DCTN1, DOP1B, VPS11, RAB7A, SNX8, GAK, EMP2, RNF126, SYT7, LMTK2, TANC2, FLNA, RHOBTB3, STX6, AP2A1, MAP2, LAMP1, RAB29, GBF1, GGA1, EZR, SNX12, HOOK1, SPAG9, AP1AR, ARL8B, RILP, VPS52, ARFRP1, TBC1D14, VPS13C, SORT1, PTPN23, CCDC91, MAPK1, VTI1A, CLN3, TBC1D10B, SNF8, MAPK3, TBC1D23, RBSN, SRC, LMAN1, VPS53, HOOK2, SGSM2, MAP2K2, KIF5B, EEA1, R…	BECN1,MSN,ANKFY1,WASHC2A,WASHC2C
GOBP_MITOCHONDRIAL_DNA_REPLICATION	0.00299574	0.0444268	0.431708	0.634077	1.8605	15	DNAJA3, POLG, STOML2, RRM1, LIG3, TWNK, ENDOG, POLG2	DNAJA3,POLG,STOML2,RRM1,LIG3
GOBP_REGULATION_OF_CELL_CYCLE_PHASE_TRANSITION	1.13312e-08	1.90957e-06	0.74774	0.34309	1.86022	370	TIMELESS, IK, E2F1, HSPA2, CDT1, CDC45, FBXW7, ZFYVE19, EME1, CUL4A, NSUN2, EIF4G1, LCMT1, GIGYF2, PLRG1, FBXO31, DCUN1D3, THOC5, PLK3, NPM1, RPTOR, TPR, CCND3, AVEN, WDR76, OVOL1, KLHL22, PRPF19, MAD1L1, NSMCE2, FANCD2, TAF1, RRM1, XPC, UBE2E2, MUC1, PAF1, CHMP4C, KANK2, SIRT2, CCNH, ZWINT, ACVR1, NABP2, CTDSP2, CLOCK, PLK5, BUB3, UIMC1, APEX1, AKT1, KNTC1, BID, ANAPC7, RCC2, CEP63, CHFR, ERCC6,…	TIMELESS,IK,E2F1,HSPA2,CDT1
GOBP_POSITIVE_REGULATION_OF_DNA_TEMPLATED_TRANSCRIPTION_ELONGATION	0.00163575	0.0295111	0.45506	0.525685	1.86017	30	ELL3, SUPT6H, THOC5, SUPT5H, GTF2F1, ERCC6, TCERG1, ALYREF, SUPT16H, CDK9, ELL, CTNNB1, KAT7, CDK12	ELL3,SUPT6H,THOC5,SUPT5H,GTF2F1
GOBP_REGULATION_OF_RNA_EXPORT_FROM_NUCLEUS	0.00520927	0.0621009	0.407018	0.673007	1.85868	12	NSUN2, NCBP2, SUPT6H, TPR, IWS1, CPSF6, AKAP8L	NSUN2,NCBP2,SUPT6H,TPR,IWS1
GOBP_MITOTIC_DNA_INTEGRITY_CHECKPOINT_SIGNALING	0.000115137	0.00433621	0.538434	0.421509	1.8576	84	EME1, GIGYF2, FBXO31, PLK3, FANCD2, XPC, MUC1, UIMC1, CDC6, SYF2, BRCA1, CDKN1B, MSH2, DONSON, RPL26, TAOK3, DTL, ORC1, BRCC3, BRSK1, CHEK1, WAC, TICRR, RFWD3, MUS81, CDK5RAP3, TAOK1, CHEK2, PRKDC, BABAM1, TOPBP1, CLSPN, CCND1	EME1,GIGYF2,FBXO31,PLK3,FANCD2
GOBP_RNA_CATABOLIC_PROCESS	8.8721e-08	1.17476e-05	0.704976	0.353751	1.85746	269	YBX3, SMG5, FXR1, E2F1, HNRNPAB, GTPBP1, NSUN2, PATL1, LSM4, PRPF18, NCBP2, MYEF2, GIGYF2, TBRG4, EIF4A3, NPM1, RNASEH2A, PRKCD, LARP1, FEN1, RBM10, EIF4ENIF1, KHSRP, MRTO4, GRSF1, FXR2, PPP1R8, PABPC1, EXOSC5, UPF3A, DKC1, PNLDC1, CNOT3, HNRNPC, TAF15, SLFN13, UPF1, MAPKAPK2, RNH1, YTHDF3, SND1, HSPA1B, TTC37, APEX1, ERN1, PABPC4, HNRNPU, AKT1, EXOSC10, SKIV2L, TRIM71, SAMD4A, NUDT16L1, ZPR1, ZF…	YBX3,SMG5,FXR1,E2F1,HNRNPAB
GOBP_REGULATION_OF_TRANSCRIPTION_BY_RNA_POLYMERASE_I	0.00167493	0.029999	0.45506	0.524016	1.85426	30	NCL, SMARCA4, WDR43, PHF8, FLNA, MTOR, SIRT7, BNC1, ATF4, SMARCB1, PWP1, DDX11, PIH1D1, POLR2L, DHX33, IPPK, DEDD	NCL,SMARCA4,WDR43,PHF8,FLNA
GOBP_POSITIVE_REGULATION_OF_MITOCHONDRIAL_MEMBRANE_POTENTIAL	0.00504682	0.0606933	0.407018	0.682573	1.85327	11	STOML2, MYC, AKT1, BID, CTNS, AKT2, VCP	STOML2,MYC,AKT1,BID,CTNS
GOBP_POSITIVE_REGULATION_OF_CELLULAR_AMIDE_METABOLIC_PROCESS	1.02324e-05	0.000642995	0.593325	0.378889	1.8522	152	YBX3, FXR1, EIF4G1, EIF3C, EIF4A3, NPM1, EEF2, RPUSD4, PRKCD, LARP1, RCC1L, GSK3A, EIF2B5, NCK2, FXR2, PABPC1, UPF3A, LARP1B, PLXNB2, UCN, YTHDF3, MTOR, C1QBP, NAT10, EIF3D, CNBP, PKM, EIF5A, HNRNPU, SAMD4A, PTK2B, ABCA2, SP1, MIF4GD, SIRT3, MRPS27, RPL26, CYP1B1, NSUN5, TENT4A, YBX1, LARP4B, CTIF, RPUSD3, EIF5AL1, JMJD4, RELA, PRKDC, CSDE1, CDC123, PAIP1	YBX3,FXR1,EIF4G1,EIF3C,EIF4A3
GOBP_HISTONE_H4_K5_ACETYLATION	0.0037971	0.0512851	0.431708	0.617885	1.85193	16	JADE2, ING5, HCFC1, JADE3, ING4, KAT7, MEAF6, KAT8, KANSL2, OGT, JADE1	JADE2,ING5,HCFC1,JADE3,ING4
GOBP_DNA_REPLICATION_CHECKPOINT_SIGNALING	0.00214662	0.0353546	0.431708	0.604056	1.85173	17	TIMELESS, CDT1, CDC45, CDC6, ORC1, TICRR, TOPBP1, CLSPN	TIMELESS,CDT1,CDC45,CDC6,ORC1
GOBP_NEGATIVE_REGULATION_OF_HISTONE_ACETYLATION	0.00399023	0.0529623	0.407018	0.617232	1.84998	16	SET, NOC2L, CTBP1, BRCA1, TAF7, SDR16C5, TWIST1, PIH1D1	SET,NOC2L,CTBP1,BRCA1,TAF7
GOBP_TELOMERE_MAINTENANCE_VIA_TELOMERE_LENGTHENING	0.000221805	0.00707713	0.518848	0.421594	1.84964	80	SMG5, TEN1, RAD50, TNKS1BP1, HNRNPA1, HSP90AA1, HSP90AB1, DKC1, HNRNPA2B1, HNRNPC, CCT7, NAT10, MAPKAPK5, HNRNPU, CCT3, NHP2, EXOSC10, PARP1, CCT8, CTC1, CCT5, RTEL1, TERT, CCT6A, CTNNB1, PNKP, CCT2, MAPK1, MAPK3, SRC	SMG5,TEN1,RAD50,TNKS1BP1,HNRNPA1
GOBP_XENOPHAGY	0.0027659	0.0420095	0.431708	0.660017	1.84889	13	ATG16L1, RIPK2, OPTN, RNF31, MAPK3, WIPI2	ATG16L1,RIPK2,OPTN,RNF31,MAPK3
GOBP_REGULATION_OF_DNA_REPLICATION	3.6192e-05	0.00175771	0.557332	0.386844	1.84881	128	TIMELESS, CDT1, WRNIP1, GTPBP4, CIZ1, INO80E, STOML2, RUVBL2, RFC5, GINS2, CHTF18, JADE2, FAF1, YY1, UCN, RFC3, BCAR3, DACH1, EREG, ATF1, MCIDAS, RFC2, CDC6, LIG3, ENDOG, BRPF3, DONSON, CTC1, TNFAIP1, ING5, PCNA, JADE3, TSPYL2, POLG2, LPIN1, GINS1, KCTD13, EHMT2, TICRR, KAT7, E2F7, MEAF6, RFC4, GMNC, E2F8, BAZ1A, BRCA2	TIMELESS,CDT1,WRNIP1,GTPBP4,CIZ1
GOBP_MITOCHONDRIAL_TRANSLATION	0.000245315	0.00764291	0.498493	0.439208	1.84663	70	EARS2, SHMT2, RPUSD4, MRPS34, RCC1L, MRPS21, TUFM, AARS2, NOA1, C1QBP, WARS2, MRPL2, MRPS16, MRPS27, LRPPRC, TARS2, TACO1, MRPS24, RPUSD3, IARS2, MRPL16, NDUFA7, GATB, MRPS7, QRSL1, DARS2, MRPS2, MTG1, GFM1, MTG2, SARS2, CDK5RAP1, LARS2	EARS2,SHMT2,RPUSD4,MRPS34,RCC1L
GOBP_VESICLE_CYTOSKELETAL_TRAFFICKING	0.000245315	0.00764291	0.498493	0.439124	1.84627	70	MYO1D, MYO1C, MYO19, KIF1C, MYO5C, TRAK1, AP3D1, AP3B2, ACTN4, TANC2, BLOC1S4, DYNC1H1, WASL, MYO1E, FYCO1, BORCS5, MAP2, HTT, MYO7A, MYO5A, FNBP1L, BICDL2, KIF3A, CLN3, FBXW11, MYO1A, AP3M2, KIF5B, TRAK2, MYO5B, F8A3, SNAPIN	MYO1D,MYO1C,MYO19,KIF1C,MYO5C
GOBP_REGULATION_OF_MUSCLE_ADAPTATION	0.000196952	0.00646194	0.518848	0.429484	1.845	75	TNNI1, BECN1, FBXO32, PDE9A, SGCA, ATP2A2, GTF2IRD1, TNNC1, DAG1, GSK3A, CASQ1, YY1, TRIM63, SLC9A1, LMNA, CAMK2B, AGT, PARP1, CAMK2D, PDE5A, CDK9, RGS2, TWF1, PARP2, TNNT1, GLRX3, CTDP1, EDN1, PPP3CA, ATP2B4, P2RX4, NOL3, AKAP6	TNNI1,BECN1,FBXO32,PDE9A,SGCA
GOBP_LYTIC_VACUOLE_ORGANIZATION	0.000260157	0.00797133	0.498493	0.438369	1.8431	70	BECN1, RAB7A, SYT7, HPS1, HEXB, VPS18, LYST, MTOR, TPP1, NAGPA, CLN6, TMEM175, MT3, MYO7A, HOOK1, GBA, ARL8B, GNPTAB, RAB34, CLN3, TMEM9, SPG11, HOOK2, TMEM199, GAA, SCARB2, SNAPIN, HPS4, LAPTM4B, TMEM106B, AKTIP	BECN1,RAB7A,SYT7,HPS1,HEXB
GOBP_MITOTIC_CELL_CYCLE_PHASE_TRANSITION	4.64601e-09	8.83337e-07	0.761461	0.336691	1.84207	400	IK, E2F1, CDK16, HSPA2, CDT1, TPD52L1, ZFYVE19, CUL4A, IQGAP3, POLE, EIF4G1, LCMT1, GIGYF2, PLRG1, FBXO31, DCUN1D3, PLK3, RPTOR, RCC1, TPR, CCND3, AVEN, CHMP2A, KLHL22, MAD1L1, NSMCE2, RBBP8, CDK18, DNM2, RRM1, XPC, UBE2E2, MUC1, PHF8, CHMP4C, EPS8, KANK2, SIRT2, CCNH, UBE2S, ZWINT, RPS6, ACVR1, NABP2, CTDSP2, PLK5, BUB3, UIMC1, APEX1, MYC, CKS1B, AKT1, KNTC1, BID, PKMYT1, ANAPC7, RCC2, CHFR, CDK…	IK,E2F1,CDK16,HSPA2,CDT1
GOBP_MONOUBIQUITINATED_PROTEIN_DEUBIQUITINATION	0.00137425	0.0261283	0.45506	0.505483	1.84065	34	TAF4, TAF6, SUPT3H, TADA1, ATXN7L3, SGF29, KAT2A, USP22, TAF9, BAP1, TAF7, TAF5L, TAF10, TRRAP, TAF12, TADA3	TAF4,TAF6,SUPT3H,TADA1,ATXN7L3
GOBP_REGULATION_OF_DNA_DIRECTED_DNA_POLYMERASE_ACTIVITY	0.0030711	0.0450935	0.431708	0.656927	1.84023	13	RFC5, GINS2, CHTF18, RFC3, RFC2, PCNA, POLG2, GINS1, RFC4	RFC5,GINS2,CHTF18,RFC3,RFC2
GOBP_REGULATION_OF_MITOTIC_CELL_CYCLE	2.07784e-09	4.16411e-07	0.774939	0.334579	1.8398	438	IK, E2F1, TTL, HSPA2, CUL7, CDT1, FOXA1, ZFYVE19, EME1, CUL4A, EIF4G1, CDK11B, SCRIB, LCMT1, BTC, GIGYF2, PLRG1, HSF1, FBXO31, DCUN1D3, SPHK1, PLK3, RPTOR, RCC1, AATF, TPR, CCND3, AVEN, OVOL1, KLHL22, NLE1, MAD1L1, NSMCE2, FANCD2, RRM1, XPC, UBE2E2, MUC1, CHMP4C, USP2, KANK2, SIRT2, CCNH, ZWINT, DAPK3, DUSP3, ACVR1, EREG, NUSAP1, NABP2, CTDSP2, SIK1, PLK5, BUB3, UIMC1, APEX1, MYC, CKS1B, POLDIP2,…	IK,E2F1,TTL,HSPA2,CUL7
GOBP_VIRAL_TRANSLATIONAL_TERMINATION_REINITIATION	0.00222125	0.0360406	0.431708	0.875156	1.83766	5	EIF3A, EIF3B, EIF3D, EIF3G	EIF3A,EIF3B,EIF3D,EIF3G,NA
GOBP_CELL_CYCLE_DNA_REPLICATION	0.00147965	0.0275669	0.45506	0.470981	1.83724	44	CDT1, CDC45, MCM4, MCM2, MCM3, FEN1, POLA1, MCM6, LIG1, UPF1, DACH1, ZPR1, DONSON, PCNA, RTEL1, GINS1, E2F7, E2F8, BRCA2, RPA4, CDC7, WIZ, TERF2, BCL6	CDT1,CDC45,MCM4,MCM2,MCM3
GOBP_MAMMARY_GLAND_EPITHELIAL_CELL_PROLIFERATION	0.00353466	0.0492659	0.431708	0.540443	1.83647	25	IQGAP3, DEAF1, STAT6, CEBPB, AREG, WNT5A, MAPK1, CCND1, BRCA2, EPHA2, MED1, KDM5B, TNFSF11, PYGO2, ID2, PHB2, RTN4, GATA3	IQGAP3,DEAF1,STAT6,CEBPB,AREG
GOBP_PSEUDOURIDINE_SYNTHESIS	0.00256354	0.0400073	0.431708	0.593239	1.83467	18	RPUSD4, DKC1, PUS1, NHP2, PUSL1, RPUSD2, RPUSD3, TSR3	RPUSD4,DKC1,PUS1,NHP2,PUSL1
GOBP_DNA_REPLICATION_DEPENDENT_CHROMATIN_ORGANIZATION	0.00224862	0.036405	0.431708	0.771267	1.83466	8	CHAF1A, IPO4, CHAF1B, ASF1B, NASP, RBBP4	CHAF1A,IPO4,CHAF1B,ASF1B,NASP
GOBP_REGULATION_OF_UBIQUITIN_DEPENDENT_PROTEIN_CATABOLIC_PROCESS	1.48061e-05	0.000857712	0.593325	0.373632	1.83455	166	AXIN1, DVL1, FBXW7, RAD23A, CAMLG, RAD23B, PLK3, RACK1, GIPC1, UBXN1, GSK3A, UBQLN1, STUB1, BAG6, HSP90AB1, TAF1, UBQLN4, MAGEF1, SIRT2, KEAP1, CSNK1E, HSPA1B, UBE2K, USP5, ARAF, HIPK2, UBQLN2, CCDC22, AKT1, CSNK2A2, CSNK1D, CHFR, RYBP, DDA1, PTK2B, BBS7, TAF9, ARIH1, TRIB3, ZER1, MAPK9, EIF3H, RNF19A, VCP, RNF144A, FBXW8, GBA, DDRGK1, SMARCC1, ARIH2, RPL23, WAC, SVIP, RPL11, CDK5RAP3, ZYG11B, TT…	AXIN1,DVL1,FBXW7,RAD23A,CAMLG
GOBP_REGULATION_OF_DNA_DEPENDENT_DNA_REPLICATION	0.00118702	0.0235342	0.45506	0.45715	1.83259	52	TIMELESS, CDT1, WRNIP1, CIZ1, STOML2, RFC5, GINS2, CHTF18, RFC3, DACH1, MCIDAS, RFC2, LIG3, ENDOG, DONSON, PCNA, POLG2, GINS1, TICRR, KAT7, E2F7, RFC4, E2F8, BRCA2	TIMELESS,CDT1,WRNIP1,CIZ1,STOML2
GOBP_RIBONUCLEOSIDE_MONOPHOSPHATE_BIOSYNTHETIC_PROCESS	0.00205852	0.0345338	0.431708	0.515947	1.83078	31	UCKL1, IMPDH2, ATIC, ADSL, GART, CAD, UPP1, PRPS2, PPAT, RFK, AMPD1, AMPD2, ADK, IMPDH1, GMPS, UCK1, PFAS, CMPK1, HPRT1, PAICS	UCKL1,IMPDH2,ATIC,ADSL,GART
GOBP_PEPTIDYL_THREONINE_MODIFICATION	6.15781e-05	0.00263931	0.538434	0.387581	1.82978	120	AXIN1, CDC42BPB, EIF4G1, DCAF1, CDC42BPG, SPHK1, RPTOR, TNKS1BP1, PRKCD, PARD3, GSK3A, MAP3K12, WNK1, TAF1, LMTK2, CAD, SIRT2, MTOR, ACVR1, UBE2K, GALNTL6, HIPK2, AKT1, CSNK2A2, RIPK2, CSNK2B, PKN1, OXSR1, CHI3L1, CAMK2D, DGKQ, GALNT11, CDK5, CHEK1, WNT5A, MAPK1, PRKD2, TSSK4, CALM2, GALNT3, PRKDC, TTC36, GSK3B, CADM4, INPP5K, SPRY2, GALNT13, GRK2	AXIN1,CDC42BPB,EIF4G1,DCAF1,CDC42BPG
GOBP_ENDOSOMAL_TRANSPORT	1.69539e-06	0.000144498	0.643552	0.357017	1.8295	227	ANKFY1, SNX27, RAB11FIP3, WASHC2A, WASHC2C, ACTN2, GRIPAP1, HGS, RAB11FIP4, SQSTM1, GGA3, SCRIB, STAM, DCTN1, CLEC16A, INPP5F, AP3D1, CHMP5, CHMP2A, RAB7A, SNX8, ENTR1, RNF126, LMTK2, CHMP4C, ATP6AP1, LYST, RHOBTB3, STX6, ARF6, CCDC22, TOM1, CHMP4A, EHD2, RAB29, GBF1, GGA1, EPG5, CHMP7, SNX12, SRL, SPAG9, SNX9, VCP, ARL8B, RILP, CORO1C, VPS52, ARFRP1, TMCC1, TBC1D14, SORT1, PTPN23, ALS2, VTI1A, V…	ANKFY1,SNX27,RAB11FIP3,WASHC2A,WASHC2C
GOBP_PROTEIN_TARGETING_TO_LYSOSOME	0.00257431	0.0400179	0.431708	0.562385	1.82622	22	HGS, GGA3, RAB7A, M6PR, HSPA8, NAGPA, GNPTAB, SORT1, SCARB2	HGS,GGA3,RAB7A,M6PR,HSPA8
GOBP_REGULATION_OF_MITOPHAGY	0.00695835	0.07678	0.407018	0.66119	1.82605	12	VDAC1, CERS1, RNF41, SLC25A4, VPS13D, AMBRA1, VPS13C, SLC25A5, TSC2, USP30	VDAC1,CERS1,RNF41,SLC25A4,VPS13D
GOBP_REGULATION_OF_DNA_BIOSYNTHETIC_PROCESS	8.03442e-05	0.00327336	0.538434	0.385416	1.82599	121	SMG5, CERS1, TEN1, HNRNPA1, HSP90AA1, RFC5, HSP90AB1, DKC1, GINS2, HNRNPA2B1, HNRNPC, CCT7, CHTF18, JADE2, RFC3, DACH1, NAT10, NABP2, MAPKAPK5, NVL, MYC, HNRNPU, RFC2, CCT3, EXOSC10, PTK2B, GFER, CCT8, CTC1, ING5, PCNA, JADE3, CCT5, CYP1B1, ING4, POLG2, GINS1, CHEK1, CCT6A, MEN1, CTNNB1, PNKP, CCT2, MAPK1, GRHL2, PRKD2, MAPK3, KAT7, SRC	SMG5,CERS1,TEN1,HNRNPA1,HSP90AA1
GOBP_NUCLEAR_TRANSPORT	2.38207e-07	2.52329e-05	0.690132	0.342628	1.82567	298	BAG3, AXIN1, SMG5, NUP188, IPO4, RRS1, KPNB1, NSUN2, SQSTM1, NCBP2, SUPT6H, TNPO2, NOL6, NOP9, ANP32B, THOC5, NPM1, TPR, PRKCD, XPO5, HNRNPA1, DDX19A, EIF4ENIF1, AHCYL1, HSP90AB1, LZTS2, RANGAP1, YTHDC1, UPF3A, KPNA1, HNRNPA2B1, HSPA9, PIK3R2, JUP, POM121C, UPF1, FLNA, LMNA, DDX39A, MAVS, RAE1, SEC13, IPO7, LTV1, AKT1, DRD1, CITED1, KPNA6, AGT, MCM3AP, SIX2, SIRT7, YWHAE, ZPR1, IWS1, ALYREF, STRA…	BAG3,AXIN1,SMG5,NUP188,IPO4
GOBP_REGULATION_OF_CELLULAR_AMIDE_METABOLIC_PROCESS	2.21753e-09	4.3271e-07	0.774939	0.332991	1.82526	422	TRAP1, YBX3, FXR1, NCL, MKNK2, PRNP, CPEB1, PATL1, EIF4G1, ZNF598, GGA3, NCBP2, ATXN2, PDK4, GIGYF2, SHMT2, TCOF1, EIF3C, SPHK1, RACK1, EIF4A3, NPM1, PA2G4, TPR, TYMS, EEF2, RPUSD4, PRKCD, LARP1, PDK2, EIF2B4, RCC1L, GSK3A, DHFR, EIF3B, EIF4ENIF1, KHSRP, EIF2B5, NCK2, FXR2, PABPC1, EXOSC5, UPF3A, PNLDC1, CNOT3, CYFIP1, LARP1B, PLXNB2, ACO1, UPF1, UCN, YTHDF3, GAPDH, MTOR, DAPK3, C1QBP, NAT10, EIF…	TRAP1,YBX3,FXR1,NCL,MKNK2
GOBP_POSTTRANSCRIPTIONAL_REGULATION_OF_GENE_EXPRESSION	6.92868e-10	1.55685e-07	0.801216	0.329053	1.82326	485	TRAP1, YBX3, FXR1, E2F1, NCL, MKNK2, CPEB1, NSUN2, PATL1, EIF4G1, ZNF598, NCBP2, ATXN2, MYEF2, GIGYF2, SHMT2, TCOF1, EIF3C, TBRG4, RACK1, EIF4A3, NPM1, PA2G4, TPR, TYMS, EEF2, SRRT, RPUSD4, PRKCD, XPO5, LARP1, EIF2B4, RCC1L, DHFR, EIF3B, RBM10, EIF4ENIF1, KHSRP, EIF2B5, CDC37, WTIP, NCOR2, NCK2, FXR2, PABPC1, EXOSC5, YTHDC1, UPF3A, DKC1, PNLDC1, CNOT3, HNRNPA2B1, CYFIP1, HNRNPC, TAF15, LARP1B, PL…	TRAP1,YBX3,FXR1,E2F1,NCL
GOBP_VESICLE_BUDDING_FROM_MEMBRANE	0.00059605	0.0146264	0.477271	0.439054	1.82247	62	AP3D1, CHMP5, RAB7A, KLHL12, CHMP4C, TBC1D20, WASL, SEC13, DNM1, AP2M1, CSNK1D, SEC24C, CHMP4A, GBF1, PDCD6, CHMP7, FNBP1L, SLC2A4, RILP, VAPA, SCAP, SEC24B, PICALM, ANXA2, CHMP6, PREB, SEC23A, SEC16A, CHMP4B, SEC23B, ARFGAP2, SEC16B, SEC31B, SEC24D, SAR1B	AP3D1,CHMP5,RAB7A,KLHL12,CHMP4C
GOBP_MRNA_CATABOLIC_PROCESS	3.60724e-06	0.000267477	0.627257	0.356082	1.82131	225	YBX3, SMG5, FXR1, E2F1, HNRNPAB, GTPBP1, PATL1, LSM4, PRPF18, NCBP2, MYEF2, GIGYF2, TBRG4, EIF4A3, NPM1, PRKCD, LARP1, RBM10, EIF4ENIF1, KHSRP, MRTO4, FXR2, PABPC1, EXOSC5, UPF3A, PNLDC1, CNOT3, HNRNPC, TAF15, UPF1, MAPKAPK2, RNH1, YTHDF3, SND1, HSPA1B, TTC37, APEX1, ERN1, PABPC4, HNRNPU, AKT1, EXOSC10, SKIV2L, TRIM71, SAMD4A, NUDT16L1, ZFP36L1, PKP3, SMG9, LSM2, MEX3D, CASC3, TENT4A, SERBP1, YBX…	YBX3,SMG5,FXR1,E2F1,HNRNPAB
GOBP_VACUOLE_ORGANIZATION	8.99718e-06	0.000595662	0.593325	0.365316	1.81752	179	BAG3, BECN1, PACS2, ATG16L1, PIP4K2B, ATG9A, ATP2A2, VPS11, ATG101, RAB7A, UBQLN1, MAP1LC3B, SYT7, HPS1, HEXB, VPS18, LYST, MFN2, MTOR, WDR45B, ATG2A, TPP1, NAGPA, UBQLN2, GABARAPL1, PIP4K2C, CHMP4A, RAB3GAP2, CLN6, TMEM175, MT3, ULK3, MYO7A, ULK2, HOOK1, ARFIP2, ATG4B, GBA, ARL8B, TCIRG1, GNPTAB, WDR45, AMBRA1, TBC1D14, EHMT2, RAB34, MAP1LC3B2, SNX30, SMCR8, CLN3, TMEM9, PHF23, SPG11, HOOK2, WIP…	BAG3,BECN1,PACS2,ATG16L1,PIP4K2B
GOBP_NEGATIVE_REGULATION_OF_MITOTIC_CELL_CYCLE_PHASE_TRANSITION	1.80288e-05	0.00100514	0.57561	0.368561	1.81364	162	IK, CDT1, ZFYVE19, LCMT1, GIGYF2, FBXO31, DCUN1D3, PLK3, TPR, AVEN, KLHL22, MAD1L1, MUC1, CHMP4C, KANK2, ZWINT, ACVR1, NABP2, CTDSP2, PLK5, BUB3, UIMC1, KNTC1, CHFR, CDC6, SYF2, EZH2, ZFP36L1, BRCA1, CDKN1B, DONSON, PRMT2, RPL26, TAOK3, DTL, ORC1, TRIP13, BRCC3, BRSK1, CHEK1, WAC, TICRR, RFWD3, CDKN2B, MAD2L1, CDK5RAP3, ZNF207, TAOK1, CHEK2, PRKDC, NACC2, E2F7, BABAM1, BRD7, TOPBP1, CLSPN, BUB1B,…	IK,CDT1,ZFYVE19,LCMT1,GIGYF2
GOBP_MITOCHONDRIAL_MEMBRANE_ORGANIZATION	9.85548e-05	0.00382609	0.538434	0.392898	1.81135	106	CHCHD3, NMT1, HK2, SLC25A4, DNAJC11, HSP90AA1, RCC1L, GSK3A, TMEM11, HSPA9, HIP1R, MFN2, SLC9A1, ACAA2, MYC, ADCK1, BID, CHCHD6, PEX5, TIMM10, OXA1L, CNP, ATP5IF1, BCL2L1, TIMM29, LETM1, BBC3, NDUFA13, RHOT1, VDAC2, GSK3B, TIMM50, ZNF205, TIMM8A, NOL3, SLC25A5, RHOT2, IMMT, NAIF1, ARHGAP11B, COX18, HSPA4, PINK1, MOAP1, UQCC3, OMA1, MFN1, GCLC, CALM3, HEBP2, TIMM9, BCL2L2, APOOL, CAMK2A, CLN8	CHCHD3,NMT1,HK2,SLC25A4,DNAJC11
GOBP_NEGATIVE_REGULATION_OF_RNA_POLYMERASE_II_REGULATORY_REGION_SEQUENCE_SPECIFIC_DNA_BINDING	0.00376644	0.0509637	0.431708	0.862503	1.81109	5	DDIT3, FBXW7, TAF1	DDIT3,FBXW7,TAF1,NA,NA
GOBP_AUTOPHAGOSOME_ORGANIZATION	9.85548e-05	0.00382609	0.538434	0.392745	1.81064	106	BAG3, BECN1, PACS2, ATG16L1, PIP4K2B, ATG9A, ATP2A2, ATG101, RAB7A, UBQLN1, MAP1LC3B, MFN2, WDR45B, ATG2A, UBQLN2, GABARAPL1, PIP4K2C, CHMP4A, RAB3GAP2, ULK3, ULK2, ARFIP2, ATG4B, GBA, TCIRG1, WDR45, AMBRA1, TBC1D14, EHMT2, MAP1LC3B2, SNX30, SMCR8, CLN3, PHF23, WIPI2, EMC6, ATG4D, NSFL1C, RAB3GAP1, LRBA, ATG9B, RAB33B, RAB1B, PINK1, SNX18, MOAP1, CHMP4B, GABARAPL2, WIPI1, SMURF1	BAG3,BECN1,PACS2,ATG16L1,PIP4K2B
GOBP_AGGREPHAGY	0.00887272	0.0887871	0.38073	0.690379	1.80601	10	BAG3, SQSTM1, UBQLN1, HTT	BAG3,SQSTM1,UBQLN1,HTT,NA
GOBP_POSITIVE_REGULATION_OF_PROTEASOMAL_UBIQUITIN_DEPENDENT_PROTEIN_CATABOLIC_PROCESS	0.00025136	0.00773374	0.498493	0.404761	1.80568	92	AXIN1, DVL1, RAD23A, PLK3, RACK1, GSK3A, UBQLN1, STUB1, TAF1, SIRT2, KEAP1, CSNK1E, HSPA1B, USP5, UBQLN2, AKT1, CSNK1D, CHFR, DDA1, BBS7, ARIH1, TRIB3, ZER1, MAPK9, RNF19A, VCP, RNF144A, FBXW8, GBA, DDRGK1, ARIH2	AXIN1,DVL1,RAD23A,PLK3,RACK1
GOBP_SENSORY_PERCEPTION_OF_SWEET_TASTE	0.00399859	0.0529623	0.407018	0.859858	1.80553	5	ITPR3, REEP2, CALHM1	ITPR3,REEP2,CALHM1,NA,NA
GOBP_PROTEIN_ACYLATION	4.02657e-06	0.000288324	0.610527	0.349462	1.8038	244	WBP2, CDYL, FLCN, GLYR1, NMT1, DLST, SET, NOC2L, SPHK1, TAF4, MED24, NAA10, RUVBL2, BAG6, NAT9, TAF1, TAF6, MUC1, JADE2, PCGF2, MAP3K7, ZDHHC5, NAT10, CLOCK, SUPT3H, BEND3, CTBP1, CHD5, TADA1, MSL1, OGDH, ATXN7L3, LIF, ZDHHC16, SGF29, KAT2A, USP22, MCM3AP, BRCA1, IWS1, TAF9, HDAC5, DIP2A, BRPF3, TAF7, SDR16C5, TAF5L, RAPGEF3, ING5, HCFC1, JADE3, ING4, DIP2B, PPM1A, PORCN, SMARCB1, CRTC2, CHEK1, T…	WBP2,CDYL,FLCN,GLYR1,NMT1
GOBP_NEGATIVE_REGULATION_OF_RNA_SPLICING	0.00461972	0.0574752	0.407018	0.530813	1.80374	25	RBM10, HNRNPA2B1, C1QBP, RBMX, CELF4, SFSWAP, SRSF9, RBM42, U2AF2, PTBP1, SRSF7, RNPS1	RBM10,HNRNPA2B1,C1QBP,RBMX,CELF4
GOBP_POSITIVE_REGULATION_OF_CHROMOSOME_ORGANIZATION	0.000573932	0.0141857	0.477271	0.409294	1.80242	86	CDT1, MPHOSPH8, RAD50, TPR, HNRNPA1, FEN1, NSMCE2, NUMA1, DKC1, HNRNPA2B1, CCT7, DNMT1, NABP2, SFPQ, MAPKAPK5, CCT3, GNL3, SMC4, SETDB1, MORC2, CCT8, CCT5, RTEL1, CCT6A, CTNNB1, TRIM28, PNKP, CCT2, MAPK1, DDX11	CDT1,MPHOSPH8,RAD50,TPR,HNRNPA1
GOBP_RESPONSE_TO_STIMULUS_INVOLVED_IN_REGULATION_OF_MUSCLE_ADAPTATION	0.00985862	0.0953086	0.38073	0.65241	1.8018	12	FBXO32, SGCA, DAG1, CASQ1, TRIM63, AGT	FBXO32,SGCA,DAG1,CASQ1,TRIM63
GOBP_RNA_3_END_PROCESSING	0.000141452	0.00499461	0.518848	0.393989	1.8015	104	CPEB1, SLBP, NCBP2, HSF1, FIP1L1, SYMPK, GRSF1, FBLL1, AHCYL1, PABPC1, EXOSC5, YTHDC1, DKC1, RPRD1A, SUPT5H, PAF1, INTS1, TOE1, EXOSC10, NELFE, ZFP36L1, INTS7, CPSF6, CDK9, LSM10, CPSF1, CPSF3, RNF40, TENT4A, EXOSC9, RPRD2, EXOSC6, CSTF2T, ZC3H14, CPSF7, CSTF2, SNRPA, ELAC2, USB1, INTS6, EXOSC7	CPEB1,SLBP,NCBP2,HSF1,FIP1L1
GOBP_ENDOSOME_TRANSPORT_VIA_MULTIVESICULAR_BODY_SORTING_PATHWAY	0.00297267	0.044173	0.431708	0.509028	1.80122	30	STAM, CHMP5, CHMP2A, CHMP4C, LYST, CHMP4A, CHMP7, VCP, RILP, SORT1, PTPN23, SNF8, UBXN6, LAPTM4B, CHMP6, CHMP3, CHMP4B, CHMP2B	STAM,CHMP5,CHMP2A,CHMP4C,LYST
GOBP_NUCLEOSIDE_SALVAGE	0.00427948	0.0550501	0.407018	0.75698	1.80068	8	UCKL1, MTAP, TK2, PNP, ADK	UCKL1,MTAP,TK2,PNP,ADK
GOBP_MRNA_CLEAVAGE	0.00372001	0.0508143	0.431708	0.582204	1.80055	18	NCBP2, FIP1L1, ERN1, CPSF6, CPSF1, CPSF3, CSTF2T, CPSF7, CSTF2	NCBP2,FIP1L1,ERN1,CPSF6,CPSF1
GOBP_POSITIVE_REGULATION_OF_TOR_SIGNALING	0.00227418	0.0367387	0.431708	0.461405	1.79988	44	FLCN, CLEC16A, FNIP1, RPTOR, KLHL22, WDR24, SEC13, CTNS, MLST8, PIP4P1, RRAGD, OTUD5, SEH1L, WAC, SMCR8, RRAGC, PIH1D1, RHEB	FLCN,CLEC16A,FNIP1,RPTOR,KLHL22
GOBP_TAIL_ANCHORED_MEMBRANE_PROTEIN_INSERTION_INTO_ER_MEMBRANE	0.00541517	0.0638371	0.407018	0.61306	1.79883	15	CAMLG, BAG6, EMC1, GET4, EMC7, UBL4A, EMC3, EMC8, EMC6	CAMLG,BAG6,EMC1,GET4,EMC7
GOBP_SPINDLE_ORGANIZATION	7.89761e-06	0.000532371	0.593325	0.355622	1.79828	202	WDR62, TUBG1, GOLGA2, NTMT1, KPNB1, SBDS, PCNT, DCTN1, RCC1, CKAP5, TPR, CHMP5, CHMP2A, BCCIP, KIFC1, LZTS2, NUMA1, DCTN2, CHMP4C, FLNA, DYNC1H1, HSPA1B, CCSAP, MISP, GOLGA8H, RAE1, TACC2, POLDIP2, HNRNPU, CSNK1D, CEP63, TUBGCP5, CENPH, RACGAP1, MAP4, CHMP4A, TUBG2, GOLGA8A, KIFC2, ESPL1, EZR, CHMP7, SPICE1, WRAP73, TUBGCP2, LSM14A, CCDC61, NUP62, HAUS4, SAC3D1, VCP, TUBGCP4, SUN2, RNF4, SMC1A, A…	WDR62,TUBG1,GOLGA2,NTMT1,KPNB1
GOBP_REGULATION_OF_SKELETAL_MUSCLE_ADAPTATION	0.0100115	0.0962728	0.38073	0.650907	1.79765	12	TNNI1, ATP2A2, GTF2IRD1, TNNC1, CAMK2B, TNNT1, PPP3CA	TNNI1,ATP2A2,GTF2IRD1,TNNC1,CAMK2B
GOBP_POSTSYNAPTIC_ACTIN_CYTOSKELETON_ORGANIZATION	0.00824506	0.0850308	0.38073	0.710494	1.79702	9	ACTG1, ACTBL2, DBN1, DBNL, WASF2, NOS1AP, FARP1	ACTG1,ACTBL2,DBN1,DBNL,WASF2
GOBP_RESPONSE_TO_INDOLE_3_METHANOL	0.00271774	0.0417621	0.431708	0.815268	1.79688	6	CTNNA1, JUP, BRCA1, CYP1B1, CTNNB1	CTNNA1,JUP,BRCA1,CYP1B1,CTNNB1
GOBP_PEPTIDYL_LYSINE_MODIFICATION	6.67111e-08	9.16042e-06	0.704976	0.331354	1.7947	368	WBP2, DHPS, FLCN, GLYR1, SENP3, SUPT6H, SET, NOC2L, TOLLIP, TAF4, P3H4, MED24, RUVBL2, NSMCE2, BAG6, PIAS3, TAF1, DOHH, RANGAP1, TAF6, MUC1, DNMT1, JADE2, PCGF2, SIRT2, MAP3K7, LMNA, CLOCK, SUPT3H, NELFA, BEND3, UBE2I, CTBP1, CHD5, TADA1, MSL1, ATXN7L3, LIF, SGF29, CXXC1, KAT2A, USP22, MCM3AP, UBA2, GNL3, SMYD5, JMJD6, SIRT7, HINT1, SETD7, NELFE, EZH2, MLLT6, BRCA1, IWS1, TAF9, HDAC5, SETDB1, DIP…	WBP2,DHPS,FLCN,GLYR1,SENP3
GOBP_NEGATIVE_REGULATION_OF_CELL_CYCLE	4.07836e-07	4.08663e-05	0.674963	0.33294	1.79365	350	TIMELESS, IK, E2F1, CDT1, CDC45, ZFYVE19, EME1, CUL4A, NSUN2, SCRIB, LCMT1, GIGYF2, FBXO31, DCUN1D3, THOC5, PLK3, NPM1, BAZ1B, TPR, AVEN, WDR76, OVOL1, CHMP2A, KLHL22, NAA10, PRPF19, NLE1, MAD1L1, FANCD2, XPC, TAF6, MUC1, CHMP4C, KANK2, ZWINT, ACVR1, NABP2, CTDSP2, CLOCK, PLK5, ALOX15B, BUB3, UIMC1, IPO7, KNTC1, MCIDAS, TP53BP2, CEP63, CHFR, LIF, ERCC6, KAT2A, CDC6, TRIM35, SYF2, EZH2, TFAP4, ZFP…	TIMELESS,IK,E2F1,CDT1,CDC45
GOBP_REGULATION_OF_ERAD_PATHWAY	0.00564087	0.0655219	0.407018	0.561314	1.79359	20	USP13, UBXN1, UBQLN1, BAG6, USP25, UBQLN2, TMEM259, SVIP, RNF185	USP13,UBXN1,UBQLN1,BAG6,USP25
GOBP_CARBOHYDRATE_PHOSPHORYLATION	0.00448323	0.0565634	0.407018	0.537065	1.79289	24	PFKFB3, ITPK1, XYLB, HK2, GNPTG, PFKM, GNPTAB	PFKFB3,ITPK1,XYLB,HK2,GNPTG
GOBP_NEGATIVE_REGULATION_OF_CELLULAR_RESPIRATION	0.00934383	0.0912839	0.38073	0.684791	1.79139	10	TRAP1, FLCN, MLXIPL	TRAP1,FLCN,MLXIPL,NA,NA
GOBP_ENDONUCLEOLYTIC_CLEAVAGE_IN_5_ETS_OF_TRICISTRONIC_RRNA_TRANSCRIPT_SSU_RRNA_5_8S_RRNA_LSU_RRNA	0.00251273	0.0395581	0.431708	0.783157	1.79127	7	NOP14, NOP9, RCL1, TBL3, UTP20	NOP14,NOP9,RCL1,TBL3,UTP20
GOBP_CORTICAL_CYTOSKELETON_ORGANIZATION	0.00055306	0.0139488	0.477271	0.431958	1.7912	61	RHOQ, LLGL2, EPB41L1, RTKN, LLGL1, RHOBTB3, RHOD, ARF6, RHOBTB2, RACGAP1, PLS1, EHD2, RHOF, EZR, RND3, PLEC, CDK5, WDR1, NCKAP1, FHOD1, PDCD6IP, ECT2, CALR, TLN1	RHOQ,LLGL2,EPB41L1,RTKN,LLGL1
GOBP_POSITIVE_REGULATION_OF_DNA_BIOSYNTHETIC_PROCESS	0.000539269	0.0136474	0.477271	0.420765	1.78974	73	HNRNPA1, HSP90AA1, RFC5, HSP90AB1, DKC1, GINS2, CCT7, CHTF18, RFC3, MAPKAPK5, NVL, MYC, RFC2, CCT3, PTK2B, GFER, CCT8, PCNA, CCT5, CYP1B1, POLG2, GINS1, CCT6A, CTNNB1, PNKP, CCT2, MAPK1, GRHL2, PRKD2, MAPK3, SRC	HNRNPA1,HSP90AA1,RFC5,HSP90AB1,DKC1
GOBP_NON_LYTIC_VIRAL_RELEASE	0.00570067	0.0658418	0.407018	0.625443	1.78961	14	CHMP5, CHMP2A, CHMP4C, CHMP4A, CHMP7, ARL8B, CHMP6, CHMP3, CHMP4B, CHMP2B	CHMP5,CHMP2A,CHMP4C,CHMP4A,CHMP7
GOBP_POSITIVE_REGULATION_OF_AUTOPHAGY_OF_MITOCHONDRION	0.00540577	0.0638371	0.407018	0.638076	1.78743	13	VDAC1, CERS1, SLC25A4, VPS13D, HTT, AMBRA1, SLC25A5	VDAC1,CERS1,SLC25A4,VPS13D,HTT
GOBP_POSITIVE_REGULATION_OF_VACUOLE_ORGANIZATION	0.00587428	0.0674269	0.407018	0.559115	1.78656	20	BECN1, PIP4K2B, ATG2A, PIP4K2C, RAB3GAP2, WDR45, SNX30, RAB3GAP1, ANXA2, SNX18, MOAP1, WIPI1	BECN1,PIP4K2B,ATG2A,PIP4K2C,RAB3GAP2
GOBP_NEGATIVE_REGULATION_OF_UBIQUITIN_DEPENDENT_PROTEIN_CATABOLIC_PROCESS	0.00301981	0.0445927	0.431708	0.452864	1.78583	48	CAMLG, GIPC1, UBXN1, BAG6, HSP90AB1, TAF1, HIPK2, CSNK2A2, RYBP, TAF9, EIF3H, DDRGK1, SMARCC1, RPL23, WAC, SVIP, RPL11, TTC36, CCAR2, BAG5, TLK2	CAMLG,GIPC1,UBXN1,BAG6,HSP90AB1
GOBP_MODIFICATION_OF_POSTSYNAPTIC_ACTIN_CYTOSKELETON	0.00483939	0.058923	0.407018	0.750298	1.78478	8	BAIAP2, WASF1, CTTNBP2, CYFIP1	BAIAP2,WASF1,CTTNBP2,CYFIP1,NA
GOBP_SYNAPTIC_VESICLE_RECYCLING	0.000608531	0.0147943	0.477271	0.419341	1.78368	73	SNCG, PACSIN1, GRIPAP1, SCRIB, ACTG1, AP3D1, GAK, SYT1, SYT7, DNM2, SYNJ2, PIP5K1C, STX1B, CYFIP1, ARF6, DNM1, AP2M1, RAB3A, NLGN2, SH3GL1, DGKQ, BTBD9, SLC2A4, CDK5, FCHO2, STX1A	SNCG,PACSIN1,GRIPAP1,SCRIB,ACTG1
GOBP_POSITIVE_REGULATION_OF_TRANSCRIPTION_BY_RNA_POLYMERASE_I	0.00400699	0.0529623	0.407018	0.548833	1.78221	22	NCL, SMARCA4, WDR43, PHF8, MTOR, BNC1, ATF4, SMARCB1, PWP1, DDX11, PIH1D1, DHX33, IPPK	NCL,SMARCA4,WDR43,PHF8,MTOR
GOBP_DESMOSOME_ORGANIZATION	0.010286	0.0975565	0.38073	0.680945	1.78133	10	JUP, GRHL1, DSP, PERP, DSG2, PKP3	JUP,GRHL1,DSP,PERP,DSG2
GOBP_MATURATION_OF_LSU_RRNA_FROM_TRICISTRONIC_RRNA_TRANSCRIPT_SSU_RRNA_5_8S_RRNA_LSU_RRNA	0.00708136	0.0775602	0.407018	0.607076	1.78127	15	WDR12, GTPBP4, FTSJ3, PES1, ZNHIT3, RPF2, BOP1, URB1, NIFK	WDR12,GTPBP4,FTSJ3,PES1,ZNHIT3
GOBP_NCRNA_EXPORT_FROM_NUCLEUS	0.00978615	0.0949795	0.38073	0.703792	1.78007	9	NCBP2, NOL6, NPM1, NCBP3, XPOT	NCBP2,NOL6,NPM1,NCBP3,XPOT
GOBP_REGULATION_OF_CYTOPLASMIC_TRANSLATION	0.0037514	0.0509523	0.431708	0.517146	1.77904	26	YBX3, CPEB1, PABPC1, MTOR, CNBP, PKM, HNRNPU, UNK, YBX1, CSDE1, PAIP1, FMR1	YBX3,CPEB1,PABPC1,MTOR,CNBP
GOBP_RIBOSOMAL_SMALL_SUBUNIT_ASSEMBLY	0.00454352	0.0569091	0.407018	0.580225	1.77868	17	RPS5, ERAL1, RPS28, PRKDC, RPL38, RPSA, MRPS7, RPS14	RPS5,ERAL1,RPS28,PRKDC,RPL38
GOBP_MITOTIC_CHROMOSOME_CONDENSATION	0.00483238	0.058923	0.407018	0.566492	1.77703	19	PHF13, NCAPD3, BAZ1B, NUSAP1, SMC4, AKAP8L, TENT4A, TTN, AKAP8	PHF13,NCAPD3,BAZ1B,NUSAP1,SMC4
GOBP_ENZYME_DIRECTED_RRNA_PSEUDOURIDINE_SYNTHESIS	0.00345016	0.0486368	0.431708	0.806061	1.77659	6	RPUSD4, DKC1, RPUSD2, RPUSD3, TSR3	RPUSD4,DKC1,RPUSD2,RPUSD3,TSR3
GOBP_POSITIVE_REGULATION_OF_CYTOPLASMIC_TRANSLATION	0.00624921	0.0703154	0.407018	0.634028	1.77609	13	YBX3, PABPC1, CNBP, PKM, HNRNPU, YBX1, CSDE1, PAIP1	YBX3,PABPC1,CNBP,PKM,HNRNPU
GOBP_REGULATION_OF_MRNA_SPLICING_VIA_SPLICEOSOME	0.000420196	0.0115702	0.498493	0.390672	1.77537	98	FXR1, NCL, ZBTB7A, SRPK2, HNRNPA1, PRPF19, RBM10, FXR2, YTHDC1, HSPA8, NSRP1, HNRNPA2B1, C1QBP, RBM5, RBMX, RBM25, HNRNPU, CELF4, JMJD6, SFSWAP, SRSF9, PUF60, RBM39, RBM42, SRRM1, PRDX6, NUP98, DAZAP1, U2AF2, PTBP1, SF3B4, SNW1, SRSF7, RNPS1, RBM4, FMR1, KHDRBS1, THRAP3, MBNL1, RBM8A	FXR1,NCL,ZBTB7A,SRPK2,HNRNPA1
GOBP_REGULATION_OF_PEPTIDYL_LYSINE_ACETYLATION	0.000476108	0.0125396	0.498493	0.420123	1.77513	71	WBP2, FLCN, GLYR1, SET, NOC2L, RUVBL2, MUC1, CTBP1, LIF, KAT2A, BRCA1, IWS1, HDAC5, DIP2A, TAF7, SDR16C5, RAPGEF3, DIP2B, SMARCB1, CHEK1, TWIST1, CTCF, MAPK3, KAT7, PIH1D1, BRD7, RPS6KA4, SETD5	WBP2,FLCN,GLYR1,SET,NOC2L
GOBP_MITOTIC_G1_S_TRANSITION_CHECKPOINT_SIGNALING	0.00470994	0.0580136	0.407018	0.512164	1.77391	29	GIGYF2, FBXO31, PLK3, MUC1, PLK5, CDKN1B, RPL26, WAC, RFWD3, CHEK2, PRKDC, CCND1	GIGYF2,FBXO31,PLK3,MUC1,PLK5
GOBP_MITOCHONDRION_ENDOPLASMIC_RETICULUM_MEMBRANE_TETHERING	0.00329185	0.047031	0.431708	0.775336	1.77339	7	PACS2, ATP2A2, AHCYL1	PACS2,ATP2A2,AHCYL1,NA,NA
GOBP_RRNA_5_END_PROCESSING	0.00741479	0.0794643	0.407018	0.84452	1.77332	5	NOP14, NOP9, TBL3, UTP20	NOP14,NOP9,TBL3,UTP20,NA
GOBP_PROTEIN_LOCALIZATION_TO_PHAGOPHORE_ASSEMBLY_SITE	0.00469624	0.0580136	0.407018	0.578351	1.77294	17	PACS2, ATG16L1, ATG9A, MFN2, WDR45B, ARFIP2, ATG4B, WDR45, WIPI2, ATG4D, LRBA, ATG9B	PACS2,ATG16L1,ATG9A,MFN2,WDR45B
GOBP_METHIONINE_BIOSYNTHETIC_PROCESS	0.0130683	0.113071	0.38073	0.64179	1.77247	12	ENOPH1, MTHFD1, MTAP, MTHFR, APIP	ENOPH1,MTHFD1,MTAP,MTHFR,APIP
GOBP_VESICLE_LOCALIZATION	1.45798e-05	0.000851254	0.593325	0.355981	1.77141	186	MYO1D, MYO1C, MYO19, HGS, SCRIB, KIF1C, MYO5C, STAM, TRAK1, AP3D1, AP3B2, ACTN4, CHMP2A, RAB7A, DNM2, KLHL12, DCTN2, SYN2, TANC2, BLOC1S4, AP1M2, DYNC1H1, WASL, MYO1E, FYCO1, BORCS5, DNM1, MAP2, RAB3A, CSNK1D, HTT, BBS2, NLGN2, STARD3, BBS7, GBF1, RAB27A, PDCD6, MYO7A, MYO5A, FNBP1L, SNAP29, SDC1, SLC2A4, AP1AR, BICDL2, ASIP, CDK5, TCIRG1, BRSK1, CTNNB1, KIF3A, RAB11B, PDCD6IP, TSG101, CLN3, SNF8…	MYO1D,MYO1C,MYO19,HGS,SCRIB
GOBP_REGULATION_OF_PROTEIN_ACETYLATION	0.000463794	0.0123706	0.498493	0.403392	1.76875	79	WBP2, FLCN, GLYR1, SET, NOC2L, RUVBL2, MUC1, CTBP1, LIF, KAT2A, BRCA1, IWS1, HDAC5, DIP2A, TAF7, SDR16C5, RAPGEF3, DIP2B, SMARCB1, CHEK1, TWIST1, CTCF, TAOK1, MAPK3, KAT7, GSK3B, PIH1D1, BRD7, RPS6KA4, SETD5, ISL1, KAT5, ARNTL, NFYC, PRKAA2, FOXP3, CEP295, PYGO2, PAXIP1, SOX4, MYOCD	WBP2,FLCN,GLYR1,SET,NOC2L
GOBP_PEPTIDYL_THREONINE_DEPHOSPHORYLATION	0.00910991	0.0898271	0.38073	0.590051	1.76851	16	PPM1G, PGAM5, PPP5C, PDP1, DUSP5, PPM1A, PPM1B, DUSP10	PPM1G,PGAM5,PPP5C,PDP1,DUSP5
GOBP_POSITIVE_REGULATION_OF_PROTEIN_LOCALIZATION_TO_NUCLEUS	0.00065375	0.0156879	0.477271	0.402189	1.76797	83	BAG3, TPR, PRKCD, HSP90AB1, DKC1, PIK3R2, CCT7, JUP, FLNA, MAVS, AKT1, CCT3, LIF, PARP1, ZPR1, HYAL2, CCT8, FYN, CCT5, ZIC1, TRIM8, GLIS2, TERT, CCT6A, TRIM28, SESN2, CCT2, CDK5RAP3, KAT7, SRC, ECT2, TFRC, YAP1, CD2AP, STK11, IPO5, RBM22, CCT4, LAMTOR5, TESK1, RAN, CHP2	BAG3,TPR,PRKCD,HSP90AB1,DKC1
GOBP_REGULATION_OF_MITOTIC_CELL_CYCLE_PHASE_TRANSITION	3.4663e-06	0.000259622	0.627257	0.333256	1.76715	285	IK, E2F1, HSPA2, CDT1, ZFYVE19, CUL4A, EIF4G1, LCMT1, GIGYF2, PLRG1, FBXO31, DCUN1D3, PLK3, RPTOR, TPR, CCND3, AVEN, KLHL22, MAD1L1, NSMCE2, RRM1, XPC, UBE2E2, MUC1, CHMP4C, KANK2, SIRT2, CCNH, ZWINT, ACVR1, NABP2, CTDSP2, PLK5, BUB3, UIMC1, APEX1, AKT1, KNTC1, BID, ANAPC7, RCC2, CHFR, CDK4, CDC6, SYF2, PPP1R9B, EZH2, TFAP4, ZFP36L1, BRCA1, CDKN1B, ESPL1, DONSON, CTC1, PRMT2, CCNB3, RPL26, TAOK3,…	IK,E2F1,HSPA2,CDT1,ZFYVE19
GOBP_HISTONE_H4_K12_ACETYLATION	0.00555929	0.0647129	0.407018	0.742554	1.76636	8	JADE2, KAT2A, ING5, JADE3, ING4, KAT7, MEAF6	JADE2,KAT2A,ING5,JADE3,ING4
GOBP_POSITIVE_REGULATION_OF_DNA_METABOLIC_PROCESS	5.96025e-06	0.000409215	0.610527	0.344677	1.76626	227	TIMELESS, CIZ1, MMS19, HSF1, RAD50, SPIRE1, PRKCD, HMCES, HNRNPA1, HSP90AA1, RUVBL2, RBBP8, STAT6, RFC5, HSP90AB1, DKC1, GINS2, HNRNPA2B1, CCT7, CHTF18, XRCC1, RFC3, SPIDR, NABP2, MAPKAPK5, UIMC1, NVL, MYC, AKT1, RFC2, CCT3, ERCC6, GNL3, PARP1, BRCA1, PTK2B, GFER, CCT8, ENDOG, MSH2, OOEP, UBE2B, PCNA, HDGFL2, CCT5, CYP1B1, FAM168A, RTEL1, POLG2, BRCC3, GINS1, ANXA3, CCT6A, CTNNB1, TRIM28, PNKP, C…	TIMELESS,CIZ1,MMS19,HSF1,RAD50
GOBP_MULTIVESICULAR_BODY_SORTING_PATHWAY	0.00420679	0.0544657	0.407018	0.475267	1.76554	37	STAM, CHMP5, CHMP2A, CHMP4C, LYST, CHMP4A, RAB27A, CHMP7, VCP, RILP, RUBCN, SORT1, PTPN23, SNF8, UBXN6, SYTL4, LAPTM4B, CHMP6, CHMP3, CHMP4B, CHMP2B	STAM,CHMP5,CHMP2A,CHMP4C,LYST
GOBP_POSITIVE_REGULATION_OF_UBIQUITIN_DEPENDENT_PROTEIN_CATABOLIC_PROCESS	0.00015441	0.00537019	0.518848	0.381258	1.76466	109	AXIN1, DVL1, FBXW7, RAD23A, PLK3, RACK1, GSK3A, UBQLN1, STUB1, TAF1, MAGEF1, SIRT2, KEAP1, CSNK1E, HSPA1B, USP5, UBQLN2, CCDC22, AKT1, CSNK1D, CHFR, DDA1, PTK2B, BBS7, ARIH1, TRIB3, ZER1, MAPK9, RNF19A, VCP, RNF144A, FBXW8, GBA, DDRGK1, ARIH2	AXIN1,DVL1,FBXW7,RAD23A,PLK3
GOBP_PEPTIDYL_LYSINE_HYDROXYLATION	0.0120978	0.107175	0.38073	0.69728	1.7636	9	P3H4, JMJD6, PLOD3, P3H3, FKBP10, PLOD2, PLOD1, VPS33B, VIPAS39	P3H4,JMJD6,PLOD3,P3H3,FKBP10
GOBP_REGULATION_OF_CELLULAR_PROTEIN_CATABOLIC_PROCESS	3.72628e-06	0.000271363	0.627257	0.340961	1.76319	251	AXIN1, MSN, RHBDF1, DVL1, FBXW7, RAD23A, CAMLG, RAD23B, USP13, OSBPL7, PLK3, RACK1, PSMC4, VPS11, GIPC1, UBXN1, HSP90AA1, GSK3A, UBQLN1, STUB1, BAG6, HSP90AB1, TAF1, UBQLN4, MAGEF1, FAF1, SIRT2, PSMC3, KEAP1, CSNK1E, HSPA1B, UBE2K, USP5, ARAF, HIPK2, USP25, UBQLN2, CCDC22, AKT1, CSNK2A2, CSNK1D, CHFR, RNF128, RYBP, TMEM259, DDA1, PTK2B, BBS7, TAF9, ABCA2, ARIH1, TRIB3, ZER1, EZR, MAPK9, EIF3H, RN…	AXIN1,MSN,RHBDF1,DVL1,FBXW7
GOBP_MITOTIC_CYTOKINETIC_PROCESS	0.00666633	0.0741092	0.407018	0.53333	1.76315	23	CHMP5, CHMP2A, CHMP4C, CHMP4A, ARF1, CHMP7, NUP62, PDCD6IP, CHMP6, CNTROB, CHMP3, CHMP4B, CHMP2B, KIF20B, RHOA, CEP55	CHMP5,CHMP2A,CHMP4C,CHMP4A,ARF1
GOBP_POSITIVE_REGULATION_OF_INTRACELLULAR_TRANSPORT	1.14333e-05	0.000712419	0.593325	0.350919	1.76267	194	BAG3, MSN, FBXW7, ATP2A1, USP36, PRNP, ACTN2, MYO1C, CEP131, NMT1, NCBP2, PCNT, ANP32B, PLK3, NPEPPS, TPR, VPS11, PRKCD, GSK3A, HSP90AB1, NUMA1, PIK3R2, JUP, FLNA, TBC1D20, DYNC1H1, MAVS, BORCS5, CSNK2A2, MIEF2, MAP2, AKT2, EHD2, YWHAE, ZPR1, RAB29, HYAL2, KCNB1, BAP1, EZR, CPSF6, EDEM1, FYN, RAPGEF3, HRAS, SREBF2, LDLRAP1, PPM1A, CDK5, ZIC1, ARIH2, PTPN23, PDZK1, CAPN10, TRIM28, FIS1, RHOU, RNF3…	BAG3,MSN,FBXW7,ATP2A1,USP36
GOBP_AMP_BIOSYNTHETIC_PROCESS	0.0142911	0.119066	0.38073	0.637599	1.7609	12	ATIC, ADSL, GART, PRPS2, PPAT, ADK, PFAS, HPRT1, PAICS	ATIC,ADSL,GART,PRPS2,PPAT
GOBP_MITOCHONDRIAL_TRANSPORT	2.23682e-05	0.00119324	0.57561	0.352332	1.76046	190	BAG3, FBXW7, USP36, NMT1, CHCHD4, SLC25A16, TIMM44, HSPD1, HK2, NPEPPS, VPS11, SLC25A4, STOML2, AIP, HSP90AA1, GSK3A, FLVCR1, SLC25A13, HIP1R, MTERF4, MFN2, SLC9A1, ACAA2, CSNK2A2, BID, IMMP2L, CPT1B, STARD3, BAP1, PAM16, TIMM10, OXA1L, PMPCA, SREBF2, CNP, ARIH2, ATP5IF1, BCL2L1, TIMM29, FIS1, SLC25A10, RHOU, TOMM34, PMPCB, RNF31, MICALL2, BBC3, NDUFA13, RHOT1, LMAN1, VDAC2, TOMM40L, GSK3B, TOMM2…	BAG3,FBXW7,USP36,NMT1,CHCHD4
GOBP_XMP_METABOLIC_PROCESS	0.00403241	0.0532034	0.407018	0.769651	1.76038	7	IMPDH2, ATIC, ADSL, GART, PPAT, PFAS, PAICS	IMPDH2,ATIC,ADSL,GART,PPAT
GOBP_POSITIVE_REGULATION_OF_MRNA_METABOLIC_PROCESS	0.000220359	0.00707342	0.518848	0.374466	1.75959	119	NCL, CPEB1, GTPBP1, PATL1, NCBP2, GIGYF2, HSF1, PRPF19, EIF4ENIF1, KHSRP, PABPC1, EXOSC5, HSPA8, PNLDC1, CNOT3, PAF1, UPF1, YTHDF3, RBMX, HNRNPU, CELF4, TRIM71, SAMD4A, ZFP36L1, MEX3D, PRDX6, NUP98, TENT4A, YBX1, DAZAP1, EXOSC9, MLH1, SF3B4, SNW1, CSDE1, SAMD4B, PAIP1, TTC5, AGO2, ZC3H12D, DCPS, THRAP3, EXOSC7, PLEKHN1	NCL,CPEB1,GTPBP1,PATL1,NCBP2
GOBP_REGULATION_OF_PROTEIN_STABILITY	6.65769e-06	0.000452906	0.610527	0.331107	1.75551	284	BAG3, DVL1, FBXW7, USP36, PRNP, GTPBP4, RAD23A, CAMLG, GGA3, USP13, COG7, ATP1B3, HSPD1, TPR, INSC, VPS11, TRIM44, GIPC1, PRKCD, CTSH, HSP90AA1, CDC37, STUB1, BAG6, HSP90AB1, TAF1, HSPA8, CCT7, USP2, HIP1R, FLNA, CCNH, GAPDH, LMNA, NEDD4L, DVL3, UTP25, PHB, HSPA1B, ZSWIM7, CCT3, CHFR, HTT, KAT2A, RNF128, NR1D1, LAMP1, TAF9, CCT8, GET4, MT3, LSS, HIP1, GLMP, NAPG, OTUD3, UBE2B, RNF149, HCFC1, FLOT…	BAG3,DVL1,FBXW7,USP36,PRNP
GOBP_POSITIVE_REGULATION_OF_CATABOLIC_PROCESS	1.38732e-08	2.2363e-06	0.74774	0.315364	1.7553	494	BAG3, AXIN1, BECN1, MSN, DVL1, FBXW7, PACSIN3, IRS2, FLCN, GTPBP1, PATL1, ATG16L1, PIP4K2B, VDAC1, RAD23A, GGA3, CERS1, RNF41, GIGYF2, MLXIPL, USP13, OSBPL7, HSF1, PLK3, RACK1, PSMC4, VPS11, SLC25A4, PRKCD, LARP1, RAB7A, HSP90AA1, GSK3A, UBQLN1, EIF4ENIF1, KHSRP, GRSF1, STUB1, SCT, BAG6, PABPC1, TAF1, EXOSC5, PNLDC1, SUPT5H, CNOT3, MAGEF1, UPF1, NSF, FAF1, SIRT2, YTHDF3, MAP3K7, NEDD4L, PSMC3, AT…	BAG3,AXIN1,BECN1,MSN,DVL1
GOBP_REGULATION_OF_TELOMERE_MAINTENANCE_VIA_TELOMERE_LENGTHENING	0.00086629	0.0188928	0.477271	0.423212	1.75494	61	SMG5, TEN1, HNRNPA1, DKC1, HNRNPA2B1, HNRNPC, CCT7, NAT10, MAPKAPK5, HNRNPU, CCT3, EXOSC10, PARP1, CCT8, CTC1, CCT5, RTEL1, CCT6A, CTNNB1, PNKP, CCT2, MAPK1, MAPK3, SRC	SMG5,TEN1,HNRNPA1,DKC1,HNRNPA2B1
GOBP_HISTONE_H4_ACETYLATION	0.00105323	0.0218759	0.45506	0.418686	1.75296	69	RUVBL2, MUC1, JADE2, BEND3, CTBP1, CHD5, MSL1, KAT2A, USP22, BRCA1, IWS1, TAF7, ING5, HCFC1, JADE3, ING4, SMARCB1, VPS72, KAT7, TRRAP, EP400, MEAF6, PIH1D1, APBB1, KAT6A, KAT8, BRCA2, BRD8, MRGBP, KAT5, KANSL2, RUVBL1, OGT, ACTL6A, NAA50, JADE1	RUVBL2,MUC1,JADE2,BEND3,CTBP1
GOBP_REGULATION_OF_HISTONE_MODIFICATION	4.24718e-05	0.00196898	0.557332	0.355291	1.75243	170	ZBTB7B, WBP2, FLCN, GLYR1, SUPT6H, SET, SART3, NOC2L, SAP30BP, RUVBL2, MTHFR, MUC1, PAF1, DNMT1, UCN, LMNA, NELFA, CTBP1, LIF, SGF29, KAT2A, WDR70, SETD7, NCAPG2, NELFE, MLLT6, BRCA1, IWS1, HDAC5, PPP4C, CAMK2D, TAF7, SDR16C5, RAPGEF3, CDK9, UBE2B, HCFC1, AKAP8L, SMARCB1, RNF40, CHEK1, EHMT2, CTNNB1, AKAP8, PRKD2, TWIST1, CTCF, SNW1, MAPK3, KAT7, TTLL12, PIH1D1, BRD7, RPS6KA4, KAT8, CHTOP, PRDM12…	ZBTB7B,WBP2,FLCN,GLYR1,SUPT6H
GOBP_PROTEIN_LOCALIZATION_TO_ADHERENS_JUNCTION	0.00406771	0.0533842	0.407018	0.795052	1.75232	6	MPP7, SCRIB, DLG5, VCL	MPP7,SCRIB,DLG5,VCL,NA
GOBP_MRNA_EXPORT_FROM_NUCLEUS	0.00190671	0.0328033	0.45506	0.428549	1.75008	58	SMG5, NSUN2, NCBP2, SUPT6H, THOC5, TPR, DDX19A, YTHDC1, HNRNPA2B1, UPF1, DDX39A, RAE1, MCM3AP, IWS1, ALYREF, GLE1, AKAP8L, NUP85, THOC3	SMG5,NSUN2,NCBP2,SUPT6H,THOC5
GOBP_REGULATION_OF_MRNA_CATABOLIC_PROCESS	5.69413e-05	0.00251321	0.557332	0.355504	1.74938	162	YBX3, FXR1, E2F1, HNRNPAB, GTPBP1, PATL1, MYEF2, GIGYF2, TBRG4, EIF4A3, NPM1, PRKCD, LARP1, RBM10, EIF4ENIF1, KHSRP, FXR2, PABPC1, EXOSC5, PNLDC1, CNOT3, HNRNPC, TAF15, UPF1, MAPKAPK2, YTHDF3, APEX1, PABPC4, HNRNPU, AKT1, TRIM71, SAMD4A, ZFP36L1, PKP3, MEX3D, CASC3, TENT4A, SERBP1, YBX1, LARP4B, EXOSC9, PKP1, IKBKE, MLH1, FUS, ZC3H14, CSDE1, SAMD4B, PAIP1, TTC5, AGO2, ZC3H12D, DCPS, FMR1, THRAP3,…	YBX3,FXR1,E2F1,HNRNPAB,GTPBP1
GOBP_NUCLEOTIDE_EXCISION_REPAIR	0.00208492	0.0347409	0.431708	0.427624	1.7463	58	CUL4A, POLE, RAD23A, MMS19, RAD23B, POLD1, GTF2H4, POLA1, XPC, XAB2, ERCC6, DDB2, BRIP1, UVSSA, ERCC3, ERCC5, PNKP, DDB1, KAT7, RAD52, RPA1, BRCA2, POLK	CUL4A,POLE,RAD23A,MMS19,RAD23B
GOBP_PROTEIN_LOCALIZATION_TO_CHROMOSOME	0.000491569	0.0127894	0.477271	0.394407	1.74545	88	IK, CDT1, RUVBL2, DKC1, CCT7, SPIDR, LEMD2, NABP2, BUB3, TPP1, KNTC1, CCT3, RCC2, SGF29, GNL3, EZH2, CCT8, MSH2, CHMP7, VCP, CCT5, HDAC8, TERT, CCT6A, CCT2, CTCF, LRWD1, PIH1D1, MAU2, RPA1, BRCA2, MTBP, SLF2, CCT4, AURKB, BOD1, SMC5, TERF2	IK,CDT1,RUVBL2,DKC1,CCT7
GOBP_MEMBRANE_DOCKING	0.000592213	0.0145889	0.477271	0.39606	1.74544	84	STX3, MSN, STXBP2, PACS2, ATP2A2, VPS11, RAB7A, SYT1, AHCYL1, ESYT1, STX4, STX1B, VPS18, STX6, TSNARE1, UNC13B, RAB3A, RAB15, KCNB1, EZR, CEP83, SNAP29, SCFD2, RAB3IP, STX1A, ICAM1, CLN3, RAB3D	STX3,MSN,STXBP2,PACS2,ATP2A2
GOBP_TRICARBOXYLIC_ACID_CYCLE	0.00478769	0.058726	0.407018	0.492954	1.74435	30	DLST, CS, ACO1, IDH3B, SDHB, OGDH, MDH2, ACO2, IDH3A, MDH1, IDH3G, PDHA1, SUCLG2, SDHA, IDH2	DLST,CS,ACO1,IDH3B,SDHB
GOBP_MESENCHYMAL_STEM_CELL_PROLIFERATION	0.00430014	0.05507	0.407018	0.791351	1.74416	6	LTBP3, CITED1, SIX2, CCNE1	LTBP3,CITED1,SIX2,CCNE1,NA
GOBP_NEGATIVE_REGULATION_OF_MITOTIC_CELL_CYCLE	1.43603e-05	0.000851254	0.593325	0.342661	1.74346	210	IK, CDT1, ZFYVE19, EME1, SCRIB, LCMT1, GIGYF2, FBXO31, DCUN1D3, PLK3, TPR, AVEN, OVOL1, KLHL22, NLE1, MAD1L1, FANCD2, XPC, MUC1, CHMP4C, KANK2, ZWINT, ACVR1, NABP2, CTDSP2, PLK5, BUB3, UIMC1, KNTC1, CHFR, CDC6, TRIM35, SYF2, EZH2, ZFP36L1, BRCA1, CDKN1B, MSH2, DONSON, PRMT2, RPL26, TAOK3, DTL, ORC1, TRIP13, BRCC3, BRSK1, CHEK1, WAC, TICRR, RFWD3, CTNNB1, BTG3, CDKN2B, MAD2L1, MUS81, CDK5RAP3, ZNF…	IK,CDT1,ZFYVE19,EME1,SCRIB
GOBP_PROTEASOME_MEDIATED_UBIQUITIN_DEPENDENT_PROTEIN_CATABOLIC_PROCESS	9.74406e-08	1.24573e-05	0.704976	0.31716	1.73962	404	AXIN1, DVL1, DDIT3, FBXW7, CCDC47, CUL4A, RAD23A, ZNF598, CAMLG, RAD23B, HECTD3, FBXO31, PLK3, RACK1, RMND5B, PSMC4, WDR26, GIPC1, UBXN1, PSMD2, KLHL22, RNF187, GSK3A, UBQLN1, MAN1B1, FBXO45, STUB1, RNF126, BAG6, DMAC2, HSP90AB1, TAF1, NPLOC4, AMFR, UBQLN4, FBXW4, PSMD8, TRIM25, FAF1, SIRT2, UBE2S, NEDD4L, PSMC3, ASCC2, KEAP1, CSNK1E, KCTD17, CLOCK, RNF121, HSPA1B, UBE2K, FEM1C, USP5, PSMD4, ARAF…	AXIN1,DVL1,DDIT3,FBXW7,CCDC47
GOBP_PURINE_NUCLEOSIDE_MONOPHOSPHATE_METABOLIC_PROCESS	0.00357968	0.0496138	0.431708	0.446579	1.7385	43	IMPDH2, TJP2, ATIC, ADSL, GART, NT5C, NT5C1A, GUK1, PRPS2, PPAT, PNP, AMPD1, AMPD2, ADK, AK3, IMPDH1, GMPS, MAGI3, AK1	IMPDH2,TJP2,ATIC,ADSL,GART
GOBP_REGULATION_OF_AUTOPHAGY_OF_MITOCHONDRION_IN_RESPONSE_TO_MITOCHONDRIAL_DEPOLARIZATION	0.00930456	0.0910202	0.38073	0.607532	1.73836	14	HK2, CDC37, MFN2, OPTN, GBA, VPS13C, ATP5IF1, HUWE1, PINK1, HTRA2, PRKN, TOMM7	HK2,CDC37,MFN2,OPTN,GBA
GOBP_NEGATIVE_REGULATION_OF_PROTEIN_ACETYLATION	0.00505027	0.0606933	0.407018	0.538545	1.7379	21	SET, NOC2L, CTBP1, BRCA1, TAF7, SDR16C5, TWIST1, GSK3B, PIH1D1	SET,NOC2L,CTBP1,BRCA1,TAF7
GOBP_NEUROTRANSMITTER_RECEPTOR_TRANSPORT_TO_PLASMA_MEMBRANE	0.0098183	0.0951669	0.38073	0.591886	1.7367	15	STX3, GRIPAP1, SCRIB, CLSTN1, STX1B	STX3,GRIPAP1,SCRIB,CLSTN1,STX1B
GOBP_POSITIVE_REGULATION_OF_MRNA_SPLICING_VIA_SPLICEOSOME	0.00977369	0.0949795	0.38073	0.543244	1.73585	20	NCL, PRPF19, HSPA8, RBMX, CELF4, PRDX6, NUP98, DAZAP1, SF3B4, SNW1	NCL,PRPF19,HSPA8,RBMX,CELF4
GOBP_FRUCTOSE_6_PHOSPHATE_METABOLIC_PROCESS	0.0138979	0.117133	0.38073	0.663464	1.7356	10	PFKP, HK2, PFKM, PFKL, GFPT1	PFKP,HK2,PFKM,PFKL,GFPT1
GOBP_RRNA_MODIFICATION	0.00573622	0.0661495	0.407018	0.481678	1.73515	33	FTSJ3, MRM1, RPUSD4, FBLL1, EMG1, DKC1, NAT10, NHP2, RPUSD2, NSUN5, RPUSD3, NSUN4, TSR3, MRM2, MRM3, METTL15	FTSJ3,MRM1,RPUSD4,FBLL1,EMG1
GOBP_RESPIRATORY_ELECTRON_TRANSPORT_CHAIN	0.000321836	0.00932194	0.498493	0.375736	1.73222	106	MYBBP1A, SLC25A18, SLC25A13, NDUFS7, SDHB, NDUFV1, BID, NDUFA10, UQCRHL, IMMP2L, ETFDH, NDUFB9, GPD1, ETFB, NDUFB10, PLEC, GBA, NDUFS4, POLG2, NDUFA6, CYC1, UQCRH, COQ9, UQCRFS1, SCO2, SLC25A51, NDUFS8, COX7A2L, NDUFS1, SLC25A22, NDUFA7, NDUFV3, SDHA, COX7A1, SOD2, ISCU, MT-ND2, NDUFAB1, MT-ND1, COX5B, NDUFS2, PINK1	MYBBP1A,SLC25A18,SLC25A13,NDUFS7,SDHB
GOBP_TRANSCRIPTION_BY_RNA_POLYMERASE_III	0.00335558	0.0476659	0.431708	0.431768	1.73084	52	DDX21, POLR3C, MYBBP1A, POLR3D, RPTOR, BAZ1B, TBP, NAB2, MTOR, ZNF143, GTF3A, ERCC6, SNAPC3, SNAPC5, ZNF76, ELL, GTF3C5	DDX21,POLR3C,MYBBP1A,POLR3D,RPTOR
GOBP_RIBONUCLEOSIDE_MONOPHOSPHATE_METABOLIC_PROCESS	0.00311022	0.0453982	0.431708	0.422701	1.72935	57	UCKL1, IMPDH2, TJP2, ATIC, ADSL, GART, CAD, NT5C, UPP1, NT5C1A, GUK1, PRPS2, PPAT, PNP, RFK, AMPD1, AMPD2, ADK, AK3, IMPDH1, DPYS, GMPS, MAGI3, AK1, UCK1	UCKL1,IMPDH2,TJP2,ATIC,ADSL
GOBP_CAP_DEPENDENT_TRANSLATIONAL_INITIATION	0.0128742	0.112308	0.38073	0.822411	1.7269	5	EIF4G1, SLBP, EIF3D, MIF4GD	EIF4G1,SLBP,EIF3D,MIF4GD,NA
GOBP_SIGNAL_TRANSDUCTION_IN_RESPONSE_TO_DNA_DAMAGE	7.17351e-05	0.0029716	0.538434	0.349683	1.72462	171	E2F1, EME1, CUL4A, GIGYF2, FBXO31, THOC5, PLK3, WDR76, PRPF19, FANCD2, XPC, MUC1, CLOCK, UIMC1, HIPK2, GADD45A, BID, CEP63, ERCC6, SYF2, USP10, TFAP4, BRCA1, INTS7, CDKN1B, MSH2, BRIP1, DONSON, RPL26, TAOK3, DTL, ING4, PTPN11, BRCC3, BRSK1, CHEK1, WAC, TICRR, RFWD3, HINFP, SESN2, TWIST1, MUS81, CDK5RAP3, TAOK1, CHEK2, PTTG1IP, PRKDC, EEF1E1, E2F7, BABAM1, CRY1, CCAR2, TOPBP1, CLSPN, CCND1, BRCA2,…	E2F1,EME1,CUL4A,GIGYF2,FBXO31
GOBP_ESTABLISHMENT_OF_PROTEIN_LOCALIZATION_TO_ORGANELLE	2.1916e-07	2.42548e-05	0.690132	0.31409	1.72178	410	BAG3, NUP188, DDIT3, FBXW7, IPO4, USP36, KPNB1, NMT1, HGS, SQSTM1, CHCHD4, GGA3, SCRIB, TNPO2, TIMM44, SRP68, STAM, HSPD1, PEX14, HK2, NPEPPS, TPR, AP3D1, VPS11, PEX10, PRKCD, AIP, RAB7A, HSP90AA1, M6PR, GSK3A, RUVBL2, EIF4ENIF1, BAG6, HSP90AB1, VPS41, HSPA8, KPNA1, DKC1, PIK3R2, CCT7, JUP, POM121C, FLNA, MTERF4, MFN2, LMNA, SPIDR, VPS13D, NABP2, MAVS, SEC13, IPO7, NAGPA, AKT1, CSNK2A2, DRD1, BID…	BAG3,NUP188,DDIT3,FBXW7,IPO4
GOBP_NUCLEAR_TRANSCRIBED_MRNA_CATABOLIC_PROCESS_NONSENSE_MEDIATED_DECAY	0.00397397	0.0529623	0.407018	0.463303	1.72175	38	SMG5, HNRNPAB, NCBP2, EIF4A3, PABPC1, UPF3A, PNLDC1, UPF1, EXOSC10, SKIV2L, SMG9, CASC3, CTIF, RNPS1, GSPT1, RBM8A, HELZ2	SMG5,HNRNPAB,NCBP2,EIF4A3,PABPC1
GOBP_CELLULAR_RESPONSE_TO_HYDROGEN_PEROXIDE	0.00110749	0.022748	0.45506	0.392341	1.7213	80	BECN1, TRAP1, STK26, HSF1, SPHK1, RACK1, PAWR, PRKCD, SIGMAR1, STAT6, PCGF2, APEX1, ERN1, EZH2, PYCR1, ENDOG, ANKZF1, MAPK13, MAPK7, PCNA, CYP1B1, MET, ANXA1, RELA, EDN1, SRC, ECT2	BECN1,TRAP1,STK26,HSF1,SPHK1
GOBP_REGULATION_OF_HISTONE_H4_ACETYLATION	0.0111501	0.102666	0.38073	0.601538	1.72121	14	MUC1, CTBP1, BRCA1, IWS1, TAF7, SMARCB1, KAT7, PIH1D1	MUC1,CTBP1,BRCA1,IWS1,TAF7
GOBP_AMINOACYL_TRNA_METABOLISM_INVOLVED_IN_TRANSLATIONAL_FIDELITY	0.00892275	0.0890474	0.38073	0.723337	1.72065	8	AARSD1, VARS2, DTD1, AARS2, TARS2, IARS2	AARSD1,VARS2,DTD1,AARS2,TARS2
GOBP_POSITIVE_REGULATION_OF_RNA_BINDING	0.00892275	0.0890474	0.38073	0.723284	1.72053	8	EIF4G1, EIF3C, EIF3D, CDK9, FMR1	EIF4G1,EIF3C,EIF3D,CDK9,FMR1
GOBP_R_LOOP_DISASSEMBLY	0.0134984	0.115228	0.38073	0.819227	1.72022	5	DDX21, SRPK2, DDX23, SIRT7	DDX21,SRPK2,DDX23,SIRT7,NA
GOBP_CLATHRIN_DEPENDENT_ENDOCYTOSIS	0.00352559	0.0492321	0.431708	0.440445	1.71992	46	INPP5F, CLTA, GAK, DNM2, PIP5K1C, HIP1R, AP2A1, WASL, SMAP1, UBQLN2, CLTB, AP2M1, BMP2K, AP2A2, FNBP1L, HIP1, FCHO2, SLC9B2, NEU3, AP2B1, CLTC, PICALM, ITSN2	INPP5F,CLTA,GAK,DNM2,PIP5K1C
GOBP_NUCLEOSIDE_MONOPHOSPHATE_METABOLIC_PROCESS	0.00123081	0.0240169	0.45506	0.399771	1.71736	75	UCKL1, TK1, TYMS, IMPDH2, TJP2, ATIC, ADSL, GART, CAD, NT5C, TK2, UPP1, NT5C1A, ENTPD8, GUK1, PRPS2, PPAT, PNP, RFK, AMPD1, AMPD2, ADK, SHMT1, AK3, IMPDH1, DNPH1, DPYS, GMPS, MAGI3, AK1, UCK1, DPYD, AK6, PFAS	UCKL1,TK1,TYMS,IMPDH2,TJP2
GOBP_MICROTUBULE_NUCLEATION	0.00485645	0.0590337	0.407018	0.473511	1.71662	35	TUBG1, GOLGA2, DCTN1, CKAP5, EML2, GIT1, RANBP9, HSPA1B, CSNK1D, TUBGCP5, TUBG2, TUBGCP2, TUBGCP4	TUBG1,GOLGA2,DCTN1,CKAP5,EML2
GOBP_POSITIVE_REGULATION_OF_MITOPHAGY	0.00646953	0.0722464	0.407018	0.778699	1.71628	6	VDAC1, CERS1, SLC25A4, VPS13D, AMBRA1, SLC25A5	VDAC1,CERS1,SLC25A4,VPS13D,AMBRA1
GOBP_PROTEIN_MATURATION_BY_IRON_SULFUR_CLUSTER_TRANSFER	0.0170579	0.13148	0.352488	0.572113	1.71475	16	MMS19, CIAO1, MAGEF1, LTO1, YAE1, CIAO2B, CISD3, GLRX3	MMS19,CIAO1,MAGEF1,LTO1,YAE1
GOBP_RNA_PHOSPHODIESTER_BOND_HYDROLYSIS_ENDONUCLEOLYTIC	0.00188185	0.0327058	0.45506	0.396077	1.71418	76	NOP14, RRS1, RPP38, NOP9, RNASEH2A, NOB1, FEN1, BMS1, INTS11, LACTB2, RCL1, SLFN13, KRI1, SND1, APEX1, ERN1, TBL3, TSEN2, ERN2, TSR1, ENDOG, TSNAX, UTP20, POP7, CPSF3, BOP1, EXO1, RNASEH1, AGO2, YBEY, ZC3H12D, ELAC2, RPP21, ENDOV	NOP14,RRS1,RPP38,NOP9,RNASEH2A
GOBP_NEGATIVE_REGULATION_OF_CHROMOSOME_ORGANIZATION	0.00161494	0.0293815	0.45506	0.388466	1.7107	86	IK, CDT1, MCM2, LCMT1, TEN1, RAD50, BAZ1B, TPR, HNRNPA1, KLHL22, NAA10, MAD1L1, HNRNPC, XRCC1, ZWINT, NAT10, BUB3, HNRNPU, KNTC1, EXOSC10, PARP1, ESPL1, CTC1, TRIP13, RTEL1	IK,CDT1,MCM2,LCMT1,TEN1
GOBP_NUCLEOBASE_CONTAINING_COMPOUND_TRANSPORT	3.35802e-05	0.00167112	0.557332	0.336589	1.71066	208	SMG5, NUP188, SLC29A2, LRRC8A, MYO1C, KPNB1, NSUN2, SLBP, NCBP2, ATXN2, SUPT6H, NOL6, HSF1, THOC5, NPM1, CKAP5, TPR, BICD2, SLC25A4, XPO5, HNRNPA1, PEG10, DDX19A, KHSRP, CALHM1, YTHDC1, UPF3A, HNRNPA2B1, POM121C, UPF1, DDX39A, RAE1, SEC13, EIF5A, MVP, ADORA1, MCM3AP, SLC35A2, SLC25A6, ZFP36L1, IWS1, ALYREF, EPG5, SLC35C1, CPSF6, AHCTF1, LRPPRC, NUP62, GLE1, SLC29A1, AKAP8L, NUP85, TST, IGF2BP2, N…	SMG5,NUP188,SLC29A2,LRRC8A,MYO1C
GOBP_ACTIN_FILAMENT_BASED_MOVEMENT	0.000561786	0.0140257	0.477271	0.358159	1.70991	127	MYH2, MYH14, ACTC1, ATP2A1, MYO1D, MYO1C, MYO19, MYO5C, ATP2A2, TNNC1, ACTN4, EMP2, JUP, WIPF2, FLNA, SLC9A1, NEDD4L, DSP, SCN1B, WASL, MYO1E, DSG2, SHTN1, ADORA1, MYL6B, MYH10, DSC2, RNF207, WASF2, MYO7A, CAMK2D, MYO5A, FNBP1L	MYH2,MYH14,ACTC1,ATP2A1,MYO1D
GOBP_CELLULAR_RESPONSE_TO_IONIZING_RADIATION	0.00162081	0.0293815	0.45506	0.401964	1.70977	73	HSF1, ELK1, TNKS1BP1, DNM2, EEF1D, SPIDR, CLOCK, GADD45A, BRCA1, SFRP1, INTS7, RPL26, HRAS, XRCC6, BRCC3, BCL2L1, CHEK2, CRYAB, ECT2, SFRP2, RAD51AP1, YAP1, BRCA2, RHNO1, TP53BP1, RAD1, FIGNL1, TLK2, MAP3K20	HSF1,ELK1,TNKS1BP1,DNM2,EEF1D
GOBP_NEGATIVE_REGULATION_OF_CELLULAR_CATABOLIC_PROCESS	9.40912e-06	0.000606684	0.593325	0.330491	1.70836	248	FOXK2, BECN1, YBX3, E2F1, GOLGA2, HNRNPAB, USP36, NSUN2, EIF4G1, NPC1, CAMLG, RNF41, CLEC16A, GIPC1, DFFA, UBXN1, LARP1, KLHL22, GSK3A, RBM10, EIF4ENIF1, BAG6, HSP90AB1, PABPC1, TAF1, UBQLN4, DKC1, HNRNPC, TAF15, MAPKAPK2, SIRT2, MTOR, POLDIP2, HIPK2, USP25, HNRNPU, AKT1, CSNK2A2, NRBP2, RYBP, CHMP4A, TAF9, PKP3, MT3, EIF3H, LRPPRC, CTSA, DDRGK1, SMARCC1, MET, FOXK1, RUBCN, RPL23, TENT4A, TBC1D14…	FOXK2,BECN1,YBX3,E2F1,GOLGA2
GOBP_RIBOSOMAL_SUBUNIT_EXPORT_FROM_NUCLEUS	0.0128418	0.112157	0.38073	0.596934	1.70803	14	RRS1, NOP9, NPM1, LTV1	RRS1,NOP9,NPM1,LTV1,NA
GOBP_SISTER_CHROMATID_COHESION	0.00246083	0.0389894	0.431708	0.420142	1.70776	56	FBXW7, HORMAD2, FEN1, NAA10, NSMCE2, MCMBP, SFPQ, ESPL1, HDAC8, TENT4A, SMC1A, CTNNB1, POGZ, DDX11, CTCF, MAU2, BUB1B, BUB1, PDS5A, PPP2R1A, SLF2, BOD1, SMC5, NAA50, SGO1, SMC1B, MEIKIN, RAD51C, HASPIN, KIF22, PHB2, TNKS, MRE11	FBXW7,HORMAD2,FEN1,NAA10,NSMCE2
GOBP_REGULATION_OF_ADIPONECTIN_SECRETION	0.00653792	0.0728797	0.407018	0.745661	1.70551	7	RAB11FIP3, RAB11FIP1, RAB11FIP5	RAB11FIP3,RAB11FIP1,RAB11FIP5,NA,NA
GOBP_RIBOSE_PHOSPHATE_BIOSYNTHETIC_PROCESS	0.000158378	0.00543512	0.518848	0.343898	1.70501	175	CTPS1, FLCN, SLC25A16, PDK4, UCKL1, ADCY8, COASY, STOML2, PDK2, DCAKD, IMPDH2, ATIC, ADSL, GART, CAD, SLC25A13, UPP1, NME2, ENO1, HACD1, ACLY, ALDOA, ELOVL7, PDHX, MYC, ACSS2, PANK4, ACACA, ADCY6, PRPS2, PARP1, ACOT7, PPAT, ELOVL4, DIP2A, ADCY1, RFK, AMPD1, VCP, AMPD2, ACSL6, ADK, AK3, TKT, PAPSS1, ATP6V1A, PDHA1, GUCY2D, ADCY9, IMPDH1, SLC35B2	CTPS1,FLCN,SLC25A16,PDK4,UCKL1
GOBP_NEGATIVE_REGULATION_OF_NECROTIC_CELL_DEATH	0.0091319	0.0899244	0.38073	0.556194	1.70501	17	YBX3, SLC25A4, UCN, RBCK1, MT3, ARHGEF2, FADD, NOL3, PELI1, CAV1	YBX3,SLC25A4,UCN,RBCK1,MT3
GOBP_CELLULAR_RESPONSE_TO_INDOLE_3_METHANOL	0.0164664	0.128524	0.352488	0.810336	1.70155	5	CTNNA1, JUP, BRCA1, CTNNB1	CTNNA1,JUP,BRCA1,CTNNB1,NA
GOBP_NEGATIVE_REGULATION_OF_PROTEASOMAL_UBIQUITIN_DEPENDENT_PROTEIN_CATABOLIC_PROCESS	0.00548817	0.0642887	0.407018	0.469296	1.70133	35	CAMLG, GIPC1, UBXN1, BAG6, HSP90AB1, RYBP, TAF9, EIF3H, DDRGK1, SMARCC1, WAC, SVIP, RPL11, TTC36, CCAR2, BAG5, TLK2	CAMLG,GIPC1,UBXN1,BAG6,HSP90AB1
GOBP_POSITIVE_REGULATION_OF_ESTABLISHMENT_OF_PROTEIN_LOCALIZATION_TO_TELOMERE	0.0181487	0.136069	0.352488	0.650271	1.70109	10	DKC1, CCT7, CCT3, CCT8, CCT5, CCT6A, CCT2	DKC1,CCT7,CCT3,CCT8,CCT5
GOBP_NUCLEOLUS_ORGANIZATION	0.0134716	0.115228	0.38073	0.579634	1.70075	15	USP36, EMG1, PHF8, SIRT2, BAZ2A, BEND3, DDX11	USP36,EMG1,PHF8,SIRT2,BAZ2A
GOBP_NEGATIVE_REGULATION_OF_CELL_CYCLE_G2_M_PHASE_TRANSITION	0.00295222	0.0439798	0.431708	0.412124	1.70069	60	ZFYVE19, AVEN, CHMP4C, NABP2, UIMC1, CHFR, CDC6, SYF2, BRCA1, DONSON, TAOK3, DTL, ORC1, BRCC3, BRSK1, CHEK1, TICRR, CDK5RAP3, TAOK1, BABAM1, TOPBP1, CLSPN, MIIP, RFPL1	ZFYVE19,AVEN,CHMP4C,NABP2,UIMC1
GOBP_LONG_CHAIN_FATTY_ACID_IMPORT_ACROSS_PLASMA_MEMBRANE	0.0181487	0.136069	0.352488	0.65006	1.70054	10	IRS2, AKT1, AKT2, SLC2A1, SLC27A1, SLC27A5	IRS2,AKT1,AKT2,SLC2A1,SLC27A1
GOBP_NADH_DEHYDROGENASE_COMPLEX_ASSEMBLY	0.00420679	0.0544657	0.407018	0.415451	1.69968	57	ACAD9, NDUFAF2, DMAC2, NDUFS7, NDUFA10, NDUFB9, NDUFB10, OXA1L, NDUFS4, NDUFA6, NDUFA13, NDUFS8, FOXRED1, NDUFS1, NDUFAF7, MT-ND2, NDUFAB1, NDUFAF8, COA1, MT-ND1, TMEM186, NDUFS2	ACAD9,NDUFAF2,DMAC2,NDUFS7,NDUFA10
GOBP_PURINE_RIBONUCLEOTIDE_SALVAGE	0.0105304	0.0989021	0.38073	0.714242	1.69901	8	ADSL, AMPD1, AMPD2, ADK, HPRT1	ADSL,AMPD1,AMPD2,ADK,HPRT1
GOBP_SYNAPTIC_VESICLE_TRANSPORT	0.00795305	0.0827095	0.38073	0.446	1.69896	40	AP3D1, AP3B2, DNM2, BLOC1S4, BORCS5, DNM1, MAP2, RAB3A, RAB27A, SLC2A4, CDK5, CTNNB1, SPG11, AP3M2, KIF5B, SNAPIN, TRIM46, PICALM, DTNBP1	AP3D1,AP3B2,DNM2,BLOC1S4,BORCS5
GOBP_RESPONSE_TO_MUSCLE_INACTIVITY	0.0105304	0.0989021	0.38073	0.714152	1.6988	8	FBXO32, SGCA, DAG1, CASQ1	FBXO32,SGCA,DAG1,CASQ1,NA
GOBP_POSITIVE_REGULATION_OF_PROTEIN_CATABOLIC_PROCESS	4.07402e-05	0.00192413	0.557332	0.330588	1.69823	229	AXIN1, MSN, DVL1, FBXW7, PACSIN3, RAD23A, GGA3, RNF41, USP13, OSBPL7, PLK3, RACK1, PSMC4, VPS11, RAB7A, HSP90AA1, GSK3A, UBQLN1, STUB1, BAG6, TAF1, MAGEF1, NSF, FAF1, SIRT2, NEDD4L, PSMC3, KEAP1, CSNK1E, HSPA1B, USP5, UBQLN2, CCDC22, AKT1, CSNK1D, CHFR, RNF128, TMEM259, DDA1, PTK2B, BBS7, ABCA2, GGA1, ARIH1, TRIB3, CDKN1B, ZER1, EZR, MAPK9, LPCAT1, DTL, RNF19A, SNX9, VCP, RNF144A, FBXW8, GBA, DDR…	AXIN1,MSN,DVL1,FBXW7,PACSIN3
GOBP_REGULATION_OF_MITOCHONDRION_ORGANIZATION	0.000417091	0.01154	0.498493	0.351285	1.69741	137	INF2, VAT1, FBXW7, USP36, FLCN, MYO19, NMT1, CTTN, VDAC1, SQSTM1, CERS1, RNF41, SPIRE1, SLC25A4, PGAM5, GSK3A, RALBP1, HIP1R, MCU, LMNA, VPS13D, ACAA2, ADCK1, AKT1, CSNK2A2, MIEF2, BID, HTT, SIRT7, RALA, SREBF2, AMBRA1, VPS13C, ATP5IF1, PISD, BCL2L1, FIS1	INF2,VAT1,FBXW7,USP36,FLCN
GOBP_PYRUVATE_METABOLIC_PROCESS	0.00085347	0.0187233	0.477271	0.370289	1.69725	102	PFKP, FOXK2, ENO3, VDAC1, PC, PDK4, MLXIPL, ZBTB7A, HK2, PGM1, PDK2, GIT1, ENO2, GAPDH, ENO1, PGAM2, ALDOA, PKM, PDHX, MYC, OGDH, PFKM, GPD1, LDHAL6B, FOXK1, PFKL, PRKAG1, GPI, PDHA1	PFKP,FOXK2,ENO3,VDAC1,PC
GOBP_MIDBODY_ABSCISSION	0.0103597	0.0980352	0.38073	0.553082	1.69547	17	CHMP5, CHMP2A, CHMP4C, CHMP4A, CHMP7, PDCD6IP, CHMP6, CHMP3, CHMP4B, CHMP2B, CEP55	CHMP5,CHMP2A,CHMP4C,CHMP4A,CHMP7
GOBP_MEIOSIS_II_CELL_CYCLE_PROCESS	0.02192	0.151338	0.352488	0.62349	1.69286	11	HORMAD2, MASTL, BUB1B, BUB1, PPP2R1A, SGO1, MEIKIN, RAD51C	HORMAD2,MASTL,BUB1B,BUB1,PPP2R1A
GOBP_NEGATIVE_REGULATION_OF_MRNA_3_END_PROCESSING	0.0221469	0.152209	0.352488	0.668487	1.69078	9	SUPT5H, NELFE, CDK9, RNF40, ZC3H14, RNF20, BARD1	SUPT5H,NELFE,CDK9,RNF40,ZC3H14
GOBP_TELOMERASE_RNA_LOCALIZATION	0.0100233	0.0962728	0.38073	0.53865	1.68969	19	RUVBL2, DKC1, CCT7, CCT3, NHP2, EXOSC10, CCT8, CCT5, CCT6A, CCT2	RUVBL2,DKC1,CCT7,CCT3,NHP2
GOBP_ESTABLISHMENT_OR_MAINTENANCE_OF_CYTOSKELETON_POLARITY	0.0072426	0.0786294	0.407018	0.738486	1.6891	7	CKAP5, LMNA, CAMSAP3, KIF2C	CKAP5,LMNA,CAMSAP3,KIF2C,NA
GOBP_LATE_ENDOSOME_TO_VACUOLE_TRANSPORT	0.0112046	0.102726	0.38073	0.505928	1.68895	24	BECN1, STAM, CHMP5, CHMP2A, CHMP4C, CHMP4A, CHMP7, PTPN23, SNF8, CHMP6, CHMP3, CHMP4B, CHMP2B	BECN1,STAM,CHMP5,CHMP2A,CHMP4C
GOBP_REGULATION_OF_DOUBLE_STRAND_BREAK_REPAIR_VIA_HOMOLOGOUS_RECOMBINATION	0.0019961	0.0337924	0.431708	0.403236	1.68828	69	TIMELESS, MMS19, RUVBL2, RBBP8, UBQLN4, MAGEF1, SPIDR, ERCC6, PARP1, PPP4C, OOEP, HDGFL2, RECQL5, RTEL1, CHEK1, POGZ, VPS72, FUS, TRRAP, EP400, MEAF6, SIRT6, RAD51AP1, BRD8, TP53BP1, FIGNL1, POLQ, MRGBP, KAT5	TIMELESS,MMS19,RUVBL2,RBBP8,UBQLN4
GOBP_ACETYL_COA_BIOSYNTHETIC_PROCESS	0.0109736	0.101255	0.38073	0.550446	1.68739	17	PDK4, PDK2, ACLY, PDHX, ACSS2, DIP2A, PDHA1, MLYCD, PDK3, DLAT	PDK4,PDK2,ACLY,PDHX,ACSS2
GOBP_REGULATION_OF_ACTIN_NUCLEATION	0.00835028	0.0854826	0.38073	0.476789	1.68715	30	WASF1, CYFIP1, CORO1B, HIP1R, WASL, PICK1, WHAMM, ARF1, FMN1, WASF2, ARFIP2, AP1AR, NCKAP1	WASF1,CYFIP1,CORO1B,HIP1R,WASL
GOBP_SPLICEOSOMAL_SNRNP_ASSEMBLY	0.00987745	0.0953662	0.38073	0.453787	1.68575	37	LSM4, CLNS1A, SART3, PRPF19, PRPF6, SNRPD1, SART1, PRMT5, LSM2, PRPF8, PRPF31, SNRPB, USP4	LSM4,CLNS1A,SART3,PRPF19,PRPF6
GOBP_INTRACELLULAR_MRNA_LOCALIZATION	0.0111735	0.102666	0.38073	0.708163	1.68455	8	HNRNPAB, BICD1, ZFP36L1, MEX3D, CASC3	HNRNPAB,BICD1,ZFP36L1,MEX3D,CASC3
GOBP_NUCLEAR_MEMBRANE_ORGANIZATION	0.00550307	0.0643616	0.407018	0.437452	1.68448	42	DCTN1, RCC1, CHMP5, CHMP2A, CHMP4C, SIRT2, TMEM43, UBE2I, CHMP4A, CHMP7, AKAP8L, ANKLE2, LPIN1, NEMP1, NSFL1C, CHMP6, REEP3, CHMP3, CHMP4B, CHMP2B, NDEL1, BANF1	DCTN1,RCC1,CHMP5,CHMP2A,CHMP4C
GOBP_L_METHIONINE_SALVAGE_FROM_METHYLTHIOADENOSINE	0.0205436	0.145911	0.352488	0.802108	1.68427	5	ENOPH1, MTAP, APIP	ENOPH1,MTAP,APIP,NA,NA
GOBP_MITOTIC_G2_M_TRANSITION_CHECKPOINT	0.00321215	0.0462487	0.431708	0.427297	1.68261	47	NABP2, UIMC1, CHFR, CDC6, SYF2, BRCA1, DONSON, TAOK3, DTL, ORC1, BRCC3, BRSK1, CHEK1, TICRR, CDK5RAP3, TAOK1, BABAM1, TOPBP1, CLSPN	NABP2,UIMC1,CHFR,CDC6,SYF2
GOBP_REGULATION_OF_RNA_POLYMERASE_II_REGULATORY_REGION_SEQUENCE_SPECIFIC_DNA_BINDING	0.0228866	0.155207	0.352488	0.609199	1.68246	12	DDIT3, FBXW7, ZBTB7C, TAF1, LIF, DDRGK1	DDIT3,FBXW7,ZBTB7C,TAF1,LIF
GOBP_NUCLEAR_TRANSCRIBED_MRNA_CATABOLIC_PROCESS_EXONUCLEOLYTIC_3_5	0.0228397	0.155204	0.352488	0.619661	1.68246	11	EXOSC5, TTC37, SKIV2L, EXOSC9, EXOSC6, EXOSC7, EXOSC4, EXOSC8, EXOSC2, DIS3L2	EXOSC5,TTC37,SKIV2L,EXOSC9,EXOSC6
GOBP_CELL_CYCLE_G1_S_PHASE_TRANSITION	8.08779e-05	0.0032771	0.538434	0.329949	1.67993	220	E2F1, CDK16, FBXW7, CUL4A, IQGAP3, POLE, EIF4G1, GIGYF2, PLRG1, FBXO31, DCUN1D3, PLK3, RPTOR, RCC1, CCND3, RBBP8, CDK18, TAF1, RRM1, UBE2E2, MUC1, PAF1, PHF8, KANK2, CCNH, RPS6, ACVR1, CTDSP2, PLK5, APEX1, MYC, AKT1, BID, CDK4, TRIM71, CDC6, CDC34, EZH2, ZPR1, CDKN1B, PRMT2, RPL26, LSM10, DDRGK1, CDKN2A, CDK5, CPSF3, TERT, AMBRA1, WAC, TAF10, MEN1, RFWD3, HINFP, CCNE1, ECD, RHOU, CDK14, CDKN2B, A…	E2F1,CDK16,FBXW7,CUL4A,IQGAP3
GOBP_PROTEASOMAL_PROTEIN_CATABOLIC_PROCESS	1.49472e-07	1.75926e-05	0.690132	0.302999	1.67948	480	AXIN1, RHBDF1, DVL1, DDIT3, FBXW7, CCDC47, CUL4A, RAD23A, ZNF598, CAMLG, RAD23B, RNF41, USP13, OSBPL7, HECTD3, FBXO31, PLK3, RACK1, RMND5B, PSMC4, WDR26, GIPC1, UBXN1, PSMD2, KLHL22, RNF187, GSK3A, UBQLN1, MAN1B1, PRPF19, FBXO45, STUB1, RNF126, BAG6, DMAC2, HSP90AB1, TAF1, NPLOC4, AMFR, UBQLN4, FBXW4, PSMD8, TRIM25, FAF1, SIRT2, UBE2S, NEDD4L, PSMC3, ASCC2, KEAP1, CSNK1E, KCTD17, CLOCK, RNF121, H…	AXIN1,RHBDF1,DVL1,DDIT3,FBXW7
GOBP_ENDOSOME_ORGANIZATION	0.00208492	0.0347409	0.431708	0.381862	1.67862	83	HGS, SQSTM1, STAM, VPS11, CHMP5, CHMP2A, RAB7A, RAB5B, VPS18, CHMP4C, STX6, DNM1, CHMP4A, RAB27A, CHMP7, ARFGEF2, HOOK1, RILP, CORO1C, PI4K2A, TMCC1, ALS2, PDCD6IP, TSG101, SNF8, TMEM9, HOOK2, EEA1, SCARB2, IST1, ALS2CL, LAPTM4B, AKTIP, CHMP6, CHMP3, VPS37A	HGS,SQSTM1,STAM,VPS11,CHMP5
GOBP_POSITIVE_REGULATION_OF_MICROTUBULE_NUCLEATION	0.00873411	0.088136	0.38073	0.733891	1.67859	7	DCTN1, CKAP5, GIT1, HSPA1B	DCTN1,CKAP5,GIT1,HSPA1B,NA
GOBP_POSITIVE_REGULATION_OF_DNA_DEPENDENT_DNA_REPLICATION	0.01561	0.124193	0.38073	0.586513	1.67821	14	CDT1, CIZ1, STOML2, ENDOG, E2F7, E2F8, CDC7, WIZ, CDK2, INO80	CDT1,CIZ1,STOML2,ENDOG,E2F7
GOBP_ORGANELLE_FUSION	0.000287254	0.00851997	0.498493	0.34625	1.67804	141	STX3, CHCHD3, ANKFY1, VAT1, PLEKHM1, PIP4K2B, SPHK1, VPS11, STOML2, RAB7A, RCC1L, SYT1, SYT7, VPS41, STX4, STX1B, VPS18, MFN2, STX6, TSNARE1, ADCK1, MIEF2, RAB3A, AKT2, TMEM175, SYT13, SNAP47, SNAP29, ARL8B, RAB34, STXBP6, FIS1, STX1A, VTI1A, ANXA1, CLN3, TGFBRAP1, SPG11, PCDHGA3, TFRC, YIPF7, EEA1, SNAPIN, SNAP25, VPS39, MIGA2, PLD6, USO1, STX7, CPLX3, ANXA2, MFF, HUWE1, CPLANE2, CHMP3, VAMP8, M…	STX3,CHCHD3,ANKFY1,VAT1,PLEKHM1
GOBP_POSITIVE_REGULATION_OF_HISTONE_MODIFICATION	0.00160153	0.0293218	0.45506	0.368959	1.6767	98	ZBTB7B, WBP2, GLYR1, SART3, SAP30BP, RUVBL2, MUC1, PAF1, DNMT1, LMNA, NELFA, CTBP1, LIF, KAT2A, NELFE, BRCA1, SDR16C5, CDK9, HCFC1, AKAP8L, SMARCB1, RNF40, CTNNB1, AKAP8, PRKD2, SNW1, MAPK3, KAT7, PIH1D1, BRD7, RPS6KA4, KAT8, CHTOP, PRDM12, FMR1, PHF19, ISL1, KANSL2, FOXP3, SREBF1, PINK1, RNF20, BCL6, OGT	ZBTB7B,WBP2,GLYR1,SART3,SAP30BP
GOBP_DNA_RECOMBINATION	1.66356e-05	0.000956223	0.57561	0.314514	1.67564	296	TIMELESS, CDC45, MCM4, MCM2, HMGB2, EME1, MCM3, NONO, MMS19, DCAF1, SUPT6H, MCM7, INO80E, HSPD1, RAD50, HMCES, FEN1, RUVBL2, SLC15A4, MCM6, NSMCE2, FANCD2, RBBP8, STAT6, HSF2BP, KPNA1, UBQLN4, LIG1, GINS2, MAGEF1, YY1, XRCC1, RECQL4, C11orf80, SPIDR, NABP2, SFPQ, PSMC3IP, APEX1, ZSWIM7, ERCC6, ZFYVE26, PALB2, LIG3, PARP1, BRCA1, ALYREF, MCM5, ENDOG, XRCC2, MSH2, BRIP1, PPP4C, KPNA2, OOEP, UBE2B, …	TIMELESS,CDC45,MCM4,MCM2,HMGB2
GOBP_ORGANELLE_FISSION	6.20668e-07	5.6125e-05	0.659444	0.302672	1.6753	464	IK, BECN1, INF2, TUBG1, GOLGA2, HSPA2, CUL7, CDT1, EME1, RRS1, KPNB1, MYO19, HORMAD2, PHF13, LCMT1, BTC, NCAPD3, KIF18B, SPHK1, RANBP1, RAD50, SPIRE1, BAZ1B, RCC1, TPR, P3H4, PGAM5, CHMP5, CHMP2A, KLHL22, NAA10, BCCIP, MAD1L1, NSMCE2, KIFC1, FANCD2, BAG6, HSF2BP, RALBP1, NUMA1, DCTN2, CHMP4C, EPS8, CEP85, FLNA, SIRT2, TDRKH, UBE2S, MCU, FANCA, ZWINT, C11orf80, DAPK3, EREG, NUSAP1, HSPA1B, BUB3, C…	IK,BECN1,INF2,TUBG1,GOLGA2
GOBP_REGULATION_OF_MITOTIC_SISTER_CHROMATID_SEGREGATION	0.00702658	0.0771883	0.407018	0.428476	1.67474	45	IK, BECN1, CDT1, LCMT1, TPR, KLHL22, MAD1L1, NUMA1, ZWINT, BUB3, HNRNPU, KNTC1	IK,BECN1,CDT1,LCMT1,TPR
GOBP_REGULATION_OF_MEMBRANE_TUBULATION	0.0114457	0.103627	0.38073	0.75961	1.67421	6	PLEKHM2, DNM2, WASL	PLEKHM2,DNM2,WASL,NA,NA
GOBP_INNER_MITOCHONDRIAL_MEMBRANE_ORGANIZATION	0.00860674	0.0875432	0.38073	0.453414	1.67375	36	CHCHD3, DNAJC11, TMEM11, HSPA9, MYC, ADCK1, CHCHD6, TIMM10, TIMM29, LETM1, NDUFA13, TIMM8A, IMMT, PINK1, UQCC3, OMA1, TIMM9, APOOL, MTX3, AGK	CHCHD3,DNAJC11,TMEM11,HSPA9,MYC
GOBP_INTRINSIC_APOPTOTIC_SIGNALING_PATHWAY	1.15329e-05	0.000712639	0.593325	0.317227	1.6725	278	ELL3, BECN1, TRAP1, YBX3, E2F1, DDIT3, FBXW7, ATP2A1, MYBBP1A, FNIP2, CUL4A, FLCN, NONO, CHAC1, NOC2L, RACK1, PRKCD, PDK2, UBQLN1, BAG6, NCK2, ZNF622, NFATC4, CEBPB, MUC1, ENO1, SFPQ, ERN1, MYC, POU4F1, EIF5A, HIPK2, AKT1, PERP, BID, TP53BP2, ERCC6, STK24, HINT1, TP73, PARP1, BRCA1, TAF9, ERN2, TRIB3, TNFRSF10B, EDA2R, RPL26, HELLS, GRINA, MAPK7, HRAS, DAPK2, MAEL, MELK, QRICH1, CYP1B1, ATF4, PHL…	ELL3,BECN1,TRAP1,YBX3,E2F1
GOBP_PTERIDINE_CONTAINING_COMPOUND_METABOLIC_PROCESS	0.00730437	0.0788726	0.407018	0.461259	1.6722	35	SHMT2, MTHFD1, TYMS, MTHFD1L, DHFR, ATIC, MTHFR, GART, MTHFD2	SHMT2,MTHFD1,TYMS,MTHFD1L,DHFR
GOBP_PTERIDINE_CONTAINING_COMPOUND_BIOSYNTHETIC_PROCESS	0.0159191	0.125842	0.352488	0.584289	1.67185	14	MTHFD1, MTHFD1L, DHFR, ATIC, GART	MTHFD1,MTHFD1L,DHFR,ATIC,GART
GOBP_RESPONSE_TO_HEAT	0.000763532	0.0174565	0.477271	0.366516	1.67139	103	BAG3, TRPV3, HSPA2, P2RX3, DNAJA3, DNAJC7, HSF1, EIF2B3, TPR, EIF2B4, HSP90AA1, CASQ1, EIF2B5, STUB1, HSP90AB1, MICA, MAPKAPK2, MTOR, HSPA1B, DNAJA4, AKT1, PSIP1, YWHAE, PDCD6, LRP11, VCP, IER5, EIF2B1, CLPB, TRPV1, CREBBP, STAC, HSBP1L1, GSK3B	BAG3,TRPV3,HSPA2,P2RX3,DNAJA3
GOBP_PURINE_CONTAINING_COMPOUND_BIOSYNTHETIC_PROCESS	0.000194154	0.00639846	0.518848	0.335187	1.67112	180	FLCN, SLC25A16, PDK4, SHMT2, MTHFD1, MTAP, ADCY8, COASY, STOML2, PDK2, DCAKD, IMPDH2, ATIC, ADSL, GART, SLC25A13, NME2, ENO1, HACD1, ACLY, ALDOA, ELOVL7, PDHX, MYC, ACSS2, GUK1, PANK4, ACACA, ADCY6, PRPS2, PARP1, ACOT7, PPAT, ELOVL4, DIP2A, ADCY1, PNP, AMPD1, VCP, AMPD2, ACSL6, ADK, SHMT1, AK3, PAPSS1, ATP6V1A, PDHA1, GUCY2D, ADCY9, IMPDH1, SLC35B2	FLCN,SLC25A16,PDK4,SHMT2,MTHFD1
GOBP_RNA_POLYMERASE_I_PREINITIATION_COMPLEX_ASSEMBLY	0.0252443	0.163873	0.352488	0.660381	1.67027	9	SMARCA4, BAZ2A, SMARCB1, POLR1E, PIH1D1, UBTF	SMARCA4,BAZ2A,SMARCB1,POLR1E,PIH1D1
GOBP_ESTABLISHMENT_OF_ORGANELLE_LOCALIZATION	8.16174e-07	7.20468e-05	0.659444	0.305953	1.67018	394	BECN1, TTL, CDT1, STXBP2, MYO1D, RRS1, MYO1C, LLGL2, KPNB1, MYO19, HGS, SCRIB, KIF1C, GAB2, WASF1, MYO5C, STAM, DCTN1, NOP9, TRAK1, BICD1, NPM1, PEX14, SPIRE1, AP3D1, BICD2, INSC, AP3B2, CHMP5, ACTN4, CHMP2A, RAB7A, PARD3, MAD1L1, KIFC1, DNM2, LLGL1, NUMA1, KLHL12, DCTN2, CHMP4C, TANC2, BLOC1S4, AP1M2, DYNC1H1, NUSAP1, WASL, MYO1E, FYCO1, MISP, BORCS5, HNRNPU, LTV1, DNM1, SUN1, MAP2, RAB3A, CSNK1…	BECN1,TTL,CDT1,STXBP2,MYO1D
GOBP_POSITIVE_REGULATION_OF_NUCLEASE_ACTIVITY	0.00920621	0.090416	0.38073	0.730161	1.67006	7	HMGB2, PRKCD, AKT1, PCNA, DDX11, RPS3	HMGB2,PRKCD,AKT1,PCNA,DDX11
GOBP_POSITIVE_REGULATION_OF_TORC1_SIGNALING	0.0112664	0.102883	0.38073	0.531934	1.66862	19	FLCN, CLEC16A, KLHL22, CTNS, PIP4P1, RRAGD, OTUD5, SEH1L, WAC, PIH1D1	FLCN,CLEC16A,KLHL22,CTNS,PIP4P1
GOBP_RESPONSE_TO_EPIDERMAL_GROWTH_FACTOR	0.00733715	0.0789622	0.407018	0.42664	1.66756	45	BECN1, NCL, BAIAP2, MCM7, TPR, EEF1A1, DUSP3, MYC, AKT1, PPP1R9B, ZPR1, ZFP36L1, PTPN11, IQGAP1, MAPK1, STAT5B, MAPK3, DAB2IP, INPP5K	BECN1,NCL,BAIAP2,MCM7,TPR
GOBP_POSITIVE_REGULATION_OF_TRANSCRIPTION_BY_RNA_POLYMERASE_III	0.0117572	0.105289	0.38073	0.539152	1.6674	18	DDX21, MYBBP1A, RPTOR, BAZ1B, MTOR, ZNF143, ERCC6, ELL	DDX21,MYBBP1A,RPTOR,BAZ1B,MTOR
GOBP_REGULATION_OF_PROTEIN_CATABOLIC_PROCESS	2.59939e-06	0.000207253	0.627257	0.306502	1.66598	381	AXIN1, MSN, RHBDF1, DVL1, FBXW7, PACSIN3, HGS, RAD23A, CAMLG, GGA3, RAD23B, RNF41, USP13, OSBPL7, PLK3, RACK1, PSMC4, VPS11, GIPC1, UBXN1, PSMD2, RAB7A, HSP90AA1, GSK3A, UBQLN1, STUB1, BAG6, HSP90AB1, TAF1, UBQLN4, PSMD3, EEF1A1, MAGEF1, NSF, FAF1, FLNA, SIRT2, NEDD4L, PSMC3, KEAP1, PHB, CSNK1E, HSPA1B, UBE2K, USP5, ARAF, HIPK2, USP25, UBQLN2, CCDC22, AKT1, CSNK2A2, CSNK1D, CHFR, RNF128, RYBP, TM…	AXIN1,MSN,RHBDF1,DVL1,FBXW7
GOBP_REGULATION_OF_CYTOKINESIS	0.00256147	0.0400073	0.431708	0.378787	1.6651	83	KLHL21, BECN1, RAB11FIP3, ZFYVE19, FLCN, MYO19, RAB11FIP4, SVIL, PLK3, GIPC1, ENTR1, GIT1, CHMP4C, PLK5, POLDIP2, RACGAP1, ZFYVE26, CDC6, AHCTF1, NUP62, PRPF40A, DRD2, PLK4, BCL2L1, CALM2, E2F7, ECT2, KIF23, PRC1, E2F8, BRCA2, AURKC	KLHL21,BECN1,RAB11FIP3,ZFYVE19,FLCN
GOBP_PROTEIN_STABILIZATION	0.000274582	0.00827652	0.498493	0.335715	1.66387	176	BAG3, DVL1, FBXW7, USP36, GTPBP4, CAMLG, USP13, COG7, ATP1B3, HSPD1, TRIM44, PRKCD, HSP90AA1, CDC37, BAG6, HSP90AB1, TAF1, CCT7, USP2, HIP1R, FLNA, CCNH, GAPDH, DVL3, PHB, HSPA1B, ZSWIM7, CCT3, LAMP1, TAF9, CCT8, MT3, HIP1, GLMP, NAPG, OTUD3, UBE2B, HCFC1, FLOT2, CCT5, BAG1, RPL23, MAPK8IP3, PRKRA, CCT6A, CCT2, RPL11, NCLN, ZNF207, CHEK2, FLOT1, STK3, SYVN1, CRYAB, STK4, RAB21, CALR, CDK7, HPS4, …	BAG3,DVL1,FBXW7,USP36,GTPBP4
GOBP_NUCLEOTIDE_SALVAGE	0.0129688	0.11251	0.38073	0.54249	1.663	17	UCKL1, ADSL, UPP1, AMPD1, AMPD2, ADK, NAPRT, UCK1, HPRT1, DCK	UCKL1,ADSL,UPP1,AMPD1,AMPD2
GOBP_REGULATION_OF_XENOPHAGY	0.013585	0.115228	0.38073	0.698964	1.66267	8	RIPK2, OPTN, RNF31, MAPK3	RIPK2,OPTN,RNF31,MAPK3,NA
GOBP_ALTERNATIVE_MRNA_SPLICING_VIA_SPLICEOSOME	0.00273802	0.0419471	0.431708	0.390808	1.66231	73	FXR1, RBM17, ZBTB7A, HNRNPA1, RBM10, FXR2, YTHDC1, NSRP1, PQBP1, RBM5, RBMX, SFPQ, RBM25, HNRNPU, CELF4, SFSWAP, SRSF9, PUF60, PTBP1, ESRP2, RNPS1, RBM4, SRSF1, FMR1, KHDRBS1, THRAP3, MBNL1, RBM8A, RSRC1, RBFOX2	FXR1,RBM17,ZBTB7A,HNRNPA1,RBM10
GOBP_REGULATION_OF_PROTEIN_TARGETING	0.00417895	0.054363	0.407018	0.37945	1.66125	78	BAG3, FBXW7, USP36, PRNP, MYO1C, GDI1, NPEPPS, VPS11, GSK3A, CSNK2A2, MIEF2, AKT2, KCNB1, BAP1, FYN, HRAS, SREBF2, CDK5, ARIH2, ATP5IF1, PDZK1, FIS1, RHOU, RNF31, MICALL2, LMAN1, INPP5K, ITGB1BP1, HPCA, HPS4	BAG3,FBXW7,USP36,PRNP,MYO1C
GOBP_CARDIAC_MUSCLE_CELL_CARDIAC_MUSCLE_CELL_ADHESION	0.00983568	0.0952109	0.38073	0.72583	1.66015	7	JUP, DSP, DSG2, DSC2	JUP,DSP,DSG2,DSC2,NA
GOBP_REGULATION_OF_MIDBRAIN_DOPAMINERGIC_NEURON_DIFFERENTIATION	0.0283846	0.176422	0.352488	0.790501	1.6599	5	CSNK1E, CSNK1D, SFRP1, DKK1, SFRP2	CSNK1E,CSNK1D,SFRP1,DKK1,SFRP2
GOBP_POSITIVE_REGULATION_OF_TELOMERE_MAINTENANCE_VIA_TELOMERE_LENGTHENING	0.0119319	0.106335	0.38073	0.446682	1.65935	37	HNRNPA1, DKC1, HNRNPA2B1, CCT7, MAPKAPK5, CCT3, CCT8, CCT5, RTEL1, CCT6A, CTNNB1, PNKP, CCT2, MAPK1, MAPK3	HNRNPA1,DKC1,HNRNPA2B1,CCT7,MAPKAPK5
GOBP_MODIFICATION_OF_POSTSYNAPTIC_STRUCTURE	0.01518	0.122423	0.38073	0.592322	1.65926	13	BAIAP2, WASF1, CTTNBP2, CYFIP1	BAIAP2,WASF1,CTTNBP2,CYFIP1,NA
GOBP_CELLULAR_RESPIRATION	7.26708e-05	0.00299363	0.538434	0.32581	1.65904	218	TRAP1, MYBBP1A, FLCN, DLST, CS, MLXIPL, SHMT2, SLC25A18, STOML2, UQCRC1, NFATC4, ADSL, ACO1, SLC25A13, NDUFS7, UCN, NOA1, IDH3B, SDHB, NDUFV1, MYC, BID, OGDH, NDUFA10, UQCRHL, IMMP2L, ETFDH, NDUFB9, MDH2, ACO2, MSH2, GPD1, SIRT3, ETFB, IDH3A, NDUFB10, OXA1L, UQCRC2, VCP, PLEC, GBA, NDUFS4, POLG2, NDUFA6, CYC1, SDHAF4, UQCRH, COQ9, MDH1, UQCRFS1, IDH3G, PDHA1, SCO2, SLC25A51, NDUFS8, COX7A2L, NDUF…	TRAP1,MYBBP1A,FLCN,DLST,CS
GOBP_REGULATION_OF_MODIFICATION_OF_SYNAPTIC_STRUCTURE	0.0244611	0.16124	0.352488	0.633762	1.6579	10	BAIAP2, GRIPAP1, CTTNBP2, CYFIP1, CLN3	BAIAP2,GRIPAP1,CTTNBP2,CYFIP1,CLN3
GOBP_CELLULAR_RESPONSE_TO_SODIUM_ARSENITE	0.0290119	0.178971	0.352488	0.789339	1.65746	5	HSF1, HNRNPA1, MAPK13	HSF1,HNRNPA1,MAPK13,NA,NA
GOBP_POSITIVE_REGULATION_OF_SISTER_CHROMATID_COHESION	0.0142281	0.118941	0.38073	0.695912	1.65541	8	FEN1, NSMCE2, SFPQ, DDX11, SLF2, SMC5	FEN1,NSMCE2,SFPQ,DDX11,SLF2
GOBP_REGULATION_OF_DNA_RECOMBINATION	0.00112675	0.0229529	0.45506	0.35289	1.65465	118	TIMELESS, MMS19, SUPT6H, RAD50, HMCES, RUVBL2, SLC15A4, RBBP8, STAT6, KPNA1, UBQLN4, MAGEF1, SPIDR, ERCC6, PARP1, ALYREF, MSH2, PPP4C, KPNA2, OOEP, UBE2B, HDGFL2, RECQL5, RTEL1, CHEK1, POGZ, EXOSC6, MLH1, VPS72, FUS, TRRAP, EP400, TFRC, KMT5C, MEAF6, SIRT6, RAD51AP1, BRD8, TP53BP1, FIGNL1, POLQ, MRGBP	TIMELESS,MMS19,SUPT6H,RAD50,HMCES
GOBP_PROTEIN_REFOLDING	0.0174438	0.133484	0.352488	0.51775	1.65439	20	HSPA2, HSPD1, HSP90AA1, HSPA8, HSPA9, HSPA1B, DNAJA4, HSPA6, BAG5, DNAJA2, DNAJB2, HSPA13	HSPA2,HSPD1,HSP90AA1,HSPA8,HSPA9
GOBP_MITOCHONDRIAL_RESPIRATORY_CHAIN_COMPLEX_ASSEMBLY	0.0023182	0.0372873	0.431708	0.370816	1.65424	92	PET117, ACAD9, CHCHD4, NDUFAF2, DMAC2, NDUFS7, NDUFA10, COX17, IMMP2L, NDUFB9, COA4, NDUFB10, OXA1L, COA5, NDUFS4, TACO1, NDUFA6, SDHAF4, UQCRFS1, SCO2, COX14, NDUFA13, NDUFS8, FOXRED1, NDUFS1, NDUFAF7, MT-ND2, NDUFAB1, COX18, TTC19, NDUFAF8, COA1, MT-ND1, TMEM186, NDUFS2, UQCC3, OMA1	PET117,ACAD9,CHCHD4,NDUFAF2,DMAC2
GOBP_MUSCLE_ADAPTATION	0.00252877	0.0397256	0.431708	0.366217	1.65408	97	TNNI1, BECN1, FBXO32, PDE9A, SGCA, ATP2A2, GTF2IRD1, INPP5F, TNNC1, DAG1, GSK3A, CASQ1, YY1, TRIM63, SLC9A1, LMNA, CAMK2B, CAMTA2, AGT, EZH2, PARP1, ACTA1, CAMK2D, PDE5A, CDK9, RGS2, TWF1, PARP2, TNNT1, GLRX3, TCAP, CTDP1, EDN1, PPP3CA, ATP2B4, P2RX4, NOL3, AKAP6, HEY2	TNNI1,BECN1,FBXO32,PDE9A,SGCA
GOBP_TRICARBOXYLIC_ACID_METABOLIC_PROCESS	0.0156423	0.124247	0.352488	0.590229	1.6534	13	CS, ACO1, IDH3B, ACLY, ASS1, ACO2, IDH3A, IDH3G, IDH2	CS,ACO1,IDH3B,ACLY,ASS1
GOBP_REGULATION_OF_EXOSOMAL_SECRETION	0.0131312	0.11335	0.38073	0.527044	1.65328	19	HGS, STAM, CHMP2A, RAB7A, SDC1, PDCD6IP, TSG101, SNF8, ATP9A, CHMP6, SDC4, CHMP3	HGS,STAM,CHMP2A,RAB7A,SDC1
GOBP_SPINDLE_LOCALIZATION	0.00705617	0.0773986	0.407018	0.412378	1.65312	52	LLGL2, KPNB1, DCTN1, SPIRE1, INSC, LLGL1, NUMA1, DYNC1H1, NUSAP1, WASL, MISP, HTT, MAP4, ESPL1, OOEP, MAD2L1, MYH9, FBXW11, SPRY2, NSFL1C, ITGB1, SPRY1	LLGL2,KPNB1,DCTN1,SPIRE1,INSC
GOBP_REGULATION_OF_MOTOR_NEURON_APOPTOTIC_PROCESS	0.0302664	0.183955	0.352488	0.787123	1.6528	5	MAP3K12, ZPR1, KCNB1	MAP3K12,ZPR1,KCNB1,NA,NA
GOBP_NEGATIVE_REGULATION_OF_PEPTIDYL_LYSINE_ACETYLATION	0.0131312	0.11335	0.38073	0.526427	1.65135	19	SET, NOC2L, CTBP1, BRCA1, TAF7, SDR16C5, TWIST1, PIH1D1	SET,NOC2L,CTBP1,BRCA1,TAF7
GOBP_NEGATIVE_REGULATION_OF_CELLULAR_MACROMOLECULE_BIOSYNTHETIC_PROCESS	0.000110078	0.00420738	0.538434	0.319408	1.65125	247	TIMELESS, FXR1, NCL, DBI, CDT1, GTPBP4, CPEB1, PATL1, EIF4G1, CERS1, GIGYF2, SHMT2, TEN1, RACK1, EIF4A3, AATF, TPR, TYMS, LARP1, HNRNPA1, GSK3A, DHFR, EIF4ENIF1, KHSRP, FXR2, PABPC1, EXOSC5, PNLDC1, CNOT3, HNRNPC, UPF1, YTHDF3, GAPDH, DAPK3, DACH1, NAT10, HNRNPU, MCIDAS, CELF4, EXOSC10, TRIM71, CDC6, SAMD4A, LIG3, ZFP36L1, BACE2, CAPRIN1, DONSON, CTC1, LSM14A, ILF3, GRB7, UNK, ATF4, RGS2, MEX3D, …	TIMELESS,FXR1,NCL,DBI,CDT1
GOBP_MRNA_SPLICE_SITE_SELECTION	0.0131595	0.113463	0.38073	0.465215	1.65077	31	KHDC4, YTHDC1, PSIP1, CELF4, SFSWAP, SRSF9, PUF60, SF3A3, SF3A1, ISY1, SRSF1, NOL3	KHDC4,YTHDC1,PSIP1,CELF4,SFSWAP
GOBP_POSITIVE_REGULATION_OF_INTRINSIC_APOPTOTIC_SIGNALING_PATHWAY	0.00470856	0.0580136	0.407018	0.405789	1.64942	56	BECN1, DDIT3, FBXW7, FLCN, RACK1, NCK2, SFPQ, MYC, EIF5A, BID, RPL26, PRKRA, SIAH1, FIS1, BBC3, NACC2	BECN1,DDIT3,FBXW7,FLCN,RACK1
GOBP_POSITIVE_REGULATION_OF_EXOSOMAL_SECRETION	0.0206514	0.146536	0.352488	0.562093	1.64928	15	HGS, STAM, CHMP2A, RAB7A, SDC1, PDCD6IP, TSG101, SNF8	HGS,STAM,CHMP2A,RAB7A,SDC1
GOBP_NEGATIVE_REGULATION_OF_OXIDATIVE_STRESS_INDUCED_NEURON_DEATH	0.0135974	0.115228	0.38073	0.524289	1.64464	19	NONO, RACK1, GFER, ATF4, CTNNB1, SLC7A11, OXR1, NCOA7, PINK1, HIF1A, TSC1, FZD1, PRKN	NONO,RACK1,GFER,ATF4,CTNNB1
GOBP_MITOCHONDRIAL_DNA_METABOLIC_PROCESS	0.0212633	0.149294	0.352488	0.560459	1.64449	15	LONP1, FLCN, LIG3, PARP1, MPV17, ENDOG, POLG2, SESN2	LONP1,FLCN,LIG3,PARP1,MPV17
GOBP_ENERGY_DERIVATION_BY_OXIDATION_OF_ORGANIC_COMPOUNDS	2.44814e-05	0.00128744	0.57561	0.308627	1.64389	299	TRAP1, MYBBP1A, IRS2, FLCN, DLST, CS, MLXIPL, SHMT2, SLC25A18, STOML2, GSK3A, UQCRC1, NFATC4, PYGB, ADSL, ACO1, SLC25A13, NDUFS7, UCN, MTOR, NOA1, IDH3B, ACADVL, SDHB, NDUFV1, MYC, AKT1, BID, OGDH, NDUFA10, PFKM, STK40, AKT2, UQCRHL, IMMP2L, PTH, NR1D1, ETFDH, PPP1CB, GYS1, NDUFB9, PPP1R2, MDH2, ACO2, MSH2, GPD1, PHLDA2, MT3, SIRT3, ETFB, STBD1, IDH3A, NDUFB10, PPP1R3C, OXA1L, PPP1R2B, UQCRC2, VC…	TRAP1,MYBBP1A,IRS2,FLCN,DLST
GOBP_ACTOMYOSIN_CONTRACTILE_RING_ORGANIZATION	0.0109373	0.101122	0.38073	0.718282	1.64289	7	RTKN, RACGAP1, PLEC, PDCD6IP, ECT2, ANLN	RTKN,RACGAP1,PLEC,PDCD6IP,ECT2
GOBP_POSITIVE_REGULATION_OF_EPIDERMAL_GROWTH_FACTOR_ACTIVATED_RECEPTOR_ACTIVITY	0.0181203	0.136069	0.352488	0.585958	1.64143	13	FBXW7, BTC, EREG, AREG, ADORA1, ADAM17, HBEGF, TGFA, ADRA2A	FBXW7,BTC,EREG,AREG,ADORA1
GOBP_NEUROTRANSMITTER_RECEPTOR_TRANSPORT	0.0199582	0.142572	0.352488	0.513094	1.63951	20	STX3, GRIPAP1, SCRIB, AP3D1, CLSTN1, STX1B, HIP1, CACNG4	STX3,GRIPAP1,SCRIB,AP3D1,CLSTN1
GOBP_REGULATION_OF_SPINDLE_ORGANIZATION	0.0116994	0.105025	0.38073	0.420038	1.63852	44	DCTN1, TPR, CHMP5, CHMP2A, NUMA1, CHMP4C, DYNC1H1, HSPA1B, CCSAP, RAE1, HNRNPU, CHMP4A, CHMP7, NUP62, RNF4, PDCD6IP, PKD1, TACC3, CLTC, CHMP6, CHMP3, CHMP4B, GPSM2	DCTN1,TPR,CHMP5,CHMP2A,NUMA1
GOBP_PROTEIN_LOCALIZATION_TO_VACUOLE	0.00459943	0.0574752	0.407018	0.394725	1.63847	62	HGS, GGA3, STAM, AP3D1, RAB7A, M6PR, VPS41, HSPA8, VPS13D, NAGPA, RNF128, GLMP, CACNG4, GNPTAB, VPS13C, SORT1, PTPN23, SNF8	HGS,GGA3,STAM,AP3D1,RAB7A
GOBP_REGULATION_OF_ANDROGEN_RECEPTOR_SIGNALING_PATHWAY	0.0132418	0.113907	0.38073	0.473256	1.63798	28	SMARCA4, ZBTB7A, NCOR2, PHB, PKN1, SFRP1, PRMT2, RNF6, SAFB2	SMARCA4,ZBTB7A,NCOR2,PHB,PKN1
GOBP_DEOXYRIBONUCLEOSIDE_MONOPHOSPHATE_METABOLIC_PROCESS	0.0168507	0.130425	0.352488	0.495403	1.63776	23	TK1, TYMS, NT5C, TK2, UPP1, NT5C1A, PNP, ADK, SHMT1, DNPH1, DPYS	TK1,TYMS,NT5C,TK2,UPP1
GOBP_REGULATION_OF_OXIDATIVE_STRESS_INDUCED_INTRINSIC_APOPTOTIC_SIGNALING_PATHWAY	0.0136956	0.115928	0.38073	0.473467	1.63734	27	TRAP1, FBXW7, NONO, UBQLN1, SFPQ, AKT1, PARP1, MAPK7, PPIA, P4HB, NOL3, BAG5, SOD2, HSPB1, PINK1, NOX1, HIF1A, SOD1	TRAP1,FBXW7,NONO,UBQLN1,SFPQ
GOBP_NEGATIVE_REGULATION_OF_NUCLEAR_DIVISION	0.00372113	0.0508143	0.431708	0.405003	1.63649	54	IK, CDT1, LCMT1, TPR, KLHL22, MAD1L1, ZWINT, BUB3, KNTC1, LIF, TRIP13, CHEK1, MAD2L1, ZNF207, RPS6KA2, NME6, BUB1B, RAD1, BUB1, TOM1L1, MTBP, AURKB, PCID2, ZW10, MAD2L1BP, AURKAIP1	IK,CDT1,LCMT1,TPR,KLHL22
GOBP_POSITIVE_REGULATION_OF_APOPTOTIC_SIGNALING_PATHWAY	0.00130564	0.0251462	0.45506	0.34305	1.63577	124	BECN1, DDIT3, FBXW7, TPD52L1, FLCN, TRAF7, RACK1, CTNNA1, PRKCD, CTSH, NCK2, NFATC4, FAF1, SFPQ, MYC, EIF5A, BID, AGT, RBCK1, HYAL2, SFRP1, MAPK9, RPL26, ING5, PEA15, FAS, PRKRA, SIAH1, FIS1, LTBR, STK3, BBC3, FADD, NACC2, EEF1E1, DAB2IP, STK4	BECN1,DDIT3,FBXW7,TPD52L1,FLCN
GOBP_ESTABLISHMENT_OF_PROTEIN_LOCALIZATION_TO_TELOMERE	0.01435	0.119268	0.38073	0.533566	1.63565	17	DKC1, CCT7, NABP2, CCT3, CCT8, CCT5, TERT, CCT6A, CCT2, BRCA2	DKC1,CCT7,NABP2,CCT3,CCT8
GOBP_PROTEIN_LOCALIZATION_TO_LYSOSOME	0.013917	0.117133	0.38073	0.429368	1.6356	40	HGS, GGA3, AP3D1, RAB7A, M6PR, HSPA8, NAGPA, RNF128, GLMP, CACNG4, GNPTAB, SORT1	HGS,GGA3,AP3D1,RAB7A,M6PR
GOBP_NEGATIVE_REGULATION_OF_AUTOPHAGY	0.00355426	0.0493537	0.431708	0.371811	1.63443	83	FOXK2, BECN1, GOLGA2, USP36, EIF4G1, NPC1, RNF41, CLEC16A, KLHL22, UBQLN4, SIRT2, MTOR, POLDIP2, AKT1, NRBP2, CHMP4A, MT3, CTSA, MET, FOXK1, RUBCN, TBC1D14, EHMT2, SMCR8	FOXK2,BECN1,GOLGA2,USP36,EIF4G1
GOBP_POSITIVE_REGULATION_OF_ATTACHMENT_OF_SPINDLE_MICROTUBULES_TO_KINETOCHORE	0.0192487	0.139931	0.352488	0.741382	1.63403	6	BECN1, SIRT2, HNRNPU, RCC2	BECN1,SIRT2,HNRNPU,RCC2,NA
GOBP_REGULATION_OF_VACUOLE_ORGANIZATION	0.0102808	0.0975565	0.38073	0.411172	1.63359	50	BECN1, PIP4K2B, ATG2A, UBQLN2, PIP4K2C, CHMP4A, RAB3GAP2, WDR45, TBC1D14, EHMT2, SNX30, SMCR8, PHF23, SCARB2, LAPTM4B, TMEM106B, RAB3GAP1, ANXA2, RAB1B, PINK1, SNX18, MOAP1, CHMP4B, WIPI1, MTM1, MTMR3	BECN1,PIP4K2B,ATG2A,UBQLN2,PIP4K2C
GOBP_PROTEIN_LOCALIZATION_TO_NUCLEOLUS	0.0243227	0.161029	0.352488	0.55667	1.63337	15	RRS1, UTP25, NVL, TERT, BYSL, RPF2, POLR1A	RRS1,UTP25,NVL,TERT,BYSL
GOBP_NUCLEUS_ORGANIZATION	0.00083067	0.0184414	0.477271	0.341714	1.63313	128	USP36, HMGB2, DCTN1, SRPK2, RCC1, TPR, CHMP5, CHMP2A, EMG1, NUMA1, PHF8, CHMP4C, SIRT2, TMEM43, LMNA, LEMD2, BAZ2A, BEND3, UBE2I, CHD5, HIPK2, SUN1, CHMP4A, ZPR1, CHMP7, AHCTF1, PLEC, AKAP8L, ANKLE2, SUN2, FAM118B, NUP98, LPIN1, SERBP1, CHEK1, SEH1L	USP36,HMGB2,DCTN1,SRPK2,RCC1
GOBP_REGULATION_OF_GENE_EXPRESSION_EPIGENETIC	0.00144507	0.0269903	0.45506	0.350426	1.63295	113	AXIN1, WBP2, MPHOSPH8, CDYL, PADI2, LHX2, SAMD1, SCMH1, TPR, YTHDC1, DNMT1, PHF8, UPF1, SIRT2, BAZ2A, BEND3, CTBP1, HNRNPU, SUZ12, EXOSC10, BAHD1, SMYD5, EZH2, BRCA1, HDAC5, SETDB1, MORC2, HELLS, ASIP, CHEK1, TRIM28, CTCF, ARID1B, EZH1, SIRT6, MTA1, TFAP2C, ZNF335, CBX3	AXIN1,WBP2,MPHOSPH8,CDYL,PADI2
GOBP_REGULATION_OF_APOPTOTIC_DNA_FRAGMENTATION	0.0314392	0.188705	0.321776	0.645514	1.63267	9	HSF1, DFFA, ENDOG	HSF1,DFFA,ENDOG,NA,NA
GOBP_MULTICELLULAR_ORGANISMAL_MOVEMENT	0.00901075	0.0895639	0.38073	0.407083	1.63189	52	TNNI1, MYH14, ATP2A1, GIGYF2, TNNC2, TNNC1, CHRNA1, CASQ1, CHRNB1, XRCC1, MTOR, HIPK2, TNNT3, TNNT1, VTI1A, TCAP, TNNI2, STAC, COMP, HOMER1, GAA	TNNI1,MYH14,ATP2A1,GIGYF2,TNNC2
GOBP_DE_NOVO_AMP_BIOSYNTHETIC_PROCESS	0.0198747	0.142387	0.352488	0.740271	1.63158	6	ATIC, ADSL, GART, PPAT, PFAS, PAICS	ATIC,ADSL,GART,PPAT,PFAS
GOBP_REGULATION_OF_CYTOPLASMIC_TRANSPORT	0.0144694	0.119744	0.38073	0.471759	1.63144	27	MSN, VPS11, MAP2, RAB29, EZR, SNX12, PTPN23, MAPK1, MAPK3, SRC, MAP2K2, RAB21, ATP9A, TRIM46	MSN,VPS11,MAP2,RAB29,EZR
GOBP_DNA_SYNTHESIS_INVOLVED_IN_DNA_REPAIR	0.0105334	0.0989021	0.38073	0.448014	1.63138	34	WRNIP1, POLE, POLD1, POLA1, POLH, RFC3, POLDIP2, USP10, DTL, PCNA, VCP, POLE2, POLK, PCLAF, CDKN2D	WRNIP1,POLE,POLD1,POLA1,POLH
GOBP_NUCLEAR_TRANSCRIBED_MRNA_CATABOLIC_PROCESS	0.00140679	0.0264754	0.45506	0.345387	1.63058	120	SMG5, HNRNPAB, PATL1, LSM4, PRPF18, NCBP2, EIF4A3, EIF4ENIF1, MRTO4, PABPC1, EXOSC5, UPF3A, PNLDC1, CNOT3, UPF1, TTC37, HNRNPU, EXOSC10, SKIV2L, SAMD4A, ZFP36L1, SMG9, CASC3, TENT4A, YBX1, EXOSC9, CTIF, EXOSC6, MLH1, RNPS1, CSDE1, EDC4, SAMD4B, PAIP1, AGO2, DCPS, GSPT1, THRAP3, EXOSC7, RBM8A, EXOSC4, NANOS3, HELZ2, EDC3	SMG5,HNRNPAB,PATL1,LSM4,PRPF18
GOBP_ABSCISSION	0.0201877	0.143713	0.352488	0.739586	1.63007	6	ZFYVE19, SPART, CHMP4C, IST1, AURKB	ZFYVE19,SPART,CHMP4C,IST1,AURKB
GOBP_WNT_SIGNALING_PATHWAY_INVOLVED_IN_MIDBRAIN_DOPAMINERGIC_NEURON_DIFFERENTIATION	0.0317984	0.189233	0.321776	0.589813	1.62892	12	WNT3, CSNK1E, WNT9B, CSNK1D, WNT5A, CTNNB1	WNT3,CSNK1E,WNT9B,CSNK1D,WNT5A
GOBP_POSITIVE_REGULATION_OF_MESENCHYMAL_STEM_CELL_PROLIFERATION	0.0406598	0.22055	0.321776	0.775678	1.62877	5	LTBP3, CITED1, CCNE1	LTBP3,CITED1,CCNE1,NA,NA
GOBP_REGULATION_OF_ESTABLISHMENT_OF_PROTEIN_LOCALIZATION_TO_CHROMOSOME	0.0317984	0.189233	0.321776	0.589338	1.62761	12	DKC1, CCT7, SPIDR, CCT3, CCT8, CCT5, CCT6A, CCT2	DKC1,CCT7,SPIDR,CCT3,CCT8
GOBP_REGULATION_OF_CHROMOSOME_SEGREGATION	0.00207598	0.0347409	0.431708	0.369253	1.62731	84	IK, BECN1, CDT1, LCMT1, TPR, KLHL22, MAD1L1, NSMCE2, NUMA1, SIRT2, ZWINT, BUB3, HNRNPU, KNTC1, CSNK2A2, ANAPC7, RCC2, CHFR, CDC6, ESPL1, TRIP13, RAD18, ANAPC1, MAD2L1, ZNF207	IK,BECN1,CDT1,LCMT1,TPR
GOBP_PROTEIN_LOCALIZATION_TO_CONDENSED_CHROMOSOME	0.0160853	0.126886	0.352488	0.518586	1.62675	19	IK, CDT1, BUB3, KNTC1, RCC2	IK,CDT1,BUB3,KNTC1,RCC2
GOBP_CYTOKINESIS	0.000606583	0.0147943	0.477271	0.332757	1.62668	152	KLHL21, BECN1, CUL7, RAB11FIP3, ZFYVE19, FLCN, MYO19, RAB11FIP4, SVIL, PLK3, SPIRE1, RTKN, GIPC1, CHMP5, CHMP2A, ENTR1, LZTS2, GIT1, CHMP4C, NUSAP1, PLK5, POLDIP2, RACGAP1, ZFYVE26, CDC6, CHMP4A, MYH10, ARF1, ESPL1, CHMP7, AHCTF1, NUP62, SNX9, RASA1, PLEC, PRPF40A, DRD2, PLK4, BCL2L1, MYH9, PDCD6IP, CALM2, TMEM250, RAB35, E2F7, ECT2, DCTN3, KIF23, PRC1, E2F8, STAMBP, IST1, BRCA2, AURKC	KLHL21,BECN1,CUL7,RAB11FIP3,ZFYVE19
GOBP_POSITIVE_REGULATION_OF_INCLUSION_BODY_ASSEMBLY	0.0412902	0.222667	0.321776	0.773841	1.62491	5	HSF1, CDC34, PSMC5	HSF1,CDC34,PSMC5,NA,NA
GOBP_REGULATION_OF_INTRACELLULAR_TRANSPORT	3.12866e-05	0.00158897	0.557332	0.302025	1.62482	321	BAG3, MSN, FBXW7, ATP2A1, USP36, PRNP, ACTN2, MYO1C, CEP131, GRIPAP1, NSUN2, NMT1, NCBP2, SUPT6H, GDI1, REEP2, PCNT, ANP32B, INPP5F, TNNC1, WWC1, PLK3, NPEPPS, TPR, VPS11, PRKCD, GSK3A, HSP90AB1, RANGAP1, NUMA1, PIK3R2, JUP, FLNA, TBC1D20, DYNC1H1, MAVS, BORCS5, CSNK2A2, MIEF2, MAP2, AKT2, SIRT7, EHD2, YWHAE, LAMP1, ZPR1, RAB29, IWS1, ABCA2, HYAL2, KCNB1, BAP1, EZR, CPSF6, EDEM1, SNX12, FYN, RAPG…	BAG3,MSN,FBXW7,ATP2A1,USP36
GOBP_RESPONSE_TO_INTERLEUKIN_4	0.0108455	0.10065	0.38073	0.446188	1.62473	34	MCM2, IMPDH2, STAT6, HSP90AB1, KEAP1, RPL3, CITED1, CDK4, FASN, DCSTAMP, STAT5B	MCM2,IMPDH2,STAT6,HSP90AB1,KEAP1
GOBP_COENZYME_A_METABOLIC_PROCESS	0.0153388	0.123226	0.38073	0.524811	1.62305	18	SLC25A16, COASY, DCAKD, ACLY, PANK4, ACOT7	SLC25A16,COASY,DCAKD,ACLY,PANK4
GOBP_NEGATIVE_REGULATION_OF_TRANSCRIPTION_REGULATORY_REGION_DNA_BINDING	0.0167099	0.129879	0.352488	0.517353	1.62288	19	DDIT3, FBXW7, LHX2, TAF1	DDIT3,FBXW7,LHX2,TAF1,NA
GOBP_PROTEIN_HYDROXYLATION	0.0157074	0.124567	0.352488	0.469286	1.62288	27	P4HA2, EGLN1, P3H4, JMJD6, P4HTM, PLOD3, P3H3, FKBP10, JMJD4, P4HB, PLOD2, PLOD1, P3H1, VPS33B, VIPAS39, OGFOD1, EGLN2, CRTAP	P4HA2,EGLN1,P3H4,JMJD6,P4HTM
GOBP_TRANSITION_BETWEEN_FAST_AND_SLOW_FIBER	0.0140846	0.118142	0.38073	0.709225	1.62217	7	TNNI1, ATP2A2, TNNC1, TNNT1, PPP3CA	TNNI1,ATP2A2,TNNC1,TNNT1,PPP3CA
GOBP_SKELETAL_MUSCLE_CONTRACTION	0.0151894	0.122423	0.38073	0.425798	1.622	40	TNNI1, MYH14, ATP2A1, TNNC2, TNNC1, CHRNA1, CASQ1, CHRNB1, TNNT3, TNNT1, TCAP, TNNI2, STAC, HOMER1, GAA	TNNI1,MYH14,ATP2A1,TNNC2,TNNC1
GOBP_MITOCHONDRIAL_ELECTRON_TRANSPORT_UBIQUINOL_TO_CYTOCHROME_C	0.0333048	0.195686	0.321776	0.619404	1.62034	10	UQCRHL, CYC1, UQCRH, UQCRFS1, UQCC3, UQCRQ, MT-CYB, CYCS, UQCR10	UQCRHL,CYC1,UQCRH,UQCRFS1,UQCC3
GOBP_POSITIVE_REGULATION_OF_MUSCLE_HYPERTROPHY	0.0134268	0.115098	0.38073	0.47074	1.6194	26	BECN1, PDE9A, SLC9A1, AGT, PARP1, CAMK2D, PDE5A, CDK9, TWF1, PARP2, EDN1, PPP3CA, AKAP6	BECN1,PDE9A,SLC9A1,AGT,PARP1
GOBP_PROTEIN_LOCALIZATION_TO_ENDOSOME	0.0209451	0.147772	0.352488	0.485065	1.6193	24	MSN, WASHC2A, WASHC2C, SCRIB, TOLLIP, ARF6, PACSIN2, EZR, ANKRD13A, RAB35, MGAT3	MSN,WASHC2A,WASHC2C,SCRIB,TOLLIP
GOBP_VIRAL_GENE_EXPRESSION	0.00310322	0.0453854	0.431708	0.356297	1.61916	98	EIF3A, SMARCA4, MGAT4B, GSK3A, MAN1B1, EIF3B, HPN, USF2, PSMC3, EIF3D, RRP1B, PRMT1, USF1, EIF2D, POU2F3, TFAP4, EIF3G, SP1, PCBP2, CDK9, HEXIM1, EIF3F, TRIM8, SMARCB1, PTBP1, SNW1, CTDP1, CSDE1, GSK3B, ST3GAL3, INPP5K, TRIM31	EIF3A,SMARCA4,MGAT4B,GSK3A,MAN1B1
GOBP_POSITIVE_REGULATION_OF_MITOCHONDRIAL_CALCIUM_ION_CONCENTRATION	0.034814	0.200892	0.321776	0.596008	1.61824	11	ATP2A1, MICU1, MCU, FIS1	ATP2A1,MICU1,MCU,FIS1,NA
GOBP_PROTEIN_TRANSPORT_TO_VACUOLE_INVOLVED_IN_UBIQUITIN_DEPENDENT_PROTEIN_CATABOLIC_PROCESS_VIA_THE_MULTIVESICULAR_BODY_SORTING_PATHWAY	0.0236305	0.157714	0.352488	0.734148	1.61809	6	STAM, PTPN23, SNF8, VPS28	STAM,PTPN23,SNF8,VPS28,NA
GOBP_CELL_DEATH_IN_RESPONSE_TO_HYDROGEN_PEROXIDE	0.0135838	0.115228	0.38073	0.470215	1.61759	26	TRAP1, STK26, RACK1, PAWR, SIGMAR1, PYCR1, ENDOG, MET	TRAP1,STK26,RACK1,PAWR,SIGMAR1
GOBP_PROTEIN_TARGETING	8.39714e-05	0.00336566	0.538434	0.303287	1.61731	300	BAG3, FBXW7, USP36, PRNP, YWHAG, MYO1C, HGS, CHCHD4, KIF13B, GGA3, GDI1, TIMM44, SRP68, TRAK1, HSPD1, PEX14, NPEPPS, AP3D1, VPS11, GIPC1, PEX10, AIP, RAB7A, HSP90AA1, M6PR, PARD3, GSK3A, CDC37, BAG6, VPS41, HSPA8, NACA, MTERF4, MFN2, AP1M2, VPS13D, NAGPA, CSNK2A2, MIEF2, BID, ADORA1, CHMP4A, AKT2, IMMP2L, YWHAE, KCNB1, RAB27A, RABGEF1, BAP1, PEX5, GET4, CHM, PAM16, EDEM1, TIMM10, FYN, HRAS, PMPCA…	BAG3,FBXW7,USP36,PRNP,YWHAG
GOBP_DEOXYRIBONUCLEOSIDE_MONOPHOSPHATE_BIOSYNTHETIC_PROCESS	0.0339293	0.197632	0.321776	0.639434	1.61729	9	TK1, TYMS, TK2, ADK, SHMT1	TK1,TYMS,TK2,ADK,SHMT1
GOBP_HISTONE_H3_K14_ACETYLATION	0.0118815	0.106018	0.38073	0.500743	1.61591	21	WBP2, SGF29, KAT2A, BRPF3, ING5, BRPF1, KAT7, BRD1, MEAF6, TADA3	WBP2,SGF29,KAT2A,BRPF3,ING5
GOBP_REGULATION_OF_UBIQUITIN_SPECIFIC_PROTEASE_ACTIVITY	0.044442	0.234546	0.321776	0.7695	1.6158	5	UBXN1, VCP, ATP13A2, TANK, PARK7	UBXN1,VCP,ATP13A2,TANK,PARK7
GOBP_NEGATIVE_REGULATION_OF_CATABOLIC_PROCESS	8.6761e-05	0.00345878	0.538434	0.303425	1.61548	305	FOXK2, BECN1, YBX3, E2F1, GOLGA2, HNRNPAB, USP36, NSUN2, EIF4G1, NPC1, CAMLG, RNF41, CLEC16A, GIPC1, DFFA, UBXN1, LARP1, KLHL22, GSK3A, RBM10, EIF4ENIF1, BAG6, HSP90AB1, PABPC1, TAF1, UBQLN4, DKC1, GIT1, HNRNPC, TAF15, MAPKAPK2, FLNA, SIRT2, MTOR, PHB, POLDIP2, HIPK2, USP25, HNRNPU, AKT1, CSNK2A2, NRBP2, ADORA1, RYBP, CHMP4A, TAF9, PKP3, BANP, MT3, EIF3H, SNX12, LRPPRC, FYN, CTSA, DDRGK1, SMARCC1…	FOXK2,BECN1,YBX3,E2F1,GOLGA2
GOBP_RESPONSE_TO_INACTIVITY	0.0354302	0.202567	0.321776	0.594679	1.61463	11	FBXO32, SGCA, DAG1, CASQ1, DRD2	FBXO32,SGCA,DAG1,CASQ1,DRD2
GOBP_RIG_I_SIGNALING_PATHWAY	0.0166405	0.129474	0.352488	0.466643	1.61374	27	SEC14L1, NPLOC4, TRIM25, C1QBP, PHB, GPATCH3, LSM14A, NLRX1, CLPB	SEC14L1,NPLOC4,TRIM25,C1QBP,PHB
GOBP_VIRAL_BUDDING	0.0166405	0.129474	0.352488	0.466424	1.61299	27	CHMP5, CHMP2A, CHMP4C, CHMP4A, CHMP7, PDCD6IP, TSG101, SNF8, CHMP6, CHMP3, VPS37A, CHMP4B, CHMP2B	CHMP5,CHMP2A,CHMP4C,CHMP4A,CHMP7
GOBP_NUCLEOBASE_BIOSYNTHETIC_PROCESS	0.0185839	0.136978	0.352488	0.514167	1.61289	19	CTPS1, SHMT2, GART, CAD, MTOR, PPAT, SHMT1, GMPS, CMPK1, HPRT1, PAICS	CTPS1,SHMT2,GART,CAD,MTOR
GOBP_CRISTAE_FORMATION	0.0224102	0.153437	0.352488	0.563634	1.61275	14	CHCHD3, DNAJC11, ADCK1, CHCHD6, LETM1, IMMT, PINK1, UQCC3, OMA1, APOOL	CHCHD3,DNAJC11,ADCK1,CHCHD6,LETM1
GOBP_GLYCOSYL_COMPOUND_BIOSYNTHETIC_PROCESS	0.0185839	0.136978	0.352488	0.513991	1.61234	19	UCKL1, TYW1, MTAP, TK2, PNP, ADK, TYW5, TYW1B	UCKL1,TYW1,MTAP,TK2,PNP
GOBP_PROTEIN_LOCALIZATION_TO_CHROMOSOME_TELOMERIC_REGION	0.0180506	0.136069	0.352488	0.465455	1.61213	29	DKC1, CCT7, NABP2, TPP1, CCT3, GNL3, CCT8, CCT5, TERT, CCT6A, CCT2	DKC1,CCT7,NABP2,TPP1,CCT3
GOBP_NUCLEOSIDE_PHOSPHATE_BIOSYNTHETIC_PROCESS	0.000111766	0.00424999	0.538434	0.313521	1.61212	232	CTPS1, FLCN, SLC25A16, PDK4, FLAD1, UCKL1, MTHFD1, ADCY8, TK1, TYMS, COASY, STOML2, PDK2, DCAKD, IMPDH2, ATIC, RRM1, ADSL, NADK, GART, CAD, TK2, SLC25A13, UPP1, NME2, ENO1, HACD1, ACLY, ALDOA, NAMPT, ELOVL7, PDHX, MYC, ENTPD8, ACSS2, GUK1, PANK4, ACACA, ADCY6, PRPS2, PARP1, ACOT7, PPAT, ELOVL4, NMRK2, DIP2A, ADCY1, PNP, RFK, AMPD1, VCP, AMPD2, ACSL6, NMNAT2, ADK, SHMT1, AK3, PAPSS1, ATP6V1A, PDHA…	CTPS1,FLCN,SLC25A16,PDK4,FLAD1
GOBP_NEGATIVE_REGULATION_OF_INCLUSION_BODY_ASSEMBLY	0.037111	0.207569	0.321776	0.616208	1.61198	10	HSPA2, HSF1, HSPA1B, DNAJA4	HSPA2,HSF1,HSPA1B,DNAJA4,NA
GOBP_POSITIVE_REGULATION_OF_TELOMERE_MAINTENANCE	0.0107345	0.0998699	0.38073	0.401968	1.61139	52	RAD50, HNRNPA1, DKC1, HNRNPA2B1, CCT7, NABP2, MAPKAPK5, CCT3, GNL3, CCT8, CCT5, RTEL1, CCT6A, CTNNB1, PNKP, CCT2, MAPK1, MAPK3, SIRT6	RAD50,HNRNPA1,DKC1,HNRNPA2B1,CCT7
GOBP_REGULATION_OF_TRANSCRIPTION_BY_RNA_POLYMERASE_III	0.018701	0.137704	0.352488	0.465192	1.61122	29	DDX21, POLR3C, MYBBP1A, RPTOR, BAZ1B, NAB2, MTOR, ZNF143, ERCC6, ZNF76, ELL	DDX21,POLR3C,MYBBP1A,RPTOR,BAZ1B
GOBP_NUCLEOBASE_METABOLIC_PROCESS	0.0195348	0.141043	0.352488	0.433153	1.60909	37	CTPS1, SHMT2, TYMS, GART, CAD, MTOR, PPAT, DPYSL5, DPYSL4, GMPR, SHMT1, MAPK1, DPYS, GMPS, DPYD, CMPK1, XDH, HPRT1, PAICS	CTPS1,SHMT2,TYMS,GART,CAD
GOBP_NEGATIVE_REGULATION_OF_PROTEOLYSIS_INVOLVED_IN_CELLULAR_PROTEIN_CATABOLIC_PROCESS	0.0043314	0.0552739	0.407018	0.387951	1.60872	61	CAMLG, GIPC1, UBXN1, BAG6, HSP90AB1, TAF1, HIPK2, USP25, CSNK2A2, RYBP, TAF9, EIF3H, DDRGK1, SMARCC1, RPL23, WAC, SVIP, RPL11, TTC36, CCAR2, F8A3, BAG5, TLK2	CAMLG,GIPC1,UBXN1,BAG6,HSP90AB1
GOBP_CHROMOSOME_CONDENSATION	0.0149336	0.121818	0.38073	0.446459	1.60828	33	PHF13, NCAPD3, BAZ1B, NUSAP1, NCAPG2, SMC4, ERN2, ACIN1, AKAP8L, TENT4A, TTN, AKAP8	PHF13,NCAPD3,BAZ1B,NUSAP1,NCAPG2
GOBP_MICROTUBULE_ORGANIZING_CENTER_LOCALIZATION	0.0149336	0.121818	0.38073	0.446423	1.60815	33	BICD2, PARD3, MISP, PLXNA2, SUN1, EZR, CEP83, SUN2, FHOD1, MAD2L1, KIF5B, SPOUT1	BICD2,PARD3,MISP,PLXNA2,SUN1
GOBP_INTRA_GOLGI_VESICLE_MEDIATED_TRANSPORT	0.0134984	0.115228	0.38073	0.44142	1.60737	34	COG7, TRAPPC3, NSF, COPG1, NAPG, COG1, VTI1A, COPA, COPB2, RAB6A, RAB33B, GOSR1, GOLGA5, GABARAPL2, COG4, GOSR2, COPG2, RAB6B, COPZ1, RAB6D, TRAPPC10, COPE, COG3, COG8, COG5, NAPA	COG7,TRAPPC3,NSF,COPG1,NAPG
GOBP_PROTEIN_LOCALIZATION_TO_MICROTUBULE_ORGANIZING_CENTER	0.0118241	0.105707	0.38073	0.443311	1.60713	35	CEP131, NUDCD3, BICD1, NUMA1, DCTN2, CSNK1D, WRAP73, CEP83, NUP62, CEP250, CEP72, GSK3B, PCM1	CEP131,NUDCD3,BICD1,NUMA1,DCTN2
GOBP_REGULATION_OF_SISTER_CHROMATID_COHESION	0.027187	0.172334	0.352488	0.502914	1.60698	20	FEN1, NAA10, NSMCE2, SFPQ, ESPL1, HDAC8, CTNNB1, DDX11, CTCF, BUB1, SLF2, SMC5	FEN1,NAA10,NSMCE2,SFPQ,ESPL1
GOBP_PURINE_NUCLEOTIDE_SALVAGE	0.0396484	0.216809	0.321776	0.614247	1.60685	10	ADSL, AMPD1, AMPD2, ADK, HPRT1, DCK	ADSL,AMPD1,AMPD2,ADK,HPRT1
GOBP_POSITIVE_REGULATION_OF_APOPTOTIC_DNA_FRAGMENTATION	0.049485	0.253002	0.321776	0.764331	1.60494	5	HSF1, ENDOG, IL6	HSF1,ENDOG,IL6,NA,NA
GOBP_NUCLEOTIDE_SUGAR_BIOSYNTHETIC_PROCESS	0.0316683	0.189066	0.321776	0.546969	1.60491	15	AMDHD2, MPI, PMM2, PMM1, GFPT1, PGM3, UAP1L1, UXS1, UAP1, GMPPB, GNPNAT1, GMDS, NANS	AMDHD2,MPI,PMM2,PMM1,GFPT1
GOBP_MOTOR_NEURON_APOPTOTIC_PROCESS	0.0402828	0.219147	0.321776	0.613189	1.60408	10	MAP3K12, ZPR1, KCNB1, FAS, FADD	MAP3K12,ZPR1,KCNB1,FAS,FADD
GOBP_CELLULAR_RESPONSE_TO_PEPTIDE_HORMONE_STIMULUS	0.000118894	0.004408	0.538434	0.305974	1.60345	271	GDF15, ZBTB7B, RHOQ, SLC29A2, ACTN2, YWHAG, IRS2, CPEB1, MYO1C, BAIAP2, PIP4K2B, PXN, GPT, PDK4, HSF1, ADIPOR1, ADCY8, CCND3, MAX, PRKCD, PDK2, BAIAP2L1, GSK3A, STAT6, KANK1, AHCYL1, RANGAP1, CYFIP1, PIK3R2, SLC9A1, CRHR1, BCAR3, NAMPT, PKM, APEX1, MYC, PTPRE, AKT1, USF1, PIP4K2C, CDK4, RAB15, AGT, CDC6, ADCY6, ZNF106, AKT2, CRK, PARP1, ZFP36L1, SP1, HDAC5, ASS1, TRIB3, BRIP1, MYO5A, WDTC1, SLC27…	GDF15,ZBTB7B,RHOQ,SLC29A2,ACTN2
GOBP_GOLGI_TO_LYSOSOME_TRANSPORT	0.0378948	0.210637	0.321776	0.59007	1.60212	11	ANKFY1, GAK, LAMP1, SORT1, CCDC91, CLN3, RBSN	ANKFY1,GAK,LAMP1,SORT1,CCDC91
GOBP_CELL_DEATH_IN_RESPONSE_TO_OXIDATIVE_STRESS	0.00619955	0.07029	0.407018	0.363736	1.60179	86	TRAP1, FBXW7, NONO, STK26, RACK1, PAWR, PRKCD, UBQLN1, SIGMAR1, ZNF622, SFPQ, AKT1, STK24, PARP1, PYCR1, GFER, ENDOG, FYN, MAPK7, MELK, CYP1B1, GBA, ATF4, MET, CTNNB1, PPIA, P4HB, SLC7A11, OXR1, NOL3, BAG5, SOD2, NCOA7, HSPB1, MMP3	TRAP1,FBXW7,NONO,STK26,RACK1
GOBP_NEGATIVE_REGULATION_OF_CELLULAR_PROTEIN_CATABOLIC_PROCESS	0.00566374	0.0656198	0.407018	0.376504	1.60147	73	CAMLG, GIPC1, UBXN1, BAG6, HSP90AB1, TAF1, HIPK2, USP25, CSNK2A2, RYBP, TAF9, EIF3H, DDRGK1, SMARCC1, RPL23, WAC, SVIP, RPL11, CDK5RAP3, TTC36, DAB2IP, MGAT3, CCAR2, F8A3, BAG5, LAPTM4B, TLK2, ANXA2, KLHL40, EPHA4, RGP1, GABARAPL2, OGT	CAMLG,GIPC1,UBXN1,BAG6,HSP90AB1
GOBP_DNA_DEPENDENT_DNA_REPLICATION_MAINTENANCE_OF_FIDELITY	0.00749243	0.0799372	0.407018	0.402673	1.60115	49	TIMELESS, EME1, POLE, POLD1, TRAIP, ALYREF, DONSON, CDK9, OOEP, PCNA, RTEL1, RFWD3, TONSL, DDX11, MUS81	TIMELESS,EME1,POLE,POLD1,TRAIP
GOBP_POSITIVE_REGULATION_OF_HISTONE_H4_ACETYLATION	0.0162893	0.127411	0.352488	0.698976	1.59873	7	MUC1, BRCA1, SMARCB1, KAT7, PIH1D1	MUC1,BRCA1,SMARCB1,KAT7,PIH1D1
GOBP_ADP_METABOLIC_PROCESS	0.00264638	0.0407961	0.431708	0.360597	1.59759	87	PFKP, FOXK2, ENO3, MLXIPL, ZBTB7A, HK2, PGM1, GIT1, ENO2, GAPDH, ENO1, PGAM2, ALDOA, PKM, MYC, OGDH, PFKM, GPD1, FOXK1, PFKL, AK3, PRKAG1, GPI, ENTPD5, SIRT6, ARNT, ALDOC	PFKP,FOXK2,ENO3,MLXIPL,ZBTB7A
GOBP_MINUS_END_DIRECTED_ORGANELLE_TRANSPORT_ALONG_MICROTUBULE	0.0520065	0.258637	0.321776	0.760568	1.59704	5	BICD1, BICD2, DYNC1H1, RAB6A	BICD1,BICD2,DYNC1H1,RAB6A,NA
GOBP_SYNAPTIC_VESICLE_BUDDING	0.0283252	0.176349	0.352488	0.72448	1.59678	6	AP3D1, DNM1, SLC2A4, PICALM	AP3D1,DNM1,SLC2A4,PICALM,NA
GOBP_MITOTIC_G2_DNA_DAMAGE_CHECKPOINT_SIGNALING	0.0129351	0.11251	0.38073	0.440407	1.5966	35	UIMC1, SYF2, BRCA1, DONSON, TAOK3, DTL, BRCC3, BRSK1, CHEK1, TICRR, CDK5RAP3, TAOK1, BABAM1, TOPBP1, CLSPN	UIMC1,SYF2,BRCA1,DONSON,TAOK3
GOBP_RIBOSE_PHOSPHATE_METABOLIC_PROCESS	4.67923e-05	0.00214176	0.557332	0.294453	1.59652	370	CTPS1, PFKP, FOXK2, RHOQ, PDE9A, FLCN, GTPBP1, ENO3, DLST, AADAT, SLC25A16, PDK4, MLXIPL, UCKL1, ZBTB7A, ADCY8, HK2, COASY, PGM1, STOML2, EFL1, PDK2, FITM2, DCAKD, IMPDH2, GPAT4, PDE4C, TJP2, ATIC, ADSL, GIT1, GART, CAD, NT5C, SLC25A13, ENO2, UPP1, NME2, GAPDH, ENO1, HACD1, ACLY, PGAM2, ALDOA, ELOVL7, PKM, PDHX, MYC, RPIA, THEM5, NT5C1A, OGDH, ACSS2, GUK1, PANK4, PFKM, ACACA, ADCY6, BPNT1, NUDT5,…	CTPS1,PFKP,FOXK2,RHOQ,PDE9A
GOBP_PROTEIN_AUTOUBIQUITINATION	0.00406586	0.0533842	0.407018	0.37785	1.59652	71	NFX1, RNF220, RNF41, RNF187, STUB1, RNF208, TAF1, AMFR, UHRF1, TRIM71, DDB2, ASB4, BRCA1, UBE2B, RNF115, TRIM52, RAD18, RNF4, UBE2T, WWP2, RNF185, RNF10, MTA1, BFAR, RNF122, ITCH, TRIM37	NFX1,RNF220,RNF41,RNF187,STUB1
GOBP_CYTOSKELETON_DEPENDENT_INTRACELLULAR_TRANSPORT	0.000424607	0.0116179	0.498493	0.319349	1.59566	190	BAG3, MYO1D, MYO1C, CEP131, MYO19, KIF1C, WASF1, KLC3, MYO5C, DCTN1, TRAK1, BICD1, PEX14, ARL8A, AP3D1, BICD2, AP3B2, ACTN4, HSPA8, TANC2, BLOC1S4, DYNC1H1, KIF1B, WASL, MYO1E, SFPQ, FYCO1, BORCS5, HNRNPU, SUN1, MAP2, HTT, CAMSAP3, LAMP1, RABL2B, COPG1, MYO7A, MYO5A, HOOK1, LRPPRC, FNBP1L, FLOT2, BICDL2, ARL8B, SUN2, MAPK8IP3, KIF3A, CLN3, DYNC1I2, IFT81, FBXW11, RHOT1, CLIP3, SPG11, MYO1A, AP3M2…	BAG3,MYO1D,MYO1C,CEP131,MYO19
GOBP_REGULATION_OF_EARLY_ENDOSOME_TO_LATE_ENDOSOME_TRANSPORT	0.0217471	0.150565	0.352488	0.520165	1.59457	17	MSN, VPS11, EZR, SNX12, PTPN23, MAPK1, MAPK3, SRC, MAP2K2, RAB21	MSN,VPS11,EZR,SNX12,PTPN23
GOBP_REGULATION_OF_INCLUSION_BODY_ASSEMBLY	0.0443491	0.234222	0.321776	0.531976	1.59445	16	HSPA2, HSF1, HSPA1B, DNAJA4, CDC34, PSMC5, BAG5, DNAJB2	HSPA2,HSF1,HSPA1B,DNAJA4,CDC34
GOBP_INTRINSIC_APOPTOTIC_SIGNALING_PATHWAY_IN_RESPONSE_TO_OXIDATIVE_STRESS	0.0141444	0.11851	0.38073	0.409481	1.59408	43	TRAP1, FBXW7, NONO, PRKCD, UBQLN1, ZNF622, SFPQ, AKT1, STK24, PARP1, MAPK7, MELK, CYP1B1, PPIA, P4HB, NOL3, BAG5, SOD2, HSPB1, PINK1, NOX1, HIF1A, ARL6IP5, SOD1	TRAP1,FBXW7,NONO,PRKCD,UBQLN1
GOBP_NEGATIVE_REGULATION_OF_ORGANELLE_ORGANIZATION	5.98571e-05	0.00259556	0.557332	0.295382	1.59389	332	PPFIA1, IK, BECN1, VAT1, FLII, CAMSAP1, CDT1, ARAP1, WASHC2C, SPTBN2, MCM2, FLCN, LCMT1, SVIL, RNF41, TACSTD2, TEN1, NPM1, RAD50, BAZ1B, TPR, PRKCD, HNRNPA1, KLHL22, RAB7A, EML2, NAA10, MAD1L1, TBC1D7, DNM2, KANK1, TRIM54, SPTB, HNRNPC, EPS8, CORO1B, HIP1R, XRCC1, ZWINT, LMNA, SPTAN1, NAT10, ACAA2, BUB3, PICK1, TUBB4A, TRIOBP, ADCK1, HNRNPU, AKT1, KNTC1, EVI5L, MAP2, LIF, KAT2A, EXOSC10, MAP4, CA…	PPFIA1,IK,BECN1,VAT1,FLII
GOBP_POSITIVE_REGULATION_OF_MITOPHAGY_IN_RESPONSE_TO_MITOCHONDRIAL_DEPOLARIZATION	0.0376646	0.209987	0.321776	0.630124	1.59375	9	CDC37, MFN2, OPTN, VPS13C, HUWE1, PINK1, PRKN, TOMM7	CDC37,MFN2,OPTN,VPS13C,HUWE1
GOBP_NEGATIVE_REGULATION_OF_AUTOPHAGOSOME_MATURATION	0.0532673	0.262225	0.321776	0.758202	1.59207	5	CLEC16A, UBQLN4, RUBCN, PHF23	CLEC16A,UBQLN4,RUBCN,PHF23,NA
GOBP_CELLULAR_RESPONSE_TO_HEAT	0.00723905	0.0786294	0.407018	0.383503	1.59189	62	BAG3, DNAJC7, HSF1, TPR, HSP90AA1, STUB1, HSP90AB1, MAPKAPK2, MTOR, HSPA1B, YWHAE, PDCD6, VCP, IER5, CLPB, TRPV1, CREBBP, STAC, HSBP1L1, GSK3B, ZFAND1, HSPA6	BAG3,DNAJC7,HSF1,TPR,HSP90AA1
GOBP_NUCLEAR_ENVELOPE_ORGANIZATION	0.00866838	0.0879289	0.38073	0.391614	1.5918	56	DCTN1, RCC1, CHMP5, CHMP2A, CHMP4C, SIRT2, TMEM43, LMNA, LEMD2, UBE2I, SUN1, CHMP4A, CHMP7, AKAP8L, ANKLE2, SUN2, LPIN1	DCTN1,RCC1,CHMP5,CHMP2A,CHMP4C
GOBP_REGULATION_OF_HEMOGLOBIN_BIOSYNTHETIC_PROCESS	0.0175545	0.133916	0.352488	0.695814	1.5915	7	PRMT1, SLC25A37, SLC6A9, LDB1, EIF2AK1, KLF4	PRMT1,SLC25A37,SLC6A9,LDB1,EIF2AK1
GOBP_SULFUR_AMINO_ACID_BIOSYNTHETIC_PROCESS	0.0220556	0.151924	0.352488	0.518563	1.58966	17	ENOPH1, MTHFD1, MTAP, CBS, MTHFR, APIP	ENOPH1,MTHFD1,MTAP,CBS,MTHFR
GOBP_POSITIVE_REGULATION_OF_NUCLEOCYTOPLASMIC_TRANSPORT	0.0100049	0.0962728	0.38073	0.385119	1.58925	60	BAG3, NCBP2, ANP32B, TPR, PRKCD, HSP90AB1, PIK3R2, JUP, FLNA, MAVS, YWHAE, ZPR1, HYAL2, CPSF6, RAPGEF3, PPM1A, ZIC1, TRIM28, ECT2, GSK3B, KHDRBS1, SFN, GAS6, IPO5, RBM22, RAN, CHP2	BAG3,NCBP2,ANP32B,TPR,PRKCD
GOBP_REGULATION_OF_PHOSPHATIDYLCHOLINE_BIOSYNTHETIC_PROCESS	0.0538977	0.263252	0.321776	0.756735	1.58899	5	CAPN2, RAB38, LPCAT1, FABP3	CAPN2,RAB38,LPCAT1,FABP3,NA
GOBP_NEGATIVE_REGULATION_OF_METAPHASE_ANAPHASE_TRANSITION_OF_CELL_CYCLE	0.0152507	0.122784	0.38073	0.412566	1.58783	41	IK, CDT1, LCMT1, TPR, KLHL22, MAD1L1, ZWINT, BUB3, KNTC1, CHFR, TRIP13, MAD2L1, ZNF207	IK,CDT1,LCMT1,TPR,KLHL22
GOBP_POSITIVE_REGULATION_OF_TRANSCRIPTION_ELONGATION_FROM_RNA_POLYMERASE_II_PROMOTER	0.0213948	0.149294	0.352488	0.506158	1.58777	19	ELL3, SUPT6H, GTF2F1, TCERG1, SUPT16H, CDK9, ELL, CTNNB1, CDK12	ELL3,SUPT6H,GTF2F1,TCERG1,SUPT16H
GOBP_C_TERMINAL_PROTEIN_AMINO_ACID_MODIFICATION	0.0378173	0.210431	0.321776	0.541031	1.58748	15	TTL, ATG16L1, LCMT1, ICMT, AGBL5, WIPI2	TTL,ATG16L1,LCMT1,ICMT,AGBL5
GOBP_POSITIVE_REGULATION_OF_RNA_SPLICING	0.0161527	0.127087	0.352488	0.435934	1.58739	34	NCL, PRPF19, HSPA8, RBMX, ERN1, CELF4, ZPR1, PRDX6, NUP98, DAZAP1, U2AF2, SF3B4, SNW1	NCL,PRPF19,HSPA8,RBMX,ERN1
GOBP_REGULATION_OF_PROTEIN_LOCALIZATION_TO_SYNAPSE	0.0213948	0.149294	0.352488	0.505935	1.58707	19	DVL1, GRIPAP1, DAG1, NLGN2, HRAS, IQSEC2, WNT5A	DVL1,GRIPAP1,DAG1,NLGN2,HRAS
GOBP_S_ADENOSYLMETHIONINE_CYCLE	0.0185033	0.136946	0.352488	0.693745	1.58677	7	ENOPH1, AHCY, AHCYL1, APIP	ENOPH1,AHCY,AHCYL1,APIP,NA
GOBP_CALCIUM_IMPORT_INTO_THE_MITOCHONDRION	0.0398249	0.217614	0.321776	0.574488	1.5866	12	MICU1, VDAC1, MCU	MICU1,VDAC1,MCU,NA,NA
GOBP_AXON_EXTENSION	0.00250743	0.0395581	0.431708	0.337578	1.58625	119	CDH4, TTL, DVL1, PLXNA3, CTTN, GDI1, LHX2, RTN4R, ZFYVE27, FN1, WNT3, HSP90AA1, DNM2, HSP90AB1, CYFIP1, SEMA4C, DBN1, SEMA4F, LAMB2, MAP2, SEMA3E, SHTN1, DBNL, GOLGA4, VCL, MT3, ULK2, DIP2B, RNF6, CDK5, WNT5A, OLFM1, LIMK1, EDN1, RUFY3, SPG11, GSK3B	CDH4,TTL,DVL1,PLXNA3,CTTN
GOBP_RESPONSE_TO_AMINO_ACID_STARVATION	0.0089355	0.0890547	0.38073	0.402722	1.58584	47	BECN1, FLCN, LARP1, WDR24, MTOR, RRAGD, ATF4, FAS, SEH1L, DEPDC5, SESN2, MAPK1, GCN1, MAPK3, RRAGC, NPRL2	BECN1,FLCN,LARP1,WDR24,MTOR
GOBP_POSTSYNAPTIC_CYTOSKELETON_ORGANIZATION	0.0391271	0.214589	0.321776	0.583969	1.58555	11	ACTG1, ACTBL2, DBN1, DBNL, WASF2, NOS1AP, FARP1	ACTG1,ACTBL2,DBN1,DBNL,WASF2
GOBP_NEGATIVE_REGULATION_OF_PROTEIN_POLYUBIQUITINATION	0.045992	0.240841	0.321776	0.606054	1.58542	10	TRIM44, PPIA, TTC36, GPS2, PLAA, OTUB1, OTUB2, TRIP12	TRIM44,PPIA,TTC36,GPS2,PLAA
GOBP_CARBOHYDRATE_CATABOLIC_PROCESS	0.000970629	0.0207412	0.477271	0.327078	1.58538	143	PFKP, FOXK2, NEU1, ENO3, XYLB, MLXIPL, ZBTB7A, HK2, PGM1, GALE, FUT9, GSK3A, PYGB, HEXB, RPE, GIT1, ENO2, GAPDH, ENO1, PGAM2, ALDOA, PKM, MYC, DHDH, OGDH, PFKM, NUDT5, PPP1CB, FUT1, GPD1, STBD1, FOXK1, LRP5, PFKL, PRKAG1, GPI, MANBA, GUSB, NEU3, MGAM, ENTPD5, SIRT6, ARNT, GAA, SCARB2, ALDOC	PFKP,FOXK2,NEU1,ENO3,XYLB
GOBP_CELLULAR_RESPONSE_TO_INSULIN_STIMULUS	0.000502964	0.0130328	0.477271	0.316117	1.58467	193	ZBTB7B, RHOQ, SLC29A2, YWHAG, IRS2, CPEB1, MYO1C, BAIAP2, PIP4K2B, GPT, PDK4, ADIPOR1, CCND3, PRKCD, PDK2, BAIAP2L1, GSK3A, KANK1, CYFIP1, PIK3R2, SLC9A1, BCAR3, NAMPT, PKM, MYC, PTPRE, AKT1, USF1, PIP4K2C, CDK4, RAB15, AGT, ZNF106, AKT2, PARP1, ZFP36L1, SP1, HDAC5, TRIB3, MYO5A, WDTC1, SLC27A1, GRB7, SLC2A4, SMARCC1, PTPN11, LPIN1, DNAI1, ERFE, CAPN10	ZBTB7B,RHOQ,SLC29A2,YWHAG,IRS2
GOBP_POST_TRANSLATIONAL_PROTEIN_MODIFICATION	0.0148072	0.121187	0.38073	0.422414	1.58455	39	TTL, FLCN, ATG16L1, LCMT1, FN3K, FAM20C, ABCA2, ICMT, AGBL5, FN3KRP, SUMF1, UBE2M, WIPI2, UBE2F, P3H1	TTL,FLCN,ATG16L1,LCMT1,FN3K
GOBP_POSITIVE_REGULATION_OF_TAU_PROTEIN_KINASE_ACTIVITY	0.0305161	0.184775	0.352488	0.71862	1.58386	6	HSP90AA1, HSP90AB1, NAB2, DKK1	HSP90AA1,HSP90AB1,NAB2,DKK1,NA
GOBP_REGULATION_OF_PROTEIN_LOCALIZATION_TO_NUCLEUS	0.00171661	0.0305977	0.45506	0.331131	1.58362	129	BAG3, FLCN, OTUD7B, TPR, CTNNA1, PRKCD, HSP90AB1, LZTS2, DKC1, PIK3R2, CCT7, JUP, FLNA, LMNA, MAVS, NVL, AKT1, CCT3, LIF, PARP1, ZPR1, HYAL2, CCT8, TRIM29, FYN, CCT5, ZIC1, TRIM8, GLIS2, TERT, BYSL, CCT6A, TRIM28, SESN2, CCT2, CDK5RAP3, KAT7, SRC, ECT2, GSK3B, TFRC, RASSF5, POLR1A, PKIG, YAP1, CD2AP, SUMO3, PIN1, STK11, NF2, IPO5, RBM22, TMEM98, CCT4, LAMTOR5, TESK1, RAN, CHP2	BAG3,FLCN,OTUD7B,TPR,CTNNA1
GOBP_PARKIN_MEDIATED_STIMULATION_OF_MITOPHAGY_IN_RESPONSE_TO_MITOCHONDRIAL_DEPOLARIZATION	0.0564192	0.269836	0.321776	0.753418	1.58203	5	MFN2, OPTN, VPS13C, PRKN	MFN2,OPTN,VPS13C,PRKN,NA
GOBP_CORPUS_CALLOSUM_DEVELOPMENT	0.0326842	0.192957	0.321776	0.564714	1.58192	13	RTN4R, EPHB3, NSUN5, CDK5	RTN4R,EPHB3,NSUN5,CDK5,NA
GOBP_REGULATION_OF_TRANSCRIPTION_INVOLVED_IN_G1_S_TRANSITION_OF_MITOTIC_CELL_CYCLE	0.0143994	0.119297	0.38073	0.490063	1.58144	21	E2F1, CDK16, CDK18, ZPR1, CDK5, HINFP, CDK14, E2F7	E2F1,CDK16,CDK18,ZPR1,CDK5
GOBP_REGULATION_OF_MODIFICATION_OF_POSTSYNAPTIC_STRUCTURE	0.031455	0.188705	0.321776	0.717434	1.58125	6	BAIAP2, CTTNBP2, CYFIP1	BAIAP2,CTTNBP2,CYFIP1,NA,NA
GOBP_REGULATION_OF_DNA_METHYLATION	0.0214396	0.149294	0.352488	0.510784	1.57967	18	MPHOSPH8, MIS18A, MYC, PARP1, BRCA1, PRMT5, EHMT2, GRHL2	MPHOSPH8,MIS18A,MYC,PARP1,BRCA1
GOBP_PROTEIN_K29_LINKED_UBIQUITINATION	0.031455	0.188705	0.321776	0.716698	1.57963	6	UBE2S, UBE3C, UBE2D4, UBE2T, ITCH	UBE2S,UBE3C,UBE2D4,UBE2T,ITCH
GOBP_PROTEIN_POLYMERIZATION	0.000280041	0.008373	0.498493	0.301549	1.5794	266	TUBG1, GOLGA2, FLII, CAMSAP1, WASHC2C, SPTBN2, BAIAP2, CTTN, SVIL, WASF1, DIAPH1, DCTN1, ARPC1A, SPIRE1, CKAP5, PRKCD, CHMP2A, CDC42EP4, BAIAP2L1, HSP90AA1, CLIP1, EML2, CASQ1, NCK2, KANK1, ARPC5L, NUMA1, GPX4, CYFIP1, GIT1, SPTB, EPS8, HIP1R, RANBP9, UBE2S, DBN1, MTOR, SPTAN1, HSPA1B, UBE2K, WASL, ARF6, TUBB4A, TRIOBP, MIEF2, MAP2, CSNK1D, TUBGCP5, CAMSAP3, CHMP4A, MLST8, KANK3, DBNL, PTK2B, TUB…	TUBG1,GOLGA2,FLII,CAMSAP1,WASHC2C
GOBP_RNA_PHOSPHODIESTER_BOND_HYDROLYSIS	0.00172496	0.0306728	0.45506	0.325568	1.57917	142	NOP14, RRS1, NCBP2, RPP38, NOP9, RNASEH2A, NOB1, FEN1, FIP1L1, BMS1, PPP1R8, EXOSC5, INTS11, LACTB2, PNLDC1, RCL1, SLFN13, TOE1, KRI1, SND1, APEX1, ERN1, TBL3, NHP2, EXOSC10, TSEN2, ERN2, TSR1, ENDOG, CPSF6, TSNAX, UTP20, POP7, CPSF1, CPSF3, EXOSC9, CSTF2T, BOP1, CPSF7, EXO1, RNASEH1, AGO2, YBEY, CSTF2, ZC3H12D, ELAC2, DCPS, USB1, RPP21, ENDOV, EXOSC7, PLD6, EXOSC4, HELZ2, EDC3	NOP14,RRS1,NCBP2,RPP38,NOP9
GOBP_MITOTIC_NUCLEAR_MEMBRANE_ORGANIZATION	0.0426449	0.227654	0.321776	0.624346	1.57913	9	RCC1, SIRT2, UBE2I, ANKLE2, REEP3, BANF1, REEP4	RCC1,SIRT2,UBE2I,ANKLE2,REEP3
GOBP_PROTEIN_LOCALIZATION_TO_NUCLEUS	0.000189405	0.0063263	0.518848	0.29722	1.57819	287	BAG3, HDGF, NUP188, DVL1, IPO4, RRS1, KPNB1, FLCN, CIZ1, SQSTM1, OTUD7B, TNPO2, PLRG1, ZBTB7A, TPR, CTNNA1, PRKCD, EIF4ENIF1, HSP90AB1, LZTS2, RANGAP1, KPNA1, DKC1, PAF1, PIK3R2, CCT7, JUP, POM121C, FLNA, LMNA, UTP25, MAVS, NVL, SEC13, IPO7, HNRNPU, AKT1, DRD1, SUN1, CCT3, LIF, KPNA6, AGT, SIX2, PARP1, YWHAE, ZPR1, HYAL2, CCT8, BANP, TRIM29, IPO9, KPNA2, FYN, NUP62, CCT5, NUP85, SUN2, CDK5, ZIC1,…	BAG3,HDGF,NUP188,DVL1,IPO4
GOBP_POSITIVE_REGULATION_OF_INTRACELLULAR_PROTEIN_TRANSPORT	0.000813855	0.0181223	0.477271	0.322395	1.57781	154	BAG3, FBXW7, USP36, PRNP, MYO1C, CEP131, NMT1, PCNT, ANP32B, PLK3, NPEPPS, TPR, VPS11, PRKCD, GSK3A, HSP90AB1, PIK3R2, JUP, FLNA, MAVS, CSNK2A2, MIEF2, AKT2, YWHAE, ZPR1, RAB29, HYAL2, KCNB1, BAP1, EDEM1, FYN, RAPGEF3, HRAS, SREBF2, PPM1A, CDK5, ZIC1, ARIH2, PDZK1, TRIM28, FIS1, RHOU, RNF31, MICALL2, ERGIC3, BBC3, RUFY3, ECT2, GSK3B, PCM1, ITGB1BP1, ZFAND1, TM9SF4, HPCA, HPS4	BAG3,FBXW7,USP36,PRNP,MYO1C
GOBP_ENDOSOMAL_VESICLE_FUSION	0.0426449	0.227654	0.321776	0.623798	1.57775	9	ANKFY1, SPHK1, VPS11, VPS41, TGFBRAP1, VPS39	ANKFY1,SPHK1,VPS11,VPS41,TGFBRAP1
GOBP_POSITIVE_REGULATION_OF_PROTEIN_ACETYLATION	0.0120388	0.106908	0.38073	0.403936	1.57735	46	WBP2, GLYR1, RUVBL2, MUC1, LIF, KAT2A, BRCA1, DIP2A, RAPGEF3, DIP2B, SMARCB1, TAOK1, MAPK3, KAT7, PIH1D1, BRD7, RPS6KA4, ISL1, KAT5, ARNTL, PRKAA2, FOXP3, CEP295, PAXIP1, SOX4	WBP2,GLYR1,RUVBL2,MUC1,LIF
GOBP_ADENYLATE_CYCLASE_INHIBITING_DOPAMINE_RECEPTOR_SIGNALING_PATHWAY	0.0589407	0.273485	0.321776	0.751038	1.57703	5	FLNA, PRMT5, DRD2, DRD4	FLNA,PRMT5,DRD2,DRD4,NA
GOBP_ARP2_3_COMPLEX_MEDIATED_ACTIN_NUCLEATION	0.015157	0.122423	0.38073	0.434991	1.57697	35	WASF1, ARPC1A, ARPC5L, CYFIP1, CORO1B, HIP1R, WASL, PICK1, WHAMM, ARF1, WASF2, ARFIP2, AP1AR, NCKAP1	WASF1,ARPC1A,ARPC5L,CYFIP1,CORO1B
GOBP_REGULATION_OF_NEUROTROPHIN_TRK_RECEPTOR_SIGNALING_PATHWAY	0.0428241	0.228282	0.321776	0.580475	1.57607	11	WASF1, CYFIP1, AGT, SPRY2, SPRY1, DOK5, AGTR2	WASF1,CYFIP1,AGT,SPRY2,SPRY1
GOBP_ACTIN_MYOSIN_FILAMENT_SLIDING	0.0285923	0.177185	0.352488	0.550565	1.57535	14	MYH2, ACTC1, TNNC1, MYL6B	MYH2,ACTC1,TNNC1,MYL6B,NA
GOBP_PROTEIN_K27_LINKED_UBIQUITINATION	0.0247192	0.161652	0.352488	0.661898	1.5745	8	UBE2S, UBE2D4, RNF6, UBE2T, RNF185, TRIM62	UBE2S,UBE2D4,RNF6,UBE2T,RNF185
GOBP_HISTONE_H2A_MONOUBIQUITINATION	0.0257571	0.165629	0.352488	0.513112	1.57295	17	PCGF2, RYBP, DDB2, KDM2B, DDB1, RING1, TRIM37, PCGF1, PCGF6, RNF168, RNF2	PCGF2,RYBP,DDB2,KDM2B,DDB1
GOBP_RESPONSE_TO_IONIZING_RADIATION	0.00201963	0.0340354	0.431708	0.325878	1.57269	138	HSF1, ELK1, DCUN1D3, TNKS1BP1, FANCD2, DNM2, XRRA1, EEF1D, SPIDR, NABP2, CLOCK, UIMC1, MYC, GADD45A, CLK2, ERCC6, PARP1, BRCA1, SFRP1, INTS7, XRCC2, MSH2, RPL26, HRAS, XRCC6, BRCC3, BRSK1, MEN1, TICRR, RFWD3, BCL2L1, ANXA1, CHEK2, PRKDC, CRYAB, BABAM1, ECT2, MTA1, TOPBP1, SFRP2, RAD51AP1, CCND1, YAP1, BRCA2, RHNO1, TP53BP1, RAD1, FIGNL1, NHEJ1, TLK2, MAP3K20, SOD2, STK11, KAT5, AEN	HSF1,ELK1,DCUN1D3,TNKS1BP1,FANCD2
GOBP_REGULATION_OF_MITOCHONDRIAL_FISSION	0.021575	0.149793	0.352488	0.454329	1.57248	28	INF2, MYO19, SPIRE1, PGAM5, RALBP1, MCU, MIEF2, RALA	INF2,MYO19,SPIRE1,PGAM5,RALBP1
GOBP_POSITIVE_REGULATION_OF_HIPPO_SIGNALING	0.0323971	0.192014	0.321776	0.713051	1.57159	6	DLG5, SCHIP1, FRMD1, IQCJ-SCHIP1, TIAL1	DLG5,SCHIP1,FRMD1,IQCJ-SCHIP1,TIAL1
GOBP_RESPONSE_TO_STEROL_DEPLETION	0.0266825	0.169829	0.352488	0.512554	1.57124	17	ZBTB7B, FBXW7, AMFR, PIP4P1, SREBF2, SCAP, ARHGEF10L, ERLIN1, SREBF1	ZBTB7B,FBXW7,AMFR,PIP4P1,SREBF2
GOBP_CELLULAR_COMPONENT_MAINTENANCE	0.00844046	0.0862066	0.38073	0.378525	1.57122	62	PRNP, CTTN, ITGA3, PRTN3, SYNGAP1, DCTN1, ITPKA, ARF6, PICK1, RAB3A, CAMSAP3, NLGN2, SDF4, CBLN3, CLDN1, CLDN3, FYN, DLG4	PRNP,CTTN,ITGA3,PRTN3,SYNGAP1
GOBP_RESPONSE_TO_IRON_II_ION	0.0608318	0.277922	0.321776	0.748203	1.57108	5	BECN1, ACO1	BECN1,ACO1,NA,NA,NA
GOBP_REGULATION_OF_GOLGI_ORGANIZATION	0.0233175	0.156942	0.352488	0.507834	1.57055	18	DNM2, CAMSAP3, MYO5A, MAPK1, MAPK3, RBSN, MAP2K2, RAB33B, STX18, STX5, CAMSAP2, PDCD10	DNM2,CAMSAP3,MYO5A,MAPK1,MAPK3
GOBP_CYTOPLASMIC_SEQUESTERING_OF_PROTEIN	0.0243584	0.161122	0.352488	0.483535	1.57017	22	FAF1, FLNA, DBN1, KEAP1, CCDC22, GET4, PKD1, PKD2, G3BP2	FAF1,FLNA,DBN1,KEAP1,CCDC22
GOBP_REGULATION_OF_OXIDATIVE_STRESS_INDUCED_CELL_DEATH	0.0113342	0.103247	0.38073	0.376305	1.56978	64	TRAP1, FBXW7, NONO, STK26, RACK1, PAWR, UBQLN1, SFPQ, AKT1, PARP1, PYCR1, GFER, ENDOG, FYN, MAPK7, ATF4, MET, CTNNB1, PPIA, P4HB, SLC7A11, OXR1, NOL3, BAG5, SOD2, NCOA7, HSPB1, MMP3, PINK1, NOX1, HIF1A, SOD1	TRAP1,FBXW7,NONO,STK26,RACK1
GOBP_REGULATION_OF_PROTEIN_DEUBIQUITINATION	0.0435295	0.230386	0.321776	0.568318	1.56956	12	SART3, UBXN1, TNIP1, VCP, ITCH	SART3,UBXN1,TNIP1,VCP,ITCH
GOBP_PROTEIN_FOLDING	0.00038657	0.0108576	0.498493	0.314182	1.56953	191	BAG3, TRAP1, HSPA2, CCDC47, DNAJA3, DNAJC7, CHCHD4, NUDCD3, HSPD1, DFFA, PFDN2, AIP, GAK, HSP90AA1, AHSA1, RUVBL2, CDC37, HSP90AB1, HSPA8, HSPA9, CCT7, HSPA1B, DNAJA4, UNC45A, CCT3, SDF2, PFDN5, CCT8, DNAJC21, TBCD, HSPA4L, CLGN, FKBP8, CCT5, PFDN6, QSOX2, NGLY1, BAG1, ST13, CCT6A, NUDC, CCT2, PPIA, DNAJB5, PDIA2, VAPA, TTC1, LMAN1, P4HB, TBCA, CRYAB, ENGASE, PFDN1, ENTPD5, DNAJC5, CALR, FKBP6, H…	BAG3,TRAP1,HSPA2,CCDC47,DNAJA3
GOBP_TRNA_TRANSPORT	0.0336552	0.196808	0.321776	0.711774	1.56877	6	NOL6, YBX1, TOMM20, XPOT	NOL6,YBX1,TOMM20,XPOT,NA
GOBP_NEGATIVE_REGULATION_OF_PROTEIN_TARGETING_TO_MITOCHONDRION	0.0336552	0.196808	0.321776	0.711718	1.56865	6	BAG3, LMAN1	BAG3,LMAN1,NA,NA,NA
GOBP_REGULATION_OF_EXTENT_OF_CELL_GROWTH	0.00342595	0.0483875	0.431708	0.340069	1.5678	106	CDH4, TTL, PLXNA3, CTTN, GDI1, RTN4R, ZFYVE27, FN1, SPART, WNT3, DNM2, CYFIP1, SEMA4C, DBN1, SEMA4F, MAP2, SEMA3E, SHTN1, DBNL, GOLGA4, MT3, ULK2, DIP2B, RNF6, CDK5, DCC, WNT5A, OLFM1	CDH4,TTL,PLXNA3,CTTN,GDI1
GOBP_REGULATION_OF_TRANSLATIONAL_INITIATION	0.00807052	0.0834629	0.38073	0.362121	1.56723	76	EIF4G1, NCBP2, NPM1, TPR, LARP1, EIF3B, EIF2B5, NCK2, YTHDF3, MTOR, KLHL25, MIF4GD, EIF4A2, EIF3H, GLE1, ATF4, CTIF, EIF4B, EIF3K, CSDE1, RBM4, CDC123, PAIP1, AGO2, EIF4EBP3, EIF5B, FMR1, KHDRBS1	EIF4G1,NCBP2,NPM1,TPR,LARP1
GOBP_MIDBRAIN_DOPAMINERGIC_NEURON_DIFFERENTIATION	0.0272995	0.172571	0.352488	0.511128	1.56686	17	WNT3, CSNK1E, WNT9B, CSNK1D, SFRP1, WNT5A, CTNNB1, DKK1, SFRP2	WNT3,CSNK1E,WNT9B,CSNK1D,SFRP1
GOBP_MRNA_3_END_PROCESSING_BY_STEM_LOOP_BINDING_AND_CLEAVAGE	0.0342842	0.19886	0.321776	0.710804	1.56664	6	SLBP, LSM10, CPSF3, LSM11	SLBP,LSM10,CPSF3,LSM11,NA
GOBP_INTRINSIC_APOPTOTIC_SIGNALING_PATHWAY_BY_P53_CLASS_MEDIATOR	0.00700771	0.0770952	0.407018	0.364676	1.5666	75	ELL3, E2F1, MYBBP1A, PDK2, BAG6, MUC1, MYC, POU4F1, EIF5A, HIPK2, PERP, TP53BP2, HINT1, TP73, TAF9, EDA2R, RPL26, PHLDA3, SNW1, CHEK2, PTTG1IP	ELL3,E2F1,MYBBP1A,PDK2,BAG6
GOBP_REGULATION_OF_MITOTIC_CELL_CYCLE_SPINDLE_ASSEMBLY_CHECKPOINT	0.0272995	0.172571	0.352488	0.511033	1.56657	17	CDT1, LCMT1, TPR, MAD1L1	CDT1,LCMT1,TPR,MAD1L1,NA
GOBP_POSITIVE_REGULATION_OF_PEPTIDYL_LYSINE_ACETYLATION	0.0258875	0.166052	0.352488	0.421666	1.56642	37	WBP2, GLYR1, RUVBL2, MUC1, LIF, KAT2A, BRCA1, DIP2A, DIP2B, SMARCB1, MAPK3, KAT7, PIH1D1, BRD7, RPS6KA4, ISL1, PRKAA2, FOXP3, PAXIP1, SOX4	WBP2,GLYR1,RUVBL2,MUC1,LIF
GOBP_FRUCTOSE_1_6_BISPHOSPHATE_METABOLIC_PROCESS	0.0501154	0.254874	0.321776	0.618972	1.56554	9	PFKP, ALDOA, PFKM, PFKL, ALDOC	PFKP,ALDOA,PFKM,PFKL,ALDOC
GOBP_GOLGI_TO_PLASMA_MEMBRANE_TRANSPORT	0.0116057	0.104564	0.38073	0.379207	1.56486	60	GGA2, GGA3, RACK1, DNM2, LLGL1, EXOC4, RABEP1, NSF, CCDC22, OPTN, BBS2, GGA1, GOLGA4, ARFGEF2, ARFRP1, KRT18, RAB34, STXBP6, CLN3	GGA2,GGA3,RACK1,DNM2,LLGL1
GOBP_REGULATION_OF_CELL_SHAPE	0.00217351	0.0355774	0.431708	0.320495	1.56438	148	MSN, MYH14, RHOQ, ARAP1, BAIAP2, PLXNA3, DIAPH1, FN1, DAG1, CDC42EP4, HPN, HEXB, CYFIP1, EPS8, PLXNB2, RHOBTB3, RHOD, DAPK3, ALDOA, RHOBTB2, STRIP2, PLXNA2, SEMA3E, PALM, CRK, MYH10, PTK2B, F11R, RHOF, EZR, RND3, FYN, RASA1, PRPF40A, WDR1, CFDP1, ARHGAP18, ITGA7, RHOU, MYH9, ANXA1	MSN,MYH14,RHOQ,ARAP1,BAIAP2
GOBP_REGULATION_OF_BROWN_FAT_CELL_DIFFERENTIATION	0.0169219	0.13084	0.352488	0.484303	1.56286	21	ZBTB7B, FLCN, METRNL, HNRNPU, TFE3	ZBTB7B,FLCN,METRNL,HNRNPU,TFE3
GOBP_ESTABLISHMENT_OF_PROTEIN_LOCALIZATION_TO_MEMBRANE	0.000367567	0.0104577	0.498493	0.30334	1.56219	243	STX3, AFDN, CCDC47, PRNP, MYO1C, GRIPAP1, NMT1, NPC1, GGA2, CAMLG, GGA3, SCRIB, GDI1, REEP2, SRP68, RACK1, CLSTN1, RAB7A, HSP90AA1, PARD3, BAG6, STX1B, ATP6AP1, NSF, NACA, OPTN, MIEF2, BID, ADORA1, BBS2, CHMP4A, AKT2, RAB3GAP2, KCNB1, RABGEF1, GGA1, GOLGA4, GORASP2, PEX5, EMC1, GET4, CHM, BRAF, TIMM10, OXA1L, FYN, HRAS, SRP14, RAB3IP, CDK5, ARFRP1, KRT18, RAB34, EMC7, PDZK1, TIMM29, FIS1, ICMT, R…	STX3,AFDN,CCDC47,PRNP,MYO1C
GOBP_POSITIVE_REGULATION_OF_HISTONE_ACETYLATION	0.0254755	0.164979	0.352488	0.440192	1.56198	31	WBP2, GLYR1, RUVBL2, MUC1, LIF, KAT2A, BRCA1, SMARCB1, MAPK3, KAT7, PIH1D1, BRD7, RPS6KA4, ISL1	WBP2,GLYR1,RUVBL2,MUC1,LIF
GOBP_PROTEIN_LOCALIZATION_TO_CYTOSKELETON	0.0135557	0.115228	0.38073	0.382365	1.56148	58	KLHL21, DVL1, CEP131, NUDCD3, DIAPH1, BICD1, NUMA1, DCTN2, HNRNPU, CSNK1D, PPP1R9B, WRAP73, CEP83, NUP62, CEP250, FAM83H, CEP72, GSK3B, PCM1	KLHL21,DVL1,CEP131,NUDCD3,DIAPH1
GOBP_RESPONSE_TO_TOPOLOGICALLY_INCORRECT_PROTEIN	0.00103958	0.021653	0.45506	0.319486	1.56132	155	BAG3, HSPA2, DDIT3, CHAC1, HSF1, THBS4, RACK1, HSPD1, HSP90AA1, STUB1, RNF126, BAG6, NCK2, HSP90AB1, AMFR, HSPA8, HSPA9, MFN2, HSPA1B, ERN1, OPTN, RHBDD2, ERN2, CREBRF, HSPA4L, EDEM1, HSPB7, VCP, QRICH1, DDRGK1, ATF4, NGLY1, CREB3L4, DNAJB5, HSPB3, RNF185, CDK5RAP3, FICD, DAB2IP, COMP, MBTPS2, HSPA6, TBL2, CCND1, BFAR, DNAJB12, CREB3, UBXN4, HSPA4, HSPB1, HSPE1, DNAJB2, TMBIM6, HSPB2, SERPINH1, H…	BAG3,HSPA2,DDIT3,CHAC1,HSF1
GOBP_REGULATION_OF_DNA_REPAIR	0.00295374	0.0439798	0.431708	0.320618	1.56121	149	TIMELESS, WRNIP1, CUL4A, MMS19, HSF1, SPIRE1, RUVBL2, RBBP8, UBQLN4, MAGEF1, POLH, XRCC1, SPIDR, UIMC1, ERCC6, SIRT7, NUDT16L1, PARP1, BRCA1, PPP4C, CDK9, OOEP, PCNA, HDGFL2, FAM168A, RECQL5, RTEL1, BRCC3, CHEK1, TRIM28, PNKP, POGZ, DDX11, TWIST1, VPS72, FUS, PRKDC, KAT7, TRRAP, EP400, BABAM1, KMT5C, MEAF6, RAD52, SIRT6, RAD51AP1, AUNIP, BRD8, TP53BP1, FIGNL1, POLQ, MRGBP, KAT5, CEBPG, NPAS2, RPS…	TIMELESS,WRNIP1,CUL4A,MMS19,HSF1
GOBP_NEGATIVE_REGULATION_OF_RIG_I_SIGNALING_PATHWAY	0.0279504	0.175283	0.352488	0.655626	1.55958	8	SEC14L1, NPLOC4, C1QBP, GPATCH3, NLRX1	SEC14L1,NPLOC4,C1QBP,GPATCH3,NLRX1
GOBP_MACROPINOCYTOSIS	0.0532787	0.262225	0.282013	0.574285	1.55926	11	MAPKAPK3, DNM2, STX1B, MAPKAPK2, RAB34	MAPKAPK3,DNM2,STX1B,MAPKAPK2,RAB34
GOBP_INCLUSION_BODY_ASSEMBLY	0.0351338	0.201327	0.321776	0.471588	1.55903	23	BAG3, HSPA2, HSF1, HSPA1B, DNAJA4, CDC34, VCP, PSMC5, BAG5, TRIM37, DNAJB2	BAG3,HSPA2,HSF1,HSPA1B,DNAJA4
GOBP_REGULATION_OF_TELOMERASE_ACTIVITY	0.0187411	0.137862	0.352488	0.392394	1.55898	50	CERS1, TEN1, HSP90AA1, HSP90AB1, DKC1, HNRNPA2B1, NABP2, MAPKAPK5, NVL, MYC, MEN1, CTNNB1, PNKP, CCT2, MAPK1, GRHL2, MAPK3, SRC	CERS1,TEN1,HSP90AA1,HSP90AB1,DKC1
GOBP_POSITIVE_REGULATION_OF_TYPE_I_INTERFERON_MEDIATED_SIGNALING_PATHWAY	0.0294587	0.180675	0.352488	0.508432	1.5586	17	TRIM41, UBE2K, MAVS, LSM14A, WNT5A, IKBKE, RNF185, FADD, IRF3	TRIM41,UBE2K,MAVS,LSM14A,WNT5A
GOBP_CELLULAR_RESPONSE_TO_PEPTIDE	0.00028129	0.00837655	0.498493	0.288365	1.55764	335	TIMELESS, GDF15, ZBTB7B, RHOQ, SLC29A2, PRNP, ACTN2, YWHAG, IRS2, CPEB1, MYO1C, BAIAP2, PIP4K2B, PXN, GPT, PDK4, HSF1, ADIPOR1, ADCY8, CCND3, MAX, PRKCD, CHMP5, LDOC1, PDK2, BAIAP2L1, GSK3A, STAT6, KANK1, AHCYL1, RANGAP1, CYFIP1, PIK3R2, TRIM41, SLC9A1, CRHR1, BCAR3, NAMPT, PKM, APEX1, CACNB1, MYC, PTPRE, AKT1, RIPK2, USF1, PIP4K2C, CDK4, RAB15, GRIN1, AGT, CDC6, ADCY6, ZNF106, AKT2, CRK, PPP1R9B…	TIMELESS,GDF15,ZBTB7B,RHOQ,SLC29A2
GOBP_VESICLE_FUSION_TO_PLASMA_MEMBRANE	0.0275013	0.173301	0.352488	0.479613	1.55743	22	STX3, SYT1, STX4, STX1B, RAB3A, SNAP47, SNAP29, STX1A, SNAPIN, SNAP25, CPLX3	STX3,SYT1,STX4,STX1B,RAB3A
GOBP_NEGATIVE_REGULATION_OF_PROTEASOMAL_PROTEIN_CATABOLIC_PROCESS	0.0143994	0.119297	0.38073	0.39863	1.55664	46	CAMLG, GIPC1, UBXN1, BAG6, HSP90AB1, USP25, RYBP, TAF9, EIF3H, DDRGK1, SMARCC1, WAC, SVIP, RPL11, TTC36, CCAR2, F8A3, BAG5, TLK2	CAMLG,GIPC1,UBXN1,BAG6,HSP90AB1
GOBP_PROTEIN_HETEROTETRAMERIZATION	0.0458111	0.240403	0.321776	0.530477	1.55652	15	RRM1, GRIN1, FARSB, CPSF6, FARSA, PKD1, CPSF7, PKD2, KRT1, RRM2	RRM1,GRIN1,FARSB,CPSF6,FARSA
GOBP_POSITIVE_REGULATION_OF_DEOXYRIBONUCLEASE_ACTIVITY	0.0690515	0.294313	0.287805	0.741116	1.5562	5	PRKCD, AKT1, PCNA, DDX11, RPS3	PRKCD,AKT1,PCNA,DDX11,RPS3
GOBP_TELOMERASE_HOLOENZYME_COMPLEX_ASSEMBLY	0.0368004	0.20633	0.321776	0.705455	1.55485	6	HSP90AA1, HSP90AB1	HSP90AA1,HSP90AB1,NA,NA,NA
GOBP_RESPONSE_TO_HYDROSTATIC_PRESSURE	0.0368004	0.20633	0.321776	0.705225	1.55434	6	MYC, PLEC, ATP2B4, PKD2, NTRK1	MYC,PLEC,ATP2B4,PKD2,NTRK1
GOBP_PROTEIN_EXPORT_FROM_NUCLEUS	0.0163585	0.127817	0.352488	0.379796	1.55382	57	BAG3, ANP32B, TPR, XPO5, AHCYL1, RANGAP1, HSPA9, SIRT7, YWHAE, STRADA, RAPGEF3, PTPN11, PPM1A, CDK5, CCHCR1, PKD1, GSK3B, CALR, SFN, DESI1, GAS6, CSE1L, RBM22, RAN, SMURF1, BARD1, PRKACA	BAG3,ANP32B,TPR,XPO5,AHCYL1
GOBP_SKELETAL_MUSCLE_ADAPTATION	0.0185033	0.136946	0.352488	0.481483	1.55376	21	TNNI1, ATP2A2, GTF2IRD1, TNNC1, TRIM63, CAMK2B, ACTA1, TNNT1, PPP3CA	TNNI1,ATP2A2,GTF2IRD1,TNNC1,TRIM63
GOBP_NUCLEOSOME_POSITIONING	0.0368004	0.20633	0.321776	0.704663	1.5531	6	PAF1, CTCF, LIN54, BAZ1A	PAF1,CTCF,LIN54,BAZ1A,NA
GOBP_MITOCHONDRIAL_GENE_EXPRESSION	0.00862471	0.0876058	0.38073	0.339986	1.5528	100	EARS2, SHMT2, TBRG4, RPUSD4, MRPS34, RCC1L, MRPS21, TUFM, AARS2, PUS1, MTERF4, NOA1, C1QBP, POLRMT, WARS2, MRPL2, TWNK, MRPS16, MRPS27, LRPPRC, TARS2, TACO1, MRPS24, RPUSD3, IARS2, MRPL16, NDUFA7, GATB, MRPS7, ELAC2, QRSL1, DARS2, MRPS2, MTG1, GFM1, MTG2, SARS2	EARS2,SHMT2,TBRG4,RPUSD4,MRPS34
GOBP_TRANSCRIPTION_PREINITIATION_COMPLEX_ASSEMBLY	0.0279714	0.175283	0.352488	0.407577	1.55259	40	SMARCA4, TAF4, TAF1, TAF6, TBP, BAZ2A, TAF9, TAF7, SMARCB1, TAF10, POLR1E, BRF2, PIH1D1, TAF12, BRF1, THRA, TAF13, UBTF, TAF11	SMARCA4,TAF4,TAF1,TAF6,TBP
GOBP_RESPONSE_TO_STARVATION	0.000979548	0.0208119	0.45506	0.311524	1.55212	182	FOXK2, BECN1, DDIT3, MYBBP1A, FLCN, STK26, GPT, PDK4, CLEC16A, FNIP1, RPTOR, MAX, LARP1, HNRNPA1, WDR24, MAP1LC3B, VPS41, HSPA8, ADSL, UPP1, MTOR, WDR45B, SIK1, PICK1, WNT9B, GABARAPL1, STK24, DSC2, SLC2A1, RRAGD, SFRP1, ULK2, ADM, LRP11, SREBF2, GBA, ATF4, FOXK1, WDR45, BRSK1, FAS, SEH1L, EHMT2, DEPDC5, SESN2, PRKAG1, MAP1LC3B2, MAPK1, GCN1, MAPK3, RRAGC, NPRL2, SRD5A1, TTC5, WIPI2	FOXK2,BECN1,DDIT3,MYBBP1A,FLCN
GOBP_POSITIVE_REGULATION_OF_AUTOPHAGY	0.00262417	0.0405379	0.431708	0.323813	1.55032	130	BAG3, BECN1, FLCN, ATG16L1, PIP4K2B, VDAC1, CERS1, PLK3, SLC25A4, LARP1, GSK3A, SUPT5H, MAP3K7, ATG2A, VPS13D, FYCO1, RIPK2, OPTN, HTT, PIP4K2C, RAB3GAP2, ENDOG, ULK2, TRIM8, WDR45, AMBRA1, WAC, DEPDC5, SESN2, SNX30, SMCR8, SVIP, RNF31, MAPK3, NPRL2, GSK3B, TRIM38, SLC25A5, MTDH, RAB3GAP1, STK11, TRIM65, TRIM27, KAT5, NPRL3, PRKAA2, TSC2, PINK1, SNX18, MOAP1, MEFV, WIPI1, HIF1A	BAG3,BECN1,FLCN,ATG16L1,PIP4K2B
GOBP_REGULATION_OF_LONG_CHAIN_FATTY_ACID_IMPORT_ACROSS_PLASMA_MEMBRANE	0.0386876	0.213921	0.321776	0.702642	1.54864	6	IRS2, AKT1, AKT2, THBS1, ACSL1	IRS2,AKT1,AKT2,THBS1,ACSL1
GOBP_REGULATION_OF_CELL_MORPHOGENESIS	0.000307693	0.00901797	0.498493	0.290834	1.54812	297	MSN, MYH14, CAMSAP1, CUL7, DVL1, RHOQ, ARAP1, WASHC2C, BAIAP2, PLXNA3, DIAPH1, TACSTD2, FBXO31, BCL9L, SS18L1, FN1, DAG1, ACTN4, ITPKA, CDC42EP4, FITM2, SYT1, CPNE9, WTIP, HPN, DNM2, KANK1, DVL2, HEXB, CYFIP1, EPS8, CORO1B, PLXNB2, FLNA, RHOBTB3, DBN1, NEDD4L, RHOD, DAPK3, C1QBP, DVL3, CAMK2B, ALDOA, RHOBTB2, STRIP2, CLDN4, TRIOBP, PLXNA2, SEMA3E, PALM, RCC2, RIMS2, DBNL, CRK, MYH10, PTK2B, F11R,…	MSN,MYH14,CAMSAP1,CUL7,DVL1
GOBP_POSITIVE_REGULATION_OF_ORGANELLE_ORGANIZATION	2.82036e-05	0.00147275	0.57561	0.279516	1.54764	467	BECN1, MSN, CDT1, MPHOSPH8, WASHC2C, ACTN2, BAIAP2, PLXNA3, NMT1, CTTN, PIP4K2B, VDAC1, PXN, CERS1, WASF1, BTC, DCTN1, SPHK1, RAD50, SPIRE1, CKAP5, TPR, SLC25A4, PFDN2, PGAM5, HNRNPA1, FEN1, ENTR1, CDC42EP4, BAIAP2L1, GSK3A, CLIP1, SYT1, NSMCE2, NCK2, RALBP1, NUMA1, DKC1, HNRNPA2B1, CYFIP1, GIT1, CCT7, DNMT1, HIP1R, SIRT2, MCU, MTOR, DYNC1H1, ATG2A, EREG, NUSAP1, VPS13D, NABP2, KCTD17, HSPA1B, WA…	BECN1,MSN,CDT1,MPHOSPH8,WASHC2C
GOBP_PROTEIN_TRANSMEMBRANE_IMPORT_INTO_INTRACELLULAR_ORGANELLE	0.0266488	0.16976	0.352488	0.419228	1.54755	36	CHCHD4, TIMM44, HSPD1, PEX14, PEX10, PEX5, PAM16, PEX7, TOMM40L, TOMM20, TIMM50, TOMM40, PEX6, PEX16, TIMM23B, LONP2, GRPEL1	CHCHD4,TIMM44,HSPD1,PEX14,PEX10
GOBP_MRNA_ALTERNATIVE_POLYADENYLATION	0.0690515	0.294313	0.287805	0.736318	1.54612	5	YTHDC1, CPSF6, CPSF7, VIRMA	YTHDC1,CPSF6,CPSF7,VIRMA,NA
GOBP_MODIFICATION_OF_SYNAPTIC_STRUCTURE	0.0470622	0.245158	0.321776	0.483844	1.54605	20	BAIAP2, GRIPAP1, WASF1, CTTNBP2, CYFIP1	BAIAP2,GRIPAP1,WASF1,CTTNBP2,CYFIP1
GOBP_REGULATION_OF_TRANSLATIONAL_TERMINATION	0.0631199	0.280596	0.287805	0.590994	1.54602	10	UPF1, EIF5A, GLE1, EIF5AL1, JMJD4, GSPT1, OGFOD1	UPF1,EIF5A,GLE1,EIF5AL1,JMJD4
GOBP_GLYCOSIDE_TRANSPORT	0.0690515	0.294313	0.287805	0.736197	1.54587	5	RALBP1, SLC50A1, ABCC3, SLC5A2	RALBP1,SLC50A1,ABCC3,SLC5A2,NA
GOBP_CITRATE_METABOLIC_PROCESS	0.0690515	0.294313	0.287805	0.735392	1.54418	5	CS, ACO1, ACLY, ACO2	CS,ACO1,ACLY,ACO2,NA
GOBP_REGULATION_OF_SREBP_SIGNALING_PATHWAY	0.0386876	0.213921	0.321776	0.700602	1.54415	6	ZBTB7B, FBXW7, AMFR	ZBTB7B,FBXW7,AMFR,NA,NA
GOBP_NUCLEOSIDE_BISPHOSPHATE_BIOSYNTHETIC_PROCESS	0.0181782	0.136153	0.352488	0.375581	1.54331	59	SLC25A16, PDK4, COASY, PDK2, DCAKD, HACD1, ACLY, ELOVL7, PDHX, ACSS2, PANK4, ACACA, ACOT7, ELOVL4, DIP2A, ACSL6, PAPSS1, PDHA1, SLC35B2	SLC25A16,PDK4,COASY,PDK2,DCAKD
GOBP_TRANSEPITHELIAL_CHLORIDE_TRANSPORT	0.0549683	0.265877	0.282013	0.674454	1.54264	7	CLCN7, BEST1, SLC26A6, SLC12A2, OSTM1, P2RY4, P2RY6	CLCN7,BEST1,SLC26A6,SLC12A2,OSTM1
GOBP_MRNA_MODIFICATION	0.0257236	0.165629	0.352488	0.448068	1.54141	26	HNRNPAB, NSUN2, DKC1, APOBEC2, PUS1, TRMT6, RPUSD2	HNRNPAB,NSUN2,DKC1,APOBEC2,PUS1
GOBP_TORC1_SIGNALING	0.0220195	0.151883	0.352488	0.390736	1.54083	48	FLCN, CLEC16A, RPTOR, LARP1, KLHL22, MTOR, CTNS, MLST8, PIP4P1, RRAGD, CASTOR3, DGKQ, OTUD5, CASTOR2, SEH1L, WAC, DEPDC5, SESN2, SMCR8, RRAGC, NPRL2, PIH1D1	FLCN,CLEC16A,RPTOR,LARP1,KLHL22
GOBP_DNA_METHYLATION	0.0113342	0.103247	0.38073	0.37115	1.54061	62	MPHOSPH8, MIS18A, GATAD2A, DNMT1, TDRKH, BAZ2A, PICK1, BEND3, MYC, EZH2, PARP1, BRCA1, PRMT5, HELLS, MAEL, EHMT2, TRIM28, GRHL2, CTCF, TDRD5, EHMT1	MPHOSPH8,MIS18A,GATAD2A,DNMT1,TDRKH
GOBP_GOLGI_DISASSEMBLY	0.0549683	0.265877	0.282013	0.67356	1.5406	7	GOLGA2, PLK3, PLK5, GBF1	GOLGA2,PLK3,PLK5,GBF1,NA
GOBP_REGULATION_OF_PROTEIN_POLYMERIZATION	0.00115101	0.0231923	0.45506	0.307112	1.53953	193	FLII, CAMSAP1, WASHC2C, SPTBN2, BAIAP2, CTTN, SVIL, DCTN1, ARPC1A, CKAP5, PRKCD, CDC42EP4, BAIAP2L1, HSP90AA1, CLIP1, EML2, NCK2, KANK1, ARPC5L, NUMA1, CYFIP1, GIT1, SPTB, EPS8, HIP1R, DBN1, MTOR, SPTAN1, HSPA1B, ARF6, TUBB4A, TRIOBP, MAP2, CAMSAP3, MLST8, KANK3, DBNL, PTK2B, TBCD, FMN1, CDKN1B, SNX9, RASA1, ARFGEF1, MET, ARHGAP18, NCKAP1, TWF1, AMBRA1, LMOD3	FLII,CAMSAP1,WASHC2C,SPTBN2,BAIAP2
GOBP_GMP_METABOLIC_PROCESS	0.0262824	0.168003	0.352488	0.44501	1.53893	27	IMPDH2, TJP2, ATIC, ADSL, GART, GUK1, PPAT, AMPD1, ADK, IMPDH1, GMPS, MAGI3, PFAS, XDH, HPRT1, PAICS	IMPDH2,TJP2,ATIC,ADSL,GART
GOBP_SPLICEOSOMAL_CONFORMATIONAL_CHANGES_TO_GENERATE_CATALYTIC_CONFORMATION	0.0690515	0.294313	0.287805	0.73282	1.53878	5	PRPF18, XAB2, SNRNP200, ISY1	PRPF18,XAB2,SNRNP200,ISY1,NA
GOBP_NEGATIVE_REGULATION_OF_DNA_REPAIR	0.0189755	0.138897	0.352488	0.422393	1.53809	34	HSF1, UBQLN4, MAGEF1, ERCC6, NUDT16L1, RECQL5, TWIST1, AUNIP, TP53BP1, POLQ, RPS3, TERF2, OTUB1, TFIP11, OTUB2, FBH1, OGG1, TRIP12	HSF1,UBQLN4,MAGEF1,ERCC6,NUDT16L1
GOBP_RNA_5_END_PROCESSING	0.0315872	0.189066	0.321776	0.473637	1.53803	22	NOP14, RPP38, NOP9, TBL3, UTP20, POP7	NOP14,RPP38,NOP9,TBL3,UTP20
GOBP_POSITIVE_REGULATION_OF_EXTRINSIC_APOPTOTIC_SIGNALING_PATHWAY_VIA_DEATH_DOMAIN_RECEPTORS	0.0457576	0.240292	0.321776	0.548505	1.53652	13	FAF1, SFRP1, PEA15, STK3, STK4	FAF1,SFRP1,PEA15,STK3,STK4
GOBP_TRNA_METABOLIC_PROCESS	0.00142814	0.0268092	0.45506	0.312192	1.53625	162	EARS2, TSEN54, AARSD1, NSUN2, WDR4, RPP38, TYW1, FTSJ1, TRMT1, THUMPD3, TRMT11, RPUSD4, ADAT3, VARS2, GRSF1, DTD1, AARS2, CARS2, PUS1, SLFN13, ADAT1, DUS3L, NAT10, TRMT6, PUSL1, WARS2, EXOSC10, TSEN2, FARSB, OSGEP, DUS1L, POP7, TARS2, LRRC47, NARS2, GTF3C5, EXOSC9, FARSA, TYW5, ANKRD16, IARS2, HARS2, TYW1B, POLR2L, TRMU, CTU2, GATB, CDKAL1, ELAC2, RPP21, EXOSC7, GTF3C3, QRSL1, BRF1, DALRD3, DARS2…	EARS2,TSEN54,AARSD1,NSUN2,WDR4
GOBP_HISTONE_ARGININE_METHYLATION	0.0669386	0.288981	0.287805	0.586887	1.53528	10	COPRS, PRMT1, PRMT5, PRMT2, JMJD4, CARM1	COPRS,PRMT1,PRMT5,PRMT2,JMJD4
GOBP_INTRACELLULAR_STEROL_TRANSPORT	0.0356258	0.203236	0.321776	0.443194	1.53503	29	NPC1, OSBPL2, SYT7, GRAMD1C, NPC2, ABCA2, TSPO2, LDLRAP1, ARL8B, SERAC1, OSBP, LDLR	NPC1,OSBPL2,SYT7,GRAMD1C,NPC2
GOBP_LATE_ENDOSOME_TO_VACUOLE_TRANSPORT_VIA_MULTIVESICULAR_BODY_SORTING_PATHWAY	0.0344094	0.199131	0.321776	0.500619	1.53465	17	STAM, CHMP5, CHMP4C, CHMP4A, CHMP7, PTPN23, SNF8, CHMP6, CHMP4B	STAM,CHMP5,CHMP4C,CHMP4A,CHMP7
GOBP_VESICLE_ORGANIZATION	0.000369289	0.0104577	0.498493	0.288042	1.5346	296	STX3, ANKFY1, PLEKHM1, HGS, PIP4K2B, SQSTM1, STAM, SPHK1, AP3D1, VPS11, CHMP5, CHMP2A, RAB7A, SYT1, SYT7, RAB5B, VPS41, HPS1, STX4, STX1B, VPS18, KLHL12, CHMP4C, LYST, BLOC1S4, TBC1D20, STX6, TSNARE1, RAB38, WASL, SEC13, UNC13B, DNM1, AP2M1, RAB3A, CSNK1D, SEC24C, CHMP4A, AKT2, RAB29, GBF1, RAB27A, TMEM175, PDCD6, MYO7A, CHMP7, ARFGEF2, SYT13, HOOK1, FNBP1L, PMEL, SNAP47, DLG4, SNAP29, SDC1, SLC2…	STX3,ANKFY1,PLEKHM1,HGS,PIP4K2B
GOBP_REGULATION_OF_PEPTIDYL_THREONINE_PHOSPHORYLATION	0.0214406	0.149294	0.352488	0.398617	1.53414	41	AXIN1, EIF4G1, SPHK1, RPTOR, TNKS1BP1, PARD3, SIRT2, UBE2K, RIPK2, CHI3L1, DGKQ, WNT5A, MAPK1, CALM2, TTC36, CADM4, INPP5K, SPRY2	AXIN1,EIF4G1,SPHK1,RPTOR,TNKS1BP1
GOBP_POSITIVE_REGULATION_OF_DNA_RECOMBINATION	0.0108315	0.100647	0.38073	0.366428	1.53397	68	TIMELESS, MMS19, HMCES, RUVBL2, RBBP8, STAT6, ERCC6, PARP1, MSH2, OOEP, UBE2B, HDGFL2, POGZ, EXOSC6, MLH1, VPS72, FUS, TRRAP, EP400, TFRC, KMT5C, MEAF6, RAD51AP1, BRD8, TP53BP1, MRGBP, KAT5	TIMELESS,MMS19,HMCES,RUVBL2,RBBP8
GOBP_REGULATION_OF_CELL_SIZE	0.00131669	0.0252934	0.45506	0.309361	1.53383	177	CDH4, MSN, TTL, LRRC8A, PLXNA3, IQGAP3, CTTN, CLNS1A, GDI1, RTN4R, ZFYVE27, RAP1GAP2, RPTOR, FN1, SPART, WNT3, SCT, DNM2, HSP90AB1, CYFIP1, SEMA4C, UCN, DBN1, MTOR, SEMA4F, MAP2, SEMA3E, SHTN1, DBNL, GOLGA4, MT3, EZR, ULK2, WDTC1, RARG, DIP2B, RNF6, CDK5, DCC, WNT5A, OLFM1, CLN3, LIMK1, VAV2, EDN1, RUFY3, CCDC51, XK	CDH4,MSN,TTL,LRRC8A,PLXNA3
GOBP_NEGATIVE_REGULATION_OF_TYROSINE_PHOSPHORYLATION_OF_STAT_PROTEIN	0.0533881	0.262225	0.282013	0.555309	1.53363	12	GGNBP2, INPP5F, NF2, PPP2R1A, CAV1	GGNBP2,INPP5F,NF2,PPP2R1A,CAV1
GOBP_REGULATION_OF_ORGANELLE_ASSEMBLY	0.000669351	0.015959	0.477271	0.301141	1.53343	218	BECN1, MSN, PIP4K2B, TBC1D2, STAM, NPM1, TPR, VPS11, CHMP5, CHMP2A, ODF2, ENTR1, TBC1D22B, TBC1D7, DNM2, TBC1D9B, NUMA1, CHMP4C, TBC1D20, DYNC1H1, ATG2A, KCTD17, HSPA1B, CCSAP, RABEP2, HNRNPU, UBQLN2, MCIDAS, EVI5L, HTT, KAT2A, PIP4K2C, MAP4, CHMP4A, RAB3GAP2, ADAMTS16, BRCA1, TCHP, EZR, MAPK9, CHMP7, SPICE1, WRAP73, NUP62, SDC1, TBC1D22A, TBC1D15, WDR45, TBC1D14, EHMT2, RNF4, PLK4, SNX30, SMCR8,…	BECN1,MSN,PIP4K2B,TBC1D2,STAM
GOBP_GOLGI_VESICLE_TRANSPORT	0.000339708	0.00976332	0.498493	0.287639	1.53307	295	ANKFY1, GOLGA2, SCYL1, GGA2, GGA3, KIF1C, COG7, RACK1, DOP1B, SPIRE1, AP3D1, BICD2, ERGIC1, SNX8, GAK, DNM2, LLGL1, EXOC4, RABEP1, TRAPPC4, KLHL12, TRAPPC3, NSF, TBC1D20, STX6, NRBP1, ATP9B, AP2A1, PICK1, SCAMP3, WHAMM, SEC13, CCDC22, NRBP2, OPTN, CSNK1D, HTT, SEC24C, BBS2, IER3IP1, LAMP1, RAB29, GBF1, COPG1, GGA1, GOLGA4, PDCD6, ARFGEF2, SNX12, MYO5A, NAPG, VCP, AP1AR, VPS52, ARFRP1, TBC1D14, CO…	ANKFY1,GOLGA2,SCYL1,GGA2,GGA3
GOBP_CELLULAR_NITROGEN_COMPOUND_CATABOLIC_PROCESS	2.96073e-05	0.00152457	0.57561	0.278333	1.532	441	YBX3, SMG5, FXR1, E2F1, HNRNPAB, PDE9A, GTPBP1, NSUN2, PATL1, LSM4, PRPF18, NCBP2, MYEF2, GIGYF2, HSF1, TBRG4, EIF4A3, NPM1, MTAP, DFFA, RNASEH2A, PRKCD, REXO4, LARP1, FEN1, FITM2, FOXL2, GSK3A, PDE4C, RBM10, EIF4ENIF1, KHSRP, MRTO4, GRSF1, FXR2, PPP1R8, PABPC1, EXOSC5, UPF3A, DKC1, PNLDC1, CNOT3, APOBEC2, HNRNPC, TAF15, SLFN13, NT5C, UPF1, UPP1, MAPKAPK2, RNH1, YTHDF3, SND1, HSPA1B, TTC37, APEX1…	YBX3,SMG5,FXR1,E2F1,HNRNPAB
GOBP_RECEPTOR_RECYCLING	0.0272155	0.172334	0.352488	0.425235	1.53182	33	CAMLG, SCRIB, INPP5F, CHMP5, LMTK2, NSF, OPTN, ECE1, RAB29, ARFGEF2, AP1AR, ALS2, RAB11B, LDLR	CAMLG,SCRIB,INPP5F,CHMP5,LMTK2
GOBP_HISTONE_METHYLATION	0.00198947	0.0337573	0.431708	0.316012	1.53174	143	NTMT1, SUPT6H, FBLL1, MTHFR, PAF1, DNMT1, LMNA, NELFA, BEND3, CHD5, COPRS, PRMT1, SUZ12, CXXC1, SMYD5, SIRT7, SETD7, NELFE, EZH2, MLLT6, BRCA1, IWS1, SETDB1, PRMT5, PRMT2, SETD1A, HCFC1, SMARCB1, EHMT2, MEN1, CTNNB1, PWP1, KMT2B, CTCF, JMJD4, SNW1, CREBBP, EHMT1, TTLL12, SETD3, EZH1, KMT5C, PIH1D1, CARM1, KAT8, CHTOP, PRDM12, SETD5, KMT2C, ZNF335, PHF19	NTMT1,SUPT6H,FBLL1,MTHFR,PAF1
GOBP_SYNAPTIC_VESICLE_ENDOSOMAL_PROCESSING	0.0517598	0.258277	0.287857	0.605372	1.53114	9	GRIPAP1, AP3D1, STX6, EEA1, ITSN2	GRIPAP1,AP3D1,STX6,EEA1,ITSN2
GOBP_MITOCHONDRIAL_GENOME_MAINTENANCE	0.0433631	0.22967	0.321776	0.463126	1.53106	23	LONP1, FLCN, SLC25A4, LIG3, PARP1, MPV17, ENDOG, POLG2, SESN2	LONP1,FLCN,SLC25A4,LIG3,PARP1
GOBP_CELLULAR_RESPONSE_TO_SALT	0.0591966	0.273485	0.271289	0.669149	1.53051	7	HSF1, HNRNPA1, MAPK13, HPCA, ZC3H12A, ZNF16	HSF1,HNRNPA1,MAPK13,HPCA,ZC3H12A
GOBP_MATURE_RIBOSOME_ASSEMBLY	0.0715854	0.30057	0.287805	0.728768	1.53027	5	SBDS, EFL1, C1QBP	SBDS,EFL1,C1QBP,NA,NA
GOBP_SYNAPTIC_VESICLE_CYTOSKELETAL_TRANSPORT	0.0317017	0.189114	0.321776	0.487667	1.52977	19	AP3D1, AP3B2, BLOC1S4, BORCS5, MAP2, AP3M2, SNAPIN, TRIM46, DTNBP1	AP3D1,AP3B2,BLOC1S4,BORCS5,MAP2
GOBP_DOUBLE_STRAND_BREAK_REPAIR_INVOLVED_IN_MEIOTIC_RECOMBINATION	0.019669	0.141735	0.352488	0.877495	1.52955	3	FANCD2, HSF2BP, BRIP1	FANCD2,HSF2BP,BRIP1,NA,NA
GOBP_REGULATION_OF_PROTEIN_LOCALIZATION_TO_CHROMOSOME_TELOMERIC_REGION	0.0463801	0.24236	0.321776	0.545994	1.52948	13	DKC1, CCT7, CCT3, GNL3, CCT8, CCT5, CCT6A, CCT2	DKC1,CCT7,CCT3,GNL3,CCT8
GOBP_NEGATIVE_REGULATION_OF_RECEPTOR_SIGNALING_PATHWAY_VIA_JAK_STAT	0.023564	0.157554	0.352488	0.473702	1.52865	21	GGNBP2, HGS, INPP5F, ADIPOR1	GGNBP2,HGS,INPP5F,ADIPOR1,NA
GOBP_SNRNA_METABOLIC_PROCESS	0.0191434	0.139566	0.352488	0.380143	1.52863	53	ELL3, CC2D1A, EXOSC5, INTS11, DKC1, INTS1, TOE1, ZNF143, NHP2, EXOSC10, SNAPC3, INTS7, SNAPC5, ELL, EXOSC9, EXOSC6, CDK7, USB1, INTS6, EXOSC7, INTS4, EXOSC4, SNAPC4, EXOSC8, ZC3H8, ZCCHC8, EXOSC2, SNAPC2	ELL3,CC2D1A,EXOSC5,INTS11,DKC1
GOBP_RESPONSE_TO_PEPTIDE_HORMONE	0.000294843	0.00871021	0.498493	0.281869	1.52862	369	GDF15, ZBTB7B, RHOQ, SLC29A2, ACTN2, YWHAG, IRS2, CPEB1, MYO1C, BAIAP2, PIP4K2B, PXN, GPT, PDK4, HSF1, ADIPOR1, ADCY8, EIF2B3, DAG1, CCND3, MAX, PRKCD, PDK2, EIF2B4, BAIAP2L1, GSK3A, EIF2B5, STAT6, KANK1, AHCYL1, RANGAP1, CYFIP1, PIK3R2, SLC9A1, MTOR, CRHR1, BCAR3, EREG, HADH, NAMPT, PKM, APEX1, MYC, PTPRE, AREG, AKT1, BSG, USF1, CITED1, PIP4K2C, CDK4, RAB15, AGT, CDC6, ADCY6, ZNF106, AKT2, CRK, …	GDF15,ZBTB7B,RHOQ,SLC29A2,ACTN2
GOBP_ACROSOMAL_VESICLE_EXOCYTOSIS	0.0561555	0.269452	0.282013	0.642542	1.52846	8	ZP3, UNC13B, RAB3A	ZP3,UNC13B,RAB3A,NA,NA
GOBP_NUCLEOTIDE_PHOSPHORYLATION	0.00637037	0.0712463	0.407018	0.339793	1.52799	96	PFKP, FOXK2, ENO3, MLXIPL, ZBTB7A, HK2, PGM1, GIT1, ENO2, NME2, GAPDH, ENO1, PGAM2, ALDOA, PKM, MYC, OGDH, PFKM, GPD1, FOXK1, PFKL, PNKP, PRKAG1, GPI, ENTPD5, SIRT6, ARNT, NME6, NME1, ALDOC, NME4	PFKP,FOXK2,ENO3,MLXIPL,ZBTB7A
GOBP_CELLULAR_RESPONSE_TO_RADIATION	0.00238718	0.0380689	0.431708	0.308211	1.52756	176	NMT1, CERS1, NOC2L, POLD1, HSF1, ELK1, NPM1, TNKS1BP1, PRKCD, RUVBL2, POLA1, DNM2, NFATC4, TAF1, XPC, EEF1D, YY1, POLH, SPIDR, CLOCK, MYC, GADD45A, GNB5, AKT2, DDB2, PARP1, BRCA1, HYAL2, SFRP1, INTS7, MAPK13, RPL26, HRAS, XRCC6, PCNA, ATF4, BRCC3, CHEK1, BCL2L1, GUCY2D, DDB1, CREBBP, CHEK2, GRK4, CRYAB, ECT2, CRY1, SFRP2, RAD51AP1, YAP1, BRCA2, RHNO1, TP53BP1, FMR1, RAD1, FIGNL1, POLK, TLK2, MAP3…	NMT1,CERS1,NOC2L,POLD1,HSF1
GOBP_MEIOTIC_SPINDLE_ORGANIZATION	0.0375867	0.209711	0.321776	0.533769	1.5273	14	TUBG1, GOLGA2, TUBG2, ESPL1, MYH9	TUBG1,GOLGA2,TUBG2,ESPL1,MYH9
GOBP_REGULATION_OF_CELLULAR_COMPONENT_SIZE	0.000317539	0.00923355	0.498493	0.283583	1.52723	340	NEB, CDH4, MSN, TTL, FLII, WASHC2C, ACTN2, SPTBN2, LRRC8A, BAIAP2, PLXNA3, IQGAP3, CTTN, CLNS1A, GDI1, SVIL, RTN4R, ZFYVE27, RAP1GAP2, ARPC1A, RPTOR, CDHR2, FN1, SPART, PRKCD, WNT3, CDC42EP4, BAIAP2L1, SCT, NCK2, DNM2, KANK1, ARPC5L, HSP90AB1, CYFIP1, SPTB, EPS8, SEMA4C, HIP1R, UCN, DBN1, MTOR, SPTAN1, SEMA4F, ARF6, TRIOBP, MAP2, SEMA3E, AP2M1, SHTN1, PLS1, MLST8, KANK3, DBNL, PTK2B, GOLGA4, FMN1…	NEB,CDH4,MSN,TTL,FLII
GOBP_CHROMOSOME_ATTACHMENT_TO_THE_NUCLEAR_ENVELOPE	0.0741194	0.30567	0.287805	0.727246	1.52707	5	LMNA, SUN1, IFFO1	LMNA,SUN1,IFFO1,NA,NA
GOBP_DNA_TEMPLATED_TRANSCRIPTION_INITIATION	0.00733641	0.0789622	0.407018	0.328806	1.52707	111	SMARCA4, TAF4, MED24, TAF1, TAF6, GTF2E2, TBP, CCNH, BAZ2A, MED27, GTF2F1, MYC, ERCC6, CDK4, TAF9, SNAPC5, TAF7, CDK9, ERCC3, MED12, GTF2F2, SMARCB1, GTF3C5, TAF10, POLR1E, TWIST1, FOSL1, MED16, BRF2, PIH1D1, CAVIN1, CDK7, HEY2, GTF2A1, TAF12, BRF1, MED1, MAZ, THRA, ELOB, MITF, POLR2I, TAF13, UBTF, CRCP, PAXIP1, TAF11	SMARCA4,TAF4,MED24,TAF1,TAF6
GOBP_LAMELLIPODIUM_MORPHOGENESIS	0.0344094	0.199131	0.321776	0.498056	1.52679	17	WASF1, KANK1, CORO1B, WASF2, CORO1C, SRC, ARPIN, SNX1, CD44, ABI1	WASF1,KANK1,CORO1B,WASF2,CORO1C
GOBP_NEGATIVE_REGULATION_OF_MUSCLE_TISSUE_DEVELOPMENT	0.0655738	0.285849	0.252961	0.562324	1.52678	11	YBX3, FLCN, SIRT2, TWIST1	YBX3,FLCN,SIRT2,TWIST1,NA
GOBP_REGULATION_OF_MEMBRANE_PERMEABILITY	0.00772239	0.0814682	0.407018	0.364842	1.5265	66	NMT1, HK2, SLC25A4, GSK3A, TJP2, HIP1R, SLC9A1, MTOR, ACAA2, BID, F11R, CLDN3, MT3, CNP, ATP5IF1, BCL2L1, PDCD6IP, BBC3, RHOT1, VDAC2, GSK3B, ZNF205, NOL3, SLC25A5, LAPTM4B, RHOT2, NAIF1, ARHGAP11B	NMT1,HK2,SLC25A4,GSK3A,TJP2
GOBP_PRESYNAPTIC_ENDOCYTOSIS	0.00902504	0.0895859	0.38073	0.36799	1.52595	61	SNCG, PACSIN1, SCRIB, ACTG1, GAK, SYT1, DNM2, SYNJ2, PIP5K1C, ARF6, DNM1, AP2M1, NLGN2, SH3GL1, DGKQ, BTBD9, SLC2A4, CDK5, FCHO2, STX1A	SNCG,PACSIN1,SCRIB,ACTG1,GAK
GOBP_REGULATION_OF_RECEPTOR_RECYCLING	0.0344283	0.199131	0.321776	0.469713	1.52529	22	SCRIB, INPP5F, CHMP5, NSF, OPTN, ECE1, RAB29, AP1AR, LDLR	SCRIB,INPP5F,CHMP5,NSF,OPTN
GOBP_POSITIVE_REGULATION_OF_HISTONE_H3_K4_METHYLATION	0.0393991	0.215604	0.321776	0.448581	1.52431	25	DNMT1, NELFA, NELFE, BRCA1, HCFC1, CTNNB1, SNW1, KAT8, KANSL2, OGT, PAXIP1, SMAD4, KANSL1, RTF1, WDR5, MYB, PHF20, CTR9	DNMT1,NELFA,NELFE,BRCA1,HCFC1
GOBP_VIRAL_TRANSCRIPTION	0.0190207	0.138969	0.352488	0.382617	1.52431	51	SMARCA4, HPN, USF2, PSMC3, RRP1B, USF1, POU2F3, TFAP4, SP1, CDK9, HEXIM1, TRIM8, SMARCB1, SNW1, CTDP1, INPP5K, TRIM31, TRIM11, TRIM27	SMARCA4,HPN,USF2,PSMC3,RRP1B
GOBP_MONOSACCHARIDE_METABOLIC_PROCESS	0.000813482	0.0181223	0.477271	0.296297	1.52423	241	PFKFB3, PFKP, FOXK2, IRS2, XYLB, PC, GPT, LCMT1, PDK4, ADIPOR1, HK2, PGM1, GALE, FUT9, PDK2, GSK3A, RPE, SLC25A13, ENO2, FAM3C, GAPDH, ENO1, SIK1, PGAM2, ALDOA, MYC, BCKDK, RPIA, DHDH, AKT1, CLK2, KAT2A, PFKM, NUDT5, AKT2, SIRT7, SLC35A2, PTH, PPP1CB, SLC2A1, FUT1, GPD1, PHLDA2, MPI, PMM2, PPP1R3C, WDTC1, DGKQ, ATF4, FOXK1, LRP5, PFKL, CRTC2, MAN2A2, TSTD1, ERFE, SLC37A4, SESN2, PMM1, SLC25A10, G…	PFKFB3,PFKP,FOXK2,IRS2,XYLB
GOBP_POSITIVE_REGULATION_OF_DOUBLE_STRAND_BREAK_REPAIR_VIA_HOMOLOGOUS_RECOMBINATION	0.0354322	0.202567	0.321776	0.410259	1.52405	37	TIMELESS, MMS19, RUVBL2, RBBP8, ERCC6, PARP1, OOEP, HDGFL2, POGZ, VPS72, FUS, TRRAP, EP400, MEAF6, RAD51AP1, BRD8, MRGBP, KAT5, RUVBL1	TIMELESS,MMS19,RUVBL2,RBBP8,ERCC6
GOBP_CELLULAR_RESPONSE_TO_REACTIVE_OXYGEN_SPECIES	0.00450635	0.0566349	0.407018	0.316494	1.52393	132	BECN1, TRAP1, STK26, PXN, HSF1, SPHK1, RACK1, PAWR, PRKCD, PDK2, DHFR, SIGMAR1, STAT6, PCGF2, APEX1, ERN1, AKT1, EZH2, MPV17, PYCR1, ENDOG, ANKZF1, MT3, MAPK9, MAPK13, MAPK7, PCNA, CYP1B1, MET, MAPK1, ANXA1, RELA, MAPK3, EDN1, SRC, ECT2, PRDX2, AGAP3	BECN1,TRAP1,STK26,PXN,HSF1
GOBP_CELL_JUNCTION_MAINTENANCE	0.0363018	0.204698	0.321776	0.400029	1.52383	40	PRTN3, SYNGAP1, DCTN1, ARF6, RAB3A, CAMSAP3, NLGN2, SDF4, CBLN3, CLDN1, CLDN3, DLG4, ADGRB3	PRTN3,SYNGAP1,DCTN1,ARF6,RAB3A
GOBP_PROTEIN_LOCALIZATION_TO_CHROMATIN	0.0326017	0.192623	0.321776	0.440181	1.52351	28	RUVBL2, LEMD2, SGF29, EZH2, MSH2, CHMP7, VCP, HDAC8, LRWD1, PIH1D1, MAU2	RUVBL2,LEMD2,SGF29,EZH2,MSH2
GOBP_NEGATIVE_REGULATION_OF_ERAD_PATHWAY	0.0606695	0.277523	0.266351	0.691088	1.52318	6	UBXN1, USP25, SVIP, SGTA, AQP11	UBXN1,USP25,SVIP,SGTA,AQP11
GOBP_REGULATION_OF_NUCLEOCYTOPLASMIC_TRANSPORT	0.00725635	0.0786635	0.407018	0.333026	1.52275	104	BAG3, NSUN2, NCBP2, SUPT6H, ANP32B, TPR, PRKCD, HSP90AB1, RANGAP1, PIK3R2, JUP, FLNA, MAVS, SIRT7, YWHAE, ZPR1, IWS1, HYAL2, CPSF6, RAPGEF3, AKAP8L, PTPN11, PPM1A, CDK5, ZIC1, AAAS, TRIM28	BAG3,NSUN2,NCBP2,SUPT6H,ANP32B
GOBP_RIBONUCLEOSIDE_DIPHOSPHATE_METABOLIC_PROCESS	0.00429116	0.0550501	0.407018	0.328912	1.52238	109	PFKP, FOXK2, ENO3, MLXIPL, ZBTB7A, HK2, PGM1, TJP2, RRM1, GIT1, CAD, ENO2, GAPDH, ENO1, PGAM2, ALDOA, PKM, MYC, OGDH, GUK1, PFKM, NUDT5, GPD1, FOXK1, PFKL, AK3, PRKAG1, GPI, ENTPD5, SIRT6, ARNT, ENTPD2	PFKP,FOXK2,ENO3,MLXIPL,ZBTB7A
GOBP_POSITIVE_REGULATION_OF_NEUROTROPHIN_TRK_RECEPTOR_SIGNALING_PATHWAY	0.0779203	0.313167	0.287805	0.724655	1.52163	5	WASF1, CYFIP1, CYFIP2, PPP2R5B	WASF1,CYFIP1,CYFIP2,PPP2R5B,NA
GOBP_ORGANELLE_MEMBRANE_FUSION	0.00546231	0.0640895	0.407018	0.328927	1.52111	107	STX3, ANKFY1, PLEKHM1, PIP4K2B, SPHK1, VPS11, RAB7A, RCC1L, SYT1, SYT7, VPS41, STX4, STX1B, STX6, TSNARE1, RAB3A, AKT2, TMEM175, SYT13, SNAP47, SNAP29, ARL8B, RAB34, STXBP6, STX1A, VTI1A, ANXA1, CLN3, TGFBRAP1, SPG11, YIPF7, EEA1, SNAPIN, SNAP25, VPS39, USO1, STX7, CPLX3, ANXA2, CPLANE2, CHMP3, VAMP8, GOSR1	STX3,ANKFY1,PLEKHM1,PIP4K2B,SPHK1
GOBP_HISTONE_DEACETYLATION	0.00727476	0.0787479	0.407018	0.337977	1.52054	95	RCOR1, ZBTB7B, CHD4, GATAD2A, SAP30BP, GATAD2B, SIRT2, UCN, PHB, BAZ2A, SFPQ, CTBP1, SGF29, KAT2A, RCOR3, SIRT7, NCAPG2, HDAC5, SIRT3, CAMK2D, SDR16C5, MIER1, AKAP8L, BRMS1, SUDS3, AKAP8, PRKD2	RCOR1,ZBTB7B,CHD4,GATAD2A,SAP30BP
GOBP_REGULATION_OF_PROTEIN_CONTAINING_COMPLEX_DISASSEMBLY	0.00909089	0.0898117	0.38073	0.32083	1.51999	121	FLII, CAMSAP1, WASHC2C, ACTN2, SPTBN2, SVIL, CLEC16A, UBQLN4, TBC1D25, TRIM54, SPTB, EPS8, UPF1, SPTAN1, FYCO1, EIF5A, TRIOBP, CAMSAP3, TECPR1, GLE1, GBA, RUBCN, WDR1, TWF1, LMOD3, SLN, EIF5AL1, SMCR8, ARHGEF2, JMJD4, TAOK1, CLN3, TMOD4, PHF23	FLII,CAMSAP1,WASHC2C,ACTN2,SPTBN2
GOBP_MRNA_TRANSCRIPTION	0.0246169	0.161535	0.352488	0.394612	1.51873	41	NCBP2, SUPT6H, HSF1, TAF4, TAF1, TAF6, TBP, EREG, TAF9, TAF7, ATF4, TAF10, THRB, TAF12, RARA, VDR, MED1, STAT3, SREBF1, TAF13	NCBP2,SUPT6H,HSF1,TAF4,TAF1
GOBP_PURINE_RIBONUCLEOSIDE_SALVAGE	0.0648536	0.284907	0.257206	0.688971	1.51852	6	MTAP, PNP, ADK, HPRT1, PRTFDC1	MTAP,PNP,ADK,HPRT1,PRTFDC1
GOBP_BEHAVIORAL_RESPONSE_TO_PAIN	0.0651141	0.285355	0.287805	0.506407	1.51781	16	P2RX3, CAPN2, THBS4, LPAR5, MTOR, AKT1, P2RX2, TRPV1, P2RX4, NTRK1	P2RX3,CAPN2,THBS4,LPAR5,MTOR
GOBP_MITOCHONDRIAL_FUSION	0.0420842	0.225963	0.321776	0.428863	1.51756	30	CHCHD3, VAT1, STOML2, MFN2, ADCK1, MIEF2, FIS1, TFRC, MIGA2, PLD6, MFF, HUWE1, MTCH2, OMA1, MFN1, USP30	CHCHD3,VAT1,STOML2,MFN2,ADCK1
GOBP_TRNA_PSEUDOURIDINE_SYNTHESIS	0.0669456	0.288981	0.252961	0.688532	1.51755	6	RPUSD4, PUS1, PUSL1, PUS7	RPUSD4,PUS1,PUSL1,PUS7,NA
GOBP_PLANAR_CELL_POLARITY_PATHWAY_INVOLVED_IN_NEURAL_TUBE_CLOSURE	0.0655738	0.285849	0.252961	0.558523	1.51646	11	DVL1, DVL2, DVL3, SFRP1, WNT5A, SFRP2	DVL1,DVL2,DVL3,SFRP1,WNT5A
GOBP_ACTIN_NUCLEATION	0.0242058	0.160542	0.352488	0.384337	1.51559	48	WASF1, ARPC1A, SPIRE1, ARPC5L, CYFIP1, CORO1B, HIP1R, WASL, PICK1, WHAMM, ARF1, FMN1, WASF2, ARFIP2, AP1AR, NCKAP1, LMOD3	WASF1,ARPC1A,SPIRE1,ARPC5L,CYFIP1
GOBP_REGULATION_OF_HYDROGEN_PEROXIDE_MEDIATED_PROGRAMMED_CELL_DEATH	0.056962	0.270233	0.276501	0.579317	1.51547	10	TRAP1, PAWR, ENDOG, MET	TRAP1,PAWR,ENDOG,MET,NA
GOBP_MOTOR_LEARNING	0.0669546	0.288981	0.257206	0.636694	1.51455	8	GIT1, TACO1, ADGRB3, DKK1, EN1	GIT1,TACO1,ADGRB3,DKK1,EN1
GOBP_POSITIVE_REGULATION_OF_POSTTRANSCRIPTIONAL_GENE_SILENCING	0.0427267	0.227927	0.321776	0.427931	1.51426	30	FXR1, EIF4G1, XPO5, EIF4ENIF1, WTIP, TRIM71, MAP2K2, AGO2, FMR1	FXR1,EIF4G1,XPO5,EIF4ENIF1,WTIP
GOBP_PROTEIN_LOCALIZATION_TO_NUCLEAR_BODY	0.0595483	0.274255	0.266351	0.548239	1.5141	12	DKC1, CCT7, CCT3, CCT8, CCT5, CCT6A, CCT2	DKC1,CCT7,CCT3,CCT8,CCT5
GOBP_REGULATION_OF_LAMELLIPODIUM_MORPHOGENESIS	0.0655738	0.285849	0.252961	0.557613	1.51399	11	KANK1, CORO1B, CORO1C, SRC, ARPIN, CD44	KANK1,CORO1B,CORO1C,SRC,ARPIN
GOBP_CELLULAR_RESPONSE_TO_TOPOLOGICALLY_INCORRECT_PROTEIN	0.00777041	0.0814959	0.407018	0.324645	1.51282	113	BAG3, HSPA2, DDIT3, HSF1, RACK1, HSPD1, STUB1, RNF126, BAG6, NCK2, AMFR, HSPA8, HSPA9, HSPA1B, ERN1, OPTN, RHBDD2, ERN2, VCP, QRICH1, DDRGK1, ATF4, NGLY1, CREB3L4, RNF185, CDK5RAP3, FICD, DAB2IP, MBTPS2, HSPA6, TBL2, CCND1, BFAR, DNAJB12, CREB3	BAG3,HSPA2,DDIT3,HSF1,RACK1
GOBP_REGULATION_OF_PROTEIN_EXPORT_FROM_NUCLEUS	0.0375052	0.209414	0.321776	0.426299	1.51268	31	BAG3, ANP32B, TPR, RANGAP1, SIRT7, YWHAE, RAPGEF3, PTPN11, PPM1A, CDK5, GSK3B, SFN, GAS6, RBM22, BARD1, PRKACA	BAG3,ANP32B,TPR,RANGAP1,SIRT7
GOBP_SYNAPTIC_VESICLE_MEMBRANE_ORGANIZATION	0.0301424	0.183352	0.352488	0.439699	1.51262	26	STX3, AP3D1, SYT1, STX4, STX1B, RAB3A, SNAP47, SNAP29, SYNGR2, STX1A, SNAPIN, SNAP25, CPLX3	STX3,AP3D1,SYT1,STX4,STX1B
GOBP_REGULATION_OF_CELL_CYCLE_G1_S_PHASE_TRANSITION	0.00212922	0.035163	0.431708	0.309442	1.51224	155	E2F1, FBXW7, CUL4A, EIF4G1, GIGYF2, PLRG1, FBXO31, DCUN1D3, PLK3, RPTOR, CCND3, TAF1, RRM1, UBE2E2, MUC1, PAF1, KANK2, CCNH, ACVR1, CTDSP2, PLK5, APEX1, AKT1, BID, CDC6, EZH2, CDKN1B, PRMT2, RPL26, LSM10, DDRGK1, CDKN2A, CPSF3, TERT, AMBRA1, WAC, MEN1, RFWD3, ECD, CDKN2B, ADAM17, ANXA1, CHEK2, PKD1, PRKDC, NACC2, E2F7, METTL13, BRD7, APBB1, ATP2B4, CDK7, CCND1, PKD2, CDKN2D, MN1	E2F1,FBXW7,CUL4A,EIF4G1,GIGYF2
GOBP_ACTIN_CROSSLINK_FORMATION	0.0516529	0.258277	0.287857	0.528472	1.51214	14	BAIAP2, BAIAP2L1, EPS8, FLNA	BAIAP2,BAIAP2L1,EPS8,FLNA,NA
GOBP_NEGATIVE_REGULATION_OF_DOUBLE_STRAND_BREAK_REPAIR_VIA_NONHOMOLOGOUS_END_JOINING	0.0697674	0.29494	0.248911	0.660974	1.51181	7	HSF1, ERCC6, NUDT16L1, AUNIP, TFIP11	HSF1,ERCC6,NUDT16L1,AUNIP,TFIP11
GOBP_SYNAPTIC_VESICLE_RECYCLING_VIA_ENDOSOME	0.0690377	0.294313	0.248911	0.685699	1.5113	6	GRIPAP1, AP3D1, ITSN2	GRIPAP1,AP3D1,ITSN2,NA,NA
GOBP_POSITIVE_REGULATION_OF_RUFFLE_ASSEMBLY	0.0516529	0.258277	0.287857	0.528065	1.51097	14	PLEKHM1, CYFIP1, EPS8, EPS8L1, HRAS, DEF8, FAM98A	PLEKHM1,CYFIP1,EPS8,EPS8L1,HRAS
GOBP_POSITIVE_REGULATION_OF_PROTEIN_IMPORT	0.0235283	0.157457	0.352488	0.392382	1.51093	42	BAG3, TPR, PRKCD, HSP90AB1, PIK3R2, JUP, FLNA, MAVS, ZPR1, HYAL2, ZIC1, TRIM28	BAG3,TPR,PRKCD,HSP90AB1,PIK3R2
GOBP_RESPONSE_TO_L_GLUTAMATE	0.0655738	0.285849	0.252961	0.556017	1.50966	11	BAIAP2, TAF9, FYN, AMIGO1, PCNA, HPCA, TMBIM6	BAIAP2,TAF9,FYN,AMIGO1,PCNA
GOBP_REGULATION_OF_PLASMA_MEMBRANE_ORGANIZATION	0.0516529	0.258277	0.287857	0.52759	1.50962	14	PLEKHM2, PRKCD, DNM2, WASL, RAB3A, MYH9, ATP8B1, SYTL4	PLEKHM2,PRKCD,DNM2,WASL,RAB3A
GOBP_POSITIVE_REGULATION_OF_MEMBRANE_POTENTIAL	0.053719	0.262922	0.282013	0.527503	1.50937	14	STOML2, PIAS3, MYC, AKT1, BID, CTNS, AKT2, VCP	STOML2,PIAS3,MYC,AKT1,BID
GOBP_POSITIVE_REGULATION_OF_MITOTIC_CELL_CYCLE	0.00711915	0.0776301	0.407018	0.323457	1.50782	115	TTL, HSPA2, CDT1, FOXA1, CUL4A, EIF4G1, PLRG1, HSF1, SPHK1, RPTOR, CCND3, NSMCE2, RRM1, UBE2E2, USP2, DUSP3, APEX1, POLDIP2, AKT1, ANAPC7, RCC2, CDK4, CDC6, USP22, ESPL1, DTL, LSM10, PTPN11, CPSF3, TERT, STAT5B, ADAM17, ANXA1	TTL,HSPA2,CDT1,FOXA1,CUL4A
GOBP_REGULATION_OF_MICROTUBULE_BINDING	0.0590717	0.273485	0.271289	0.576356	1.50773	10	HSF1, GAS8, MAP2, MAPRE3, ABL1, PPP2CB	HSF1,GAS8,MAP2,MAPRE3,ABL1
GOBP_CHROMOSOME_ORGANIZATION_INVOLVED_IN_MEIOTIC_CELL_CYCLE	0.0201955	0.143713	0.352488	0.361429	1.50772	64	HORMAD2, NCAPD3, RAD50, P3H4, FANCD2, BAG6, PSMC3IP, SUN1, SIRT7, SMC4, BRIP1, MAEL, UBE2B, TRIP13, EHMT2, CCNE1, MLH1, MSH5, SYCE1L, BUB1B, SYCE3, BUB1, DMC1, PPP2R1A, NCAPH, SYCE2, CCNB1IP1, SGO1, NCAPH2, MEIKIN, RAD51C	HORMAD2,NCAPD3,RAD50,P3H4,FANCD2
GOBP_NUCLEOSIDE_DIPHOSPHATE_METABOLIC_PROCESS	0.00552823	0.0644525	0.407018	0.315701	1.50715	126	PFKP, FOXK2, ENO3, MLXIPL, ZBTB7A, HK2, PGM1, TJP2, RRM1, GIT1, CAD, ENO2, NME2, GAPDH, ENO1, PGAM2, ALDOA, PKM, MYC, ENTPD6, OGDH, ENTPD1, ENTPD8, GUK1, PFKM, NUDT5, GPD1, FOXK1, PFKL, AK3, PRKAG1, GPI, ENTPD5, SIRT6, ARNT, ENTPD2, NME6, NME1, ALDOC, NME4, MAGI3, AK1	PFKP,FOXK2,ENO3,MLXIPL,ZBTB7A
GOBP_PROTEIN_COMPLEX_OLIGOMERIZATION	0.000476895	0.0125396	0.498493	0.293047	1.50701	235	RYR1, GOLGA2, P2RX3, PRNP, KCNG3, LRRC8A, MICU1, SHMT2, SAMD1, ADCY8, TK1, OSBPL2, CUTC, PEG10, STOML2, CHMP2A, SYT1, SIGMAR1, CALHM1, ITLN1, RRM1, KCTD14, KCNJ12, MCU, SLC9A1, APIP, KCTD17, RBMX, BEND3, ALDOA, PRMT1, KCNV1, TMEM120A, ACACA, GRIN1, KCNG1, JMJD6, TP73, TWNK, KCNB1, FARSB, CLDN1, CPSF6, TNFAIP1, OXA1L, MCOLN1, KCTD3, CARD9, CRTC2, KCTD13, SHMT1, ALS2, KCNB2, KCTD7, FARSA, PDCD6IP, …	RYR1,GOLGA2,P2RX3,PRNP,KCNG3
GOBP_URINARY_BLADDER_SMOOTH_MUSCLE_CONTRACTION	0.0691145	0.294313	0.252961	0.633321	1.50652	8	P2RX3, P2RX2, TRPV1, ATP2B4, TACR1, HTR2A	P2RX3,P2RX2,TRPV1,ATP2B4,TACR1
GOBP_REGULATION_OF_NUCLEAR_TRANSCRIBED_MRNA_CATABOLIC_PROCESS_NONSENSE_MEDIATED_DECAY	0.0621118	0.279914	0.261664	0.595446	1.50604	9	HNRNPAB, EIF4A3, PABPC1, CASC3, RBM8A, SECISBP2, DHX34	HNRNPAB,EIF4A3,PABPC1,CASC3,RBM8A
GOBP_TRNA_AMINOACYLATION_FOR_MITOCHONDRIAL_PROTEIN_TRANSLATION	0.0697674	0.29494	0.248911	0.658317	1.50574	7	EARS2, AARS2, WARS2, TARS2, DARS2, SARS2	EARS2,AARS2,WARS2,TARS2,DARS2
GOBP_HISTONE_H3_K27_METHYLATION	0.0517598	0.258277	0.287857	0.537152	1.50471	13	SUPT6H, BEND3, CHD5, EZH2, EHMT2, EHMT1, EZH1, PHF19	SUPT6H,BEND3,CHD5,EZH2,EHMT2
GOBP_REGULATION_OF_DOPAMINERGIC_NEURON_DIFFERENTIATION	0.0611814	0.278319	0.266351	0.575186	1.50467	10	CSNK1E, CSNK1D, SFRP1, GSK3B, DKK1, SFRP2	CSNK1E,CSNK1D,SFRP1,GSK3B,DKK1
GOBP_NEGATIVE_REGULATION_OF_VIRAL_INDUCED_CYTOPLASMIC_PATTERN_RECOGNITION_RECEPTOR_SIGNALING_PATHWAY	0.0655738	0.285849	0.252961	0.554153	1.5046	11	RIOK3, SEC14L1, NPLOC4, C1QBP, GPATCH3, NLRX1	RIOK3,SEC14L1,NPLOC4,C1QBP,GPATCH3
GOBP_RESPONSE_TO_HYDROGEN_PEROXIDE	0.00684844	0.0757928	0.407018	0.320752	1.50455	117	BECN1, TRAP1, CAPN2, STK26, HSF1, SPHK1, RACK1, PAWR, PRKCD, SIGMAR1, STAT6, PCGF2, APEX1, ERN1, AREG, STK24, CRK, EZH2, PTK2B, PYCR1, ENDOG, ANKZF1, MAPK13, FYN, MAPK7, SDC1, PCNA, CYP1B1, MET, ANXA1, RELA, FOSL1, EDN1, SRC, CRYAB, ECT2	BECN1,TRAP1,CAPN2,STK26,HSF1
GOBP_L_ARGININE_IMPORT_ACROSS_PLASMA_MEMBRANE	0.0587002	0.273063	0.271289	0.71626	1.504	5	SLC7A1, SLC47A1, AGT	SLC7A1,SLC47A1,AGT,NA,NA
GOBP_SUBTELOMERIC_HETEROCHROMATIN_ASSEMBLY	0.0587002	0.273063	0.271289	0.716032	1.50353	5	SIRT2, EZH2, EZH1, SIRT6	SIRT2,EZH2,EZH1,SIRT6,NA
GOBP_RESPONSE_TO_INTERLEUKIN_7	0.053719	0.262922	0.282013	0.525421	1.50341	14	HDGF, RAD23B, GIPC1, STIP1, ATIC, YBX1, P4HB	HDGF,RAD23B,GIPC1,STIP1,ATIC
GOBP_CHAPERONE_MEDIATED_PROTEIN_FOLDING	0.0134083	0.115072	0.38073	0.359189	1.50319	67	TRAP1, HSPA2, DNAJC7, DFFA, GAK, HSPA8, HSPA9, CCT7, HSPA1B, UNC45A, CCT3, SDF2, CCT8, CCT5, BAG1, ST13, CCT6A, CCT2, DNAJB5, DNAJC5, HSPA6, DNAJB12, P3H1, PEX19, HSPB1, HSPE1, DNAJB2, FKBP5, CCT4, HSPA13, HSPH1	TRAP1,HSPA2,DNAJC7,DFFA,GAK
GOBP_NEGATIVE_REGULATION_OF_TELOMERE_MAINTENANCE	0.0256789	0.165629	0.352488	0.414513	1.50273	35	TEN1, RAD50, HNRNPA1, HNRNPC, XRCC1, NAT10, HNRNPU, EXOSC10, PARP1, CTC1, RTEL1	TEN1,RAD50,HNRNPA1,HNRNPC,XRCC1
GOBP_TRANSCRIPTION_INITIATION_FROM_RNA_POLYMERASE_II_PROMOTER	0.0114094	0.103423	0.38073	0.349761	1.50252	75	TAF4, MED24, TAF1, TAF6, GTF2E2, TBP, CCNH, MED27, GTF2F1, ERCC6, CDK4, TAF9, TAF7, CDK9, ERCC3, MED12, GTF2F2, TAF10, MED16, CDK7, HEY2, GTF2A1, TAF12, MED1, MAZ, THRA, ELOB, POLR2I, TAF13, PAXIP1, TAF11	TAF4,MED24,TAF1,TAF6,GTF2E2
GOBP_NEGATIVE_REGULATION_OF_TRANSCRIPTION_FROM_RNA_POLYMERASE_II_PROMOTER_IN_RESPONSE_TO_STRESS	0.0616016	0.279032	0.261664	0.543903	1.50213	12	BAG3, NCK2, SIRT2	BAG3,NCK2,SIRT2,NA,NA
GOBP_ENDOPLASMIC_RETICULUM_MANNOSE_TRIMMING	0.0517598	0.258277	0.287857	0.536162	1.50194	13	MAN1B1, AMFR, EDEM1, RNF185, SYVN1	MAN1B1,AMFR,EDEM1,RNF185,SYVN1
GOBP_DISACCHARIDE_METABOLIC_PROCESS	0.0691145	0.294313	0.252961	0.631205	1.50149	8	GANC, BRAF, IDUA, MGAM, GAA	GANC,BRAF,IDUA,MGAM,GAA
GOBP_NEURON_INTRINSIC_APOPTOTIC_SIGNALING_PATHWAY_IN_RESPONSE_TO_OXIDATIVE_STRESS	0.0641822	0.283707	0.257206	0.593547	1.50124	9	FBXW7, NONO, PARP1, PINK1, HIF1A, MCL1, PRKN	FBXW7,NONO,PARP1,PINK1,HIF1A
GOBP_PURINE_CONTAINING_COMPOUND_METABOLIC_PROCESS	0.000310386	0.00906109	0.498493	0.276138	1.501	383	PFKP, FOXK2, RHOQ, PDE9A, FLCN, GTPBP1, ENO3, DLST, AADAT, SLC25A16, PDK4, MLXIPL, ZBTB7A, SHMT2, MTHFD1, MTAP, ADCY8, HK2, COASY, PGM1, STOML2, EFL1, PDK2, FITM2, DCAKD, IMPDH2, GPAT4, PDE4C, TJP2, ATIC, ADSL, GIT1, GART, NT5C, SLC25A13, ENO2, NME2, GAPDH, ENO1, HACD1, ACLY, PGAM2, MACROD1, ALDOA, ELOVL7, PKM, PDHX, MYC, THEM5, NT5C1A, OGDH, ACSS2, GUK1, PANK4, PFKM, ACACA, ADCY6, BPNT1, HINT1, …	PFKP,FOXK2,RHOQ,PDE9A,FLCN
GOBP_POSITIVE_REGULATION_OF_RECEPTOR_RECYCLING	0.063655	0.281961	0.257206	0.543183	1.50014	12	SCRIB, INPP5F, NSF, ECE1, RAB29	SCRIB,INPP5F,NSF,ECE1,RAB29
GOBP_NEGATIVE_REGULATION_OF_PROTEIN_CATABOLIC_PROCESS	0.00730755	0.0788726	0.407018	0.319706	1.49964	117	CAMLG, GIPC1, UBXN1, BAG6, HSP90AB1, TAF1, FLNA, SIRT2, PHB, HIPK2, USP25, CSNK2A2, RYBP, TAF9, BANP, EIF3H, SNX12, FYN, CTSA, DDRGK1, SMARCC1, RILP, RPL23, WAC, SVIP, RPL11, MAD2L1, CDK5RAP3, RELA, TTC36, DAB2IP, MGAT3, CCAR2, F8A3, BAG5, LAPTM4B, TLK2, PIN1, ANXA2, DEDD, KLHL40, EPHA4, RGP1, GABARAPL2, OGT	CAMLG,GIPC1,UBXN1,BAG6,HSP90AB1
GOBP_U4_SNRNA_3_END_PROCESSING	0.0691145	0.294313	0.252961	0.630382	1.49953	8	EXOSC5, EXOSC9, EXOSC6, EXOSC7, EXOSC4, EXOSC8, EXOSC2	EXOSC5,EXOSC9,EXOSC6,EXOSC7,EXOSC4
GOBP_POSITIVE_REGULATION_OF_ARP2_3_COMPLEX_MEDIATED_ACTIN_NUCLEATION	0.0611814	0.278319	0.266351	0.573209	1.4995	10	WASF1, CYFIP1, WASL, WASF2, NCKAP1	WASF1,CYFIP1,WASL,WASF2,NCKAP1
GOBP_ESTABLISHMENT_OF_SPINDLE_ORIENTATION	0.0266358	0.16976	0.352488	0.413332	1.49845	35	LLGL2, DCTN1, INSC, LLGL1, NUMA1, MISP, HTT, MAP4, MAD2L1, FBXW11, SPRY2, NSFL1C, ITGB1, SPRY1	LLGL2,DCTN1,INSC,LLGL1,NUMA1
GOBP_REGULATION_OF_DNA_DAMAGE_CHECKPOINT	0.0523013	0.259407	0.287857	0.499932	1.4984	16	CUL4A, THOC5, WDR76, RFWD3, CHEK2, CRY1, CCAR2, MAP3K20	CUL4A,THOC5,WDR76,RFWD3,CHEK2
GOBP_ESTABLISHMENT_OF_PROTEIN_LOCALIZATION_TO_CHROMATIN	0.0607966	0.277922	0.266351	0.713544	1.4983	5	RUVBL2, SGF29, LRWD1, PIH1D1	RUVBL2,SGF29,LRWD1,PIH1D1,NA
GOBP_PERIPHERAL_NERVOUS_SYSTEM_NEURON_DIFFERENTIATION	0.0517598	0.258277	0.287857	0.534627	1.49764	13	HOXD10, HOXD9, POU4F1, RUNX1, ETV1, ISL1	HOXD10,HOXD9,POU4F1,RUNX1,ETV1
GOBP_DEVELOPMENT_OF_SECONDARY_FEMALE_SEXUAL_CHARACTERISTICS	0.0732218	0.304851	0.24134	0.679477	1.49759	6	AREG, IRF2BPL, WNT5A, STAT5B, MED1, PHB2	AREG,IRF2BPL,WNT5A,STAT5B,MED1
GOBP_PURINE_NUCLEOBASE_METABOLIC_PROCESS	0.043091	0.228904	0.321776	0.483865	1.49642	18	SHMT2, GART, PPAT, GMPR, SHMT1, GMPS, DPYD, XDH, HPRT1, PAICS	SHMT2,GART,PPAT,GMPR,SHMT1
GOBP_POSITIVE_REGULATION_OF_TELOMERASE_ACTIVITY	0.0252482	0.163873	0.352488	0.410673	1.49541	34	HSP90AA1, HSP90AB1, DKC1, MAPKAPK5, NVL, MYC, CTNNB1, PNKP, CCT2, MAPK1, GRHL2, MAPK3, MAP2K7, PARM1, CCT4, AURKB, KLF4	HSP90AA1,HSP90AB1,DKC1,MAPKAPK5,NVL
GOBP_CHAPERONE_MEDIATED_PROTEIN_COMPLEX_ASSEMBLY	0.0426403	0.227654	0.321776	0.460478	1.4953	22	LONP1, HSPD1, HSP90AA1, STUB1, PSMG1, HSP90AB1, PFDN6, CCT2	LONP1,HSPD1,HSP90AA1,STUB1,PSMG1
GOBP_POSITIVE_REGULATION_OF_PROTEIN_LOCALIZATION	0.000181213	0.00610771	0.518848	0.272096	1.49506	430	BAG3, STX3, MSN, CDT1, DVL1, FBXW7, USP36, PRNP, LRRC8A, IRS2, MYO1C, CEP131, NMT1, SQSTM1, PCNT, ITGA3, ANP32B, BICD1, PLK3, RACK1, ADCY8, NPEPPS, TPR, VPS11, PRKCD, ENTR1, GSK3A, HSP90AB1, NUMA1, STX4, ARHGEF16, DKC1, PIK3R2, CCT7, JUP, FLNA, MCU, C2CD2L, ZDHHC5, PSMD9, GAS8, ARF6, MAVS, UNC13B, AKT1, CSNK2A2, MIEF2, CCT3, LIF, PFKM, PLS1, NLGN2, GNL3, AKT2, LGALS3, PPP1R9B, IER3IP1, PARP1, YWH…	BAG3,STX3,MSN,CDT1,DVL1
GOBP_FATTY_ACID_TRANSMEMBRANE_TRANSPORT	0.0443491	0.234222	0.321776	0.483371	1.49489	18	IRS2, AKT1, AKT2, CPT1B, SLC2A1, SLC27A1, SLC27A5, CPT2, CPT1A, ABCD3, ABCD1, THBS1, ACSL1, SLC25A20	IRS2,AKT1,AKT2,CPT1B,SLC2A1
GOBP_CALCIUM_ION_IMPORT_INTO_SARCOPLASMIC_RETICULUM	0.0658276	0.286619	0.287805	0.764958	1.49476	4	ATP2A1, ATP2A2	ATP2A1,ATP2A2,NA,NA,NA
GOBP_CELL_CYCLE_G2_M_PHASE_TRANSITION	0.00506433	0.0607224	0.407018	0.306217	1.49469	148	HSPA2, TPD52L1, ZFYVE19, LCMT1, PLK3, NPM1, AVEN, DNM2, RRM1, CHMP4C, NABP2, UIMC1, PKMYT1, RCC2, CHFR, CDK4, CDC6, SYF2, BRCA1, DONSON, CTC1, CCNB3, TAOK3, DTL, MELK, AKAP8L, ING4, ORC1, BRCC3, BRSK1, CHEK1, TICRR, AKAP8, CDK14, CDK5RAP3, TAOK1, CHEK2, CALM2, MASTL, BABAM1, PPME1, RAD51B, TOPBP1, CLSPN, CCDC57, CCND1, KHDRBS1	HSPA2,TPD52L1,ZFYVE19,LCMT1,PLK3
GOBP_POSITIVE_REGULATION_OF_PROTEIN_EXPORT_FROM_NUCLEUS	0.0486688	0.250021	0.321776	0.487534	1.49454	17	BAG3, ANP32B, TPR, YWHAE, RAPGEF3, PPM1A, GSK3B, SFN, GAS6, RBM22	BAG3,ANP32B,TPR,YWHAE,RAPGEF3
GOBP_DE_NOVO_PROTEIN_FOLDING	0.0465817	0.243071	0.321776	0.392084	1.49357	40	HSPA2, DNAJC7, CHCHD4, HSPD1, GAK, HSPA8, HSPA9, HSPA1B, SDF2, BAG1, ST13, CCT2, DNAJB5, ENTPD5, HSPA6, DNAJB12	HSPA2,DNAJC7,CHCHD4,HSPD1,GAK
GOBP_NEUROMUSCULAR_JUNCTION_DEVELOPMENT	0.0280716	0.175507	0.352488	0.387813	1.49333	42	DVL1, DNAJA3, GPHN, DCTN1, PPFIBP2, DOK7, CHRNA1, CACNB1, UNC13B, LAMB2, ALS2, P2RX2, AGRN, COLQ	DVL1,DNAJA3,GPHN,DCTN1,PPFIBP2
GOBP_MICROTUBULE_ANCHORING	0.0520065	0.258637	0.321776	0.438814	1.49112	25	DCTN1, BICD1, PEX14, BICD2, DAG1, BCCIP, CAMSAP3, KIF3A, GSK3B, PCM1	DCTN1,BICD1,PEX14,BICD2,DAG1
GOBP_REGULATION_OF_INTRINSIC_APOPTOTIC_SIGNALING_PATHWAY	0.00278175	0.0420095	0.431708	0.30392	1.49055	157	ELL3, BECN1, TRAP1, YBX3, DDIT3, FBXW7, FLCN, NONO, NOC2L, RACK1, UBQLN1, NCK2, MUC1, ENO1, SFPQ, MYC, EIF5A, AKT1, BID, PARP1, TAF9, RPL26, HELLS, GRINA, MAPK7, DAPK2, PRKRA, BCL2L1, SIAH1, FIS1, PPIA, ARHGEF2, PTTG1IP, BBC3, NDUFA13, NACC2, SRC, SYVN1, VDAC2, P4HB, CCAR2, SFRP2, NOL3, FIGNL1, BAG5, CDKN2D, CREB3, SOD2, ARMC10, MIF, HSPB1, RPS3, RNF183, TMBIM6, IL19, PLAUR, PINK1, PTPMT1, NOX1, …	ELL3,BECN1,TRAP1,YBX3,DDIT3
GOBP_REGULATION_OF_DOUBLE_STRAND_BREAK_REPAIR	0.00885404	0.0887871	0.38073	0.322362	1.48999	108	TIMELESS, MMS19, HSF1, SPIRE1, RUVBL2, RBBP8, UBQLN4, MAGEF1, SPIDR, ERCC6, SIRT7, NUDT16L1, PARP1, PPP4C, OOEP, HDGFL2, RECQL5, RTEL1, CHEK1, PNKP, POGZ, DDX11, TWIST1, VPS72, FUS, PRKDC, TRRAP, EP400, KMT5C, MEAF6, SIRT6, RAD51AP1, AUNIP, BRD8, TP53BP1, FIGNL1, POLQ, MRGBP	TIMELESS,MMS19,HSF1,SPIRE1,RUVBL2
GOBP_ORGANELLE_INHERITANCE	0.0613497	0.278401	0.261664	0.507782	1.48992	15	GOLGA2, PLK3, PLK5, GBF1, MAPK1, MAPK3, MAP2K2	GOLGA2,PLK3,PLK5,GBF1,MAPK1
GOBP_ASPARTATE_FAMILY_AMINO_ACID_BIOSYNTHETIC_PROCESS	0.067927	0.292157	0.287805	0.46611	1.48938	20	ENOPH1, MTHFD1, MTAP, MTHFR, APIP, GOT2, PLOD3	ENOPH1,MTHFD1,MTAP,MTHFR,APIP
GOBP_ESTABLISHMENT_OF_PLANAR_POLARITY_INVOLVED_IN_NEURAL_TUBE_CLOSURE	0.0538302	0.263252	0.282013	0.531678	1.48938	13	DVL1, DVL2, DVL3, SFRP1, WNT5A, SFRP2, SEC24B	DVL1,DVL2,DVL3,SFRP1,WNT5A
GOBP_REGULATION_OF_DEOXYRIBONUCLEASE_ACTIVITY	0.0675105	0.291041	0.252961	0.569134	1.48884	10	NPM1, DFFA, PRKCD, AKT1, PCNA, DDX11	NPM1,DFFA,PRKCD,AKT1,PCNA
GOBP_PROGESTERONE_RECEPTOR_SIGNALING_PATHWAY	0.068323	0.29369	0.248911	0.588207	1.48773	9	WBP2, PHB, PGR, SRC, YAP1	WBP2,PHB,PGR,SRC,YAP1
GOBP_REGULATION_OF_G0_TO_G1_TRANSITION	0.0677618	0.291616	0.248911	0.538621	1.48754	12	RRM1, CHEK1, CDKN2B, DUX4, DAB2IP, RHNO1, MED1	RRM1,CHEK1,CDKN2B,DUX4,DAB2IP
GOBP_HAIR_FOLLICLE_MATURATION	0.0613497	0.278401	0.261664	0.506694	1.48673	15	NOM1, NSUN2, TRPC4AP, WNT5A, CTNNB1, TGFB2, CDH3	NOM1,NSUN2,TRPC4AP,WNT5A,CTNNB1
GOBP_RESPONSE_TO_INSULIN	0.00113596	0.023014	0.45506	0.289053	1.48653	242	ZBTB7B, RHOQ, SLC29A2, YWHAG, IRS2, CPEB1, MYO1C, BAIAP2, PIP4K2B, GPT, PDK4, ADIPOR1, CCND3, MAX, PRKCD, PDK2, BAIAP2L1, GSK3A, KANK1, CYFIP1, PIK3R2, SLC9A1, MTOR, BCAR3, HADH, NAMPT, PKM, MYC, PTPRE, AKT1, USF1, CITED1, PIP4K2C, CDK4, RAB15, AGT, ZNF106, AKT2, PARP1, ZFP36L1, SP1, SLC2A1, HDAC5, TRIB3, MYO5A, WDTC1, ADM, SLC27A1, GRB7, SLC2A4, SMARCC1, PTPN11, LPIN1, DNAI1, ERFE, VPS13C, SORT1…	ZBTB7B,RHOQ,SLC29A2,YWHAG,IRS2
GOBP_MEMBRANE_BIOGENESIS	0.0117405	0.105267	0.38073	0.35842	1.48626	61	TLCD1, RCC1, CHMP5, CHMP2A, GAK, EMP2, STX4, CHMP4C, SIRT2, UBE2I, TLCD2, PACSIN2, CHMP4A, NLGN2, CHMP7, FLOT2, ANKLE2, FLOT1, RFTN1, CLIP3, CEL, NSFL1C, PEX16, PICALM, ANXA2, CHMP6, REEP3, CHMP3, NRXN2, CHMP4B, CAV1, CHMP2B, CAV2, BANF1	TLCD1,RCC1,CHMP5,CHMP2A,GAK
GOBP_NEGATIVE_REGULATION_OF_RNA_CATABOLIC_PROCESS	0.0123791	0.109145	0.38073	0.351695	1.48601	71	YBX3, E2F1, HNRNPAB, NSUN2, LARP1, RBM10, EIF4ENIF1, PABPC1, DKC1, HNRNPC, TAF15, MAPKAPK2, HNRNPU, PKP3, LRPPRC, TENT4A, YBX1, LARP4B, PKP1, IKBKE, FUS, CSDE1, PAIP1	YBX3,E2F1,HNRNPAB,NSUN2,LARP1
GOBP_PROTEIN_MODIFICATION_BY_SMALL_PROTEIN_REMOVAL	0.00448541	0.0565634	0.407018	0.303239	1.48591	160	OTUD6B, USP36, OTUD1, SENP3, OTUD7B, SART3, USP13, SHMT2, COPS7A, USP31, TAF4, UBXN1, TNIP1, USP35, JOSD1, TAF6, USP2, USP32, SUPT3H, UIMC1, USP5, TADA1, USP25, ATXN7L3, SGF29, KAT2A, USP22, HINT1, USP39, USP10, TAF9, BAP1, TAF7, TAF5L, OTUD3, VCP, OTUD5, EIF3F, BRCC3, TAF10, COPS6, USP4, COPS7B	OTUD6B,USP36,OTUD1,SENP3,OTUD7B
GOBP_REGULATION_OF_CLATHRIN_DEPENDENT_ENDOCYTOSIS	0.0462362	0.241778	0.321776	0.480437	1.48582	18	DNM2, HIP1R, WASL, SMAP1, UBQLN2, BMP2K, NEU3, TNK2, DGKD, PIK3CB, SH3GL3	DNM2,HIP1R,WASL,SMAP1,UBQLN2
GOBP_PROTEASOME_ASSEMBLY	0.0677618	0.291616	0.248911	0.537977	1.48576	12	OTUD6B, PSMG1, ADRM1, PSMD9, PSMD11, ECPAS, PSMG4	OTUD6B,PSMG1,ADRM1,PSMD9,PSMD11
GOBP_SKELETAL_MUSCLE_ACETYLCHOLINE_GATED_CHANNEL_CLUSTERING	0.0675105	0.291041	0.252961	0.567756	1.48523	10	DVL1, DNAJA3, COLQ, RER1, MUSK	DVL1,DNAJA3,COLQ,RER1,MUSK
GOBP_NEGATIVE_REGULATION_OF_HISTONE_MODIFICATION	0.0213948	0.149294	0.352488	0.377026	1.48465	47	SUPT6H, SET, NOC2L, DNMT1, UCN, CTBP1, MLLT6, BRCA1, PPP4C, TAF7, SDR16C5, UBE2B, SMARCB1, TWIST1	SUPT6H,SET,NOC2L,DNMT1,UCN
GOBP_DEVELOPMENT_OF_SECONDARY_SEXUAL_CHARACTERISTICS	0.075594	0.30895	0.24134	0.624086	1.48456	8	AREG, IRF2BPL, WNT5A, STAT5B, MED1, PHB2	AREG,IRF2BPL,WNT5A,STAT5B,MED1
GOBP_RESPONSE_TO_UV	0.00399859	0.0529623	0.407018	0.306173	1.48405	143	CERS1, NOC2L, POLD1, DCUN1D3, NPM1, PRKCD, FEN1, RUVBL2, POLA1, NFATC4, TAF1, XPC, YY1, POLH, MYC, AKT1, USF1, ERCC6, SDF4, DDB2, PARP1, HYAL2, MSH2, MAPK13, RPL26, UVSSA, DTL, ERCC3, UBE2B, PCNA, ATF4, BRSK1, CHEK1, ERCC5, MEN1, DDB1, CREBBP, RELA, TP53I13, CCAR2, CCND1, BRCA2, RHNO1, FMR1, POLK, PCLAF, MAP2K7, CDKN2D	CERS1,NOC2L,POLD1,DCUN1D3,NPM1
GOBP_NEGATIVE_REGULATION_OF_MRNA_CATABOLIC_PROCESS	0.0278302	0.174882	0.352488	0.3611	1.48381	59	YBX3, E2F1, HNRNPAB, LARP1, RBM10, EIF4ENIF1, PABPC1, HNRNPC, TAF15, MAPKAPK2, HNRNPU, PKP3, TENT4A, YBX1, LARP4B, PKP1, IKBKE, FUS, CSDE1, PAIP1, FMR1, THRAP3, ELAVL1	YBX3,E2F1,HNRNPAB,LARP1,RBM10
GOBP_PROTEIN_LOCALIZATION_TO_POSTSYNAPSE	0.0383933	0.213089	0.321776	0.416054	1.48338	32	STX3, GRIPAP1, SCRIB, DAG1, CLSTN1, STX1B, HRAS, DLG4, IQSEC2, RAPSN	STX3,GRIPAP1,SCRIB,DAG1,CLSTN1
GOBP_REGULATION_OF_PLATELET_DERIVED_GROWTH_FACTOR_RECEPTOR_BETA_SIGNALING_PATHWAY	0.075594	0.30895	0.24134	0.623311	1.48271	8	HIP1R, HIP1, SRC, MYOCD, LOX, LRP1, PTPN12	HIP1R,HIP1,SRC,MYOCD,LOX
GOBP_ESTABLISHMENT_OF_ENDOTHELIAL_INTESTINAL_BARRIER	0.0599174	0.2751	0.266351	0.517892	1.48187	14	AFDN, TJP2, TJP3, F11R, CLDN1, FASN	AFDN,TJP2,TJP3,F11R,CLDN1
GOBP_L_KYNURENINE_METABOLIC_PROCESS	0.0739958	0.3055	0.24134	0.647742	1.48155	7	AADAT, KYAT1, GOT2, KYAT3	AADAT,KYAT1,GOT2,KYAT3,NA
GOBP_NEGATIVE_REGULATION_OF_TRIGLYCERIDE_BIOSYNTHETIC_PROCESS	0.0364195	0.204894	0.321776	0.849691	1.48109	3	FBXW7, SIK1, LPIN1	FBXW7,SIK1,LPIN1,NA,NA
GOBP_CITRULLINE_METABOLIC_PROCESS	0.075594	0.30895	0.24134	0.622526	1.48084	8	CAD, ASS1, DDAH2, ATP2B4, DDAH1	CAD,ASS1,DDAH2,ATP2B4,DDAH1
GOBP_REGULATION_OF_MAINTENANCE_OF_SISTER_CHROMATID_COHESION	0.0739958	0.3055	0.24134	0.647302	1.48054	7	NAA10, NSMCE2, SLF2, SMC5, TNKS	NAA10,NSMCE2,SLF2,SMC5,TNKS
GOBP_REGULATION_OF_RIG_I_SIGNALING_PATHWAY	0.0584551	0.273063	0.271289	0.471878	1.48023	19	SEC14L1, NPLOC4, C1QBP, GPATCH3, NLRX1	SEC14L1,NPLOC4,C1QBP,GPATCH3,NLRX1
GOBP_STRESS_GRANULE_ASSEMBLY	0.0582121	0.273019	0.271289	0.42789	1.47973	27	UBAP2L, ATXN2, ATXN2L, BICD1, YTHDF3, DYNC1H1, LSM14A, GRB7, CSDE1, PRRC2C, RPS23, G3BP2, PRKAA2	UBAP2L,ATXN2,ATXN2L,BICD1,YTHDF3
GOBP_GOLGI_RIBBON_FORMATION	0.0600414	0.275499	0.266351	0.528189	1.4796	13	GOLGA2, STX6, OPTN, PRMT5, VTI1A	GOLGA2,STX6,OPTN,PRMT5,VTI1A
GOBP_INTRINSIC_APOPTOTIC_SIGNALING_PATHWAY_IN_RESPONSE_TO_HYDROGEN_PEROXIDE	0.0691824	0.294313	0.248911	0.704529	1.47937	5	TRAP1, PINK1, PDCD10	TRAP1,PINK1,PDCD10,NA,NA
GOBP_BONE_MARROW_DEVELOPMENT	0.0703934	0.296909	0.245042	0.584614	1.47864	9	SBDS, LRP5L, CTC1, LRP5	SBDS,LRP5L,CTC1,LRP5,NA
GOBP_AEROBIC_RESPIRATION	0.00372872	0.0508243	0.431708	0.298219	1.47854	175	DLST, CS, MLXIPL, SHMT2, STOML2, UQCRC1, ADSL, ACO1, NDUFS7, UCN, IDH3B, SDHB, NDUFV1, MYC, BID, OGDH, NDUFA10, UQCRHL, NDUFB9, MDH2, ACO2, MSH2, SIRT3, IDH3A, NDUFB10, OXA1L, UQCRC2, VCP, NDUFS4, NDUFA6, CYC1, UQCRH, COQ9, MDH1, UQCRFS1, IDH3G, PDHA1, SLC25A51, NDUFS8, COX7A2L, NDUFS1, SUCLG2, NDUFA7, NDUFV3, SDHA, IDH2, COX7A1, ISCU, ATP5ME, MT-ND2, PANK2, NDUFAB1, ATP5F1D, MT-ND1, COX5B, CAT, …	DLST,CS,MLXIPL,SHMT2,STOML2
GOBP_N_ACETYLGLUCOSAMINE_METABOLIC_PROCESS	0.0493815	0.252876	0.321776	0.477998	1.47827	18	RENBP, LARGE1, GNPDA1, AMDHD2	RENBP,LARGE1,GNPDA1,AMDHD2,NA
GOBP_HEAT_ACCLIMATION	0.0794979	0.314892	0.231127	0.670702	1.47825	6	HSPA1B, HSBP1L1, HSPA6, HSPA1A, HSBP1	HSPA1B,HSBP1L1,HSPA6,HSPA1A,HSBP1
GOBP_NEGATIVE_REGULATION_OF_REACTIVE_OXYGEN_SPECIES_METABOLIC_PROCESS	0.0358123	0.203655	0.321776	0.397474	1.47712	38	BECN1, TRAP1, AATF, HK2, ABCB7, SIRT2, CTNS, BRCA1, MT3, FYN, CRYAB, MMP3, PINK1, PLIN5, HIF1A, CFLAR, RHOA, BCR, ABCD1, G6PD, SIRT5	BECN1,TRAP1,AATF,HK2,ABCB7
GOBP_ESTABLISHMENT_OF_CELL_POLARITY	0.00461972	0.0574752	0.407018	0.304727	1.47704	143	MSN, SNX27, LLGL2, MPP7, SCRIB, DCTN1, WWC1, RACK1, INSC, PLEKHG3, HSP90AA1, PARD3, AMOT, KANK1, HSP90AB1, LLGL1, NUMA1, ARF6, MISP, HTT, SHTN1, MAP4, CAMSAP3, CRK, PTK2B, GBF1, EZR, ARFGEF1, FLOT2, TCIRG1, BRSK1, WNT5A, CYTH1, MAD2L1, MYH9, SDCCAG8, RAP2A, PKD1, HES5, RUFY3, FBXW11, GSK3B, TCF15, SPRY2	MSN,SNX27,LLGL2,MPP7,SCRIB
GOBP_NEGATIVE_REGULATION_OF_PEPTIDYL_THREONINE_PHOSPHORYLATION	0.0556701	0.267874	0.276501	0.481352	1.47558	17	EIF4G1, PARD3, SIRT2, DGKQ, CALM2, TTC36, CADM4, INPP5K, SPRY2	EIF4G1,PARD3,SIRT2,DGKQ,CALM2
GOBP_PYRIMIDINE_CONTAINING_COMPOUND_SALVAGE	0.0739958	0.3055	0.24134	0.644854	1.47494	7	UCKL1, TK2, UPP1, UCK1	UCKL1,TK2,UPP1,UCK1,NA
GOBP_RECEPTOR_TRANSACTIVATION	0.0691824	0.294313	0.248911	0.702098	1.47427	5	ADRA2C, ADRA2B, ADAM17, ADRA2A	ADRA2C,ADRA2B,ADAM17,ADRA2A,NA
GOBP_CELLULAR_RESPONSE_TO_STEROL_DEPLETION	0.0695297	0.29494	0.245042	0.502389	1.4741	15	ZBTB7B, FBXW7, AMFR, SREBF2, SCAP, ARHGEF10L, ERLIN1, SREBF1	ZBTB7B,FBXW7,AMFR,SREBF2,SCAP
GOBP_AMYLOID_BETA_CLEARANCE_BY_TRANSCYTOSIS	0.0761099	0.309915	0.237794	0.644119	1.47326	7	RAB11B, CLTC, LRPAP1, PICALM, RAB11A	RAB11B,CLTC,LRPAP1,PICALM,RAB11A
GOBP_POSTREPLICATION_REPAIR	0.0566038	0.269836	0.276501	0.404447	1.47274	34	POLD1, POLH, POLDIP2, USP10, BRCA1, MSH2, DTL, UBE2B, PCNA, NSMCE1, VCP, RAD18, POLE2, POLK, PCLAF	POLD1,POLH,POLDIP2,USP10,BRCA1
GOBP_SYNAPTIC_VESICLE_LOCALIZATION	0.0316537	0.189066	0.321776	0.367366	1.47268	52	AP3D1, AP3B2, DNM2, SYN2, BLOC1S4, BORCS5, DNM1, MAP2, RAB3A, NLGN2, RAB27A, SLC2A4, CDK5, BRSK1, CTNNB1, SPG11, AP3M2, KIF5B, SNAPIN, TRIM46, PICALM, DTNBP1, SYN1, PINK1	AP3D1,AP3B2,DNM2,SYN2,BLOC1S4
GOBP_GENERATION_OF_PRECURSOR_METABOLITES_AND_ENERGY	0.000230862	0.00728443	0.518848	0.265791	1.47186	463	PFKP, FOXK2, TRAP1, MYBBP1A, IRS2, FLCN, ENO3, DLST, XYLB, CS, GNPDA1, MLXIPL, GSR, ZBTB7A, SHMT2, P4HA2, SLC25A18, HK2, PGM1, SLC25A4, STOML2, GSK3A, UQCRC1, NFATC4, PYGB, RPE, ACOX1, ADSL, GIT1, ACO1, SLC25A13, ENO2, DHRS3, NDUFS7, UCN, GAPDH, MTOR, ENO1, NOA1, IDH3B, ACADVL, PGAM2, SDHB, ALDOA, THTPA, PKM, NDUFV1, MYC, RPIA, AKT1, BID, OGDH, ACSS2, NDUFA10, PFKM, STK40, COX17, AKT2, UQCRHL, IM…	PFKP,FOXK2,TRAP1,MYBBP1A,IRS2
GOBP_REGULATION_OF_PROTEIN_TYROSINE_KINASE_ACTIVITY	0.0181392	0.136069	0.352488	0.331265	1.4717	89	SRCIN1, GGNBP2, FBXW7, PRNP, PTK6, BTC, DOK7, RACK1, ALKAL2, NCK2, DVL2, EREG, AREG, MVP, ERCC6, ADORA1, AGT, NCAPG2, HYAL2, ERBB3, GPRC5B	SRCIN1,GGNBP2,FBXW7,PRNP,PTK6
GOBP_ISOCITRATE_METABOLIC_PROCESS	0.08159	0.317595	0.227987	0.667639	1.4715	6	IDH3B, ACO2, IDH3A, IDH3G, IDH2	IDH3B,ACO2,IDH3A,IDH3G,IDH2
GOBP_POSITIVE_REGULATION_OF_RESPONSE_TO_DNA_DAMAGE_STIMULUS	0.00901075	0.0895639	0.38073	0.307569	1.46994	128	TIMELESS, FXR1, MMS19, SPIRE1, PRKCD, RUVBL2, RBBP8, FXR2, XRCC1, SPIDR, UIMC1, MYC, ERCC6, PARP1, BRCA1, ENDOG, RPL26, OOEP, PCNA, NSMCE1, HDGFL2, ING4, FAM168A, BRCC3, TRIM28, PNKP, POGZ, DDX11, VPS72, FUS, PRKDC, TRRAP, NACC2, EEF1E1, EP400, BABAM1, KMT5C, MEAF6, CCAR2, RAD51AP1, BRD8, FMR1, MAP3K20, MRGBP, KAT5, ANKRD1, CEBPG, NPAS2, RPS3, SLF2, RUVBL1	TIMELESS,FXR1,MMS19,SPIRE1,PRKCD
GOBP_REGULATION_OF_ESTABLISHMENT_OR_MAINTENANCE_OF_CELL_POLARITY	0.0524109	0.259547	0.287857	0.432405	1.46935	25	LLGL2, RACK1, PLEKHG3, KANK1, LLGL1, SHTN1, PTK2B, ARFGEF1, FLOT2	LLGL2,RACK1,PLEKHG3,KANK1,LLGL1
GOBP_G0_TO_G1_TRANSITION	0.0695297	0.29494	0.245042	0.500704	1.46916	15	RRM1, MYC, CHEK1, CDKN2B, DUX4, DAB2IP, RHNO1, MED1	RRM1,MYC,CHEK1,CDKN2B,DUX4
GOBP_PROTEIN_LOCALIZATION_TO_CELL_SURFACE	0.0181294	0.136069	0.352488	0.350941	1.46867	67	STX3, ACTN2, GGA2, GGA3, RAB11FIP5, EMP2, HSP90AB1, STX4, FLNA, NEDD4L, ARF6, AKT1, PTPRU, NLGN2, GBF1, ABCA2, GGA1, VCL	STX3,ACTN2,GGA2,GGA3,RAB11FIP5
GOBP_SHORT_CHAIN_FATTY_ACID_METABOLIC_PROCESS	0.0702479	0.296465	0.245042	0.512969	1.46778	14	THNSL2, ACSM1, ACOT4, PHYH, CRAT, PCCB, ACADS, PCK1, TYRP1, MCEE, PCK2, OXSM	THNSL2,ACSM1,ACOT4,PHYH,CRAT
[truncated: 6,593 more rows]

## Sheet: Supple_T_4
Supplementary Table 4. SUVmax-adjusted comparisons of clinicopathologic characteristics by tumor size group.
[truncated: 21 more rows]

[truncated: 7 more sheets: Supple_T_5, Supple_T_6, Supple T_7, Supple_T_8, Supple T_9, Supple T_10, Supple T_11]
